# Supplementary material for: Prioritization of candidate cancer drugs based on a drug functional similarity network constructed by integrating pathway activities and drug activities
Source: Mol Oncol. 2019 Aug 21;13(10):2259–77. doi: 10.1002/1878-0261.12564 (PMC6763777; doi:10.1002/1878-0261.12564)
Supplement: Supplementary file 2 — Table S1. Drug‐Drug functional similarity network. [file MOL2-13-2259-s002.xlsx]

## Sheet: newnet
Supplementary Table S1. Drug-Drug functional similarity network
DRUG1.NSCID	DRUG1.NAME	DRUG2.NSCID	DRUG2.NAME
17	4-amino-3-pentadecylphenol	4184	p,p'-dihydroxystilbene
17	4-amino-3-pentadecylphenol	12455	beacon red
17	4-amino-3-pentadecylphenol	18877	-
17	4-amino-3-pentadecylphenol	30712	-
17	4-amino-3-pentadecylphenol	97419	progallin o
17	4-amino-3-pentadecylphenol	110101	-
17	4-amino-3-pentadecylphenol	144168	2(1h)-quinoxalinone, 3-(bromomethyl)-
17	4-amino-3-pentadecylphenol	168466	2-(1-(quinolin-2(1h)-ylidenehydrazono)ethyl)phenol
17	4-amino-3-pentadecylphenol	241494	-
17	4-amino-3-pentadecylphenol	286122	-
17	4-amino-3-pentadecylphenol	333205	3,4-dithenoyl-1,2,5-oxadiazole-n2-oxide
17	4-amino-3-pentadecylphenol	607347	benzene, 1-[[2-chloro-1-(chloromethyl)ethyl]thio]-4-fluoro-
17	4-amino-3-pentadecylphenol	634458	myristoyl hydroxamate
17	4-amino-3-pentadecylphenol	666693	-
17	4-amino-3-pentadecylphenol	676316	-
17	4-amino-3-pentadecylphenol	677695	-
17	4-amino-3-pentadecylphenol	680317	benzenepropanoic acid, 2,5-dihydroxy-, 2-phenylethylester
17	4-amino-3-pentadecylphenol	680410	adaphostin
17	4-amino-3-pentadecylphenol	680561	-
17	4-amino-3-pentadecylphenol	681146	(3r)-astragaluquinone
17	4-amino-3-pentadecylphenol	686561	-
17	4-amino-3-pentadecylphenol	687945	-
17	4-amino-3-pentadecylphenol	689857	-
17	4-amino-3-pentadecylphenol	696916	-
17	4-amino-3-pentadecylphenol	697134	-
17	4-amino-3-pentadecylphenol	701022	-
17	4-amino-3-pentadecylphenol	704397	2h-1-benzopyran-3-carboxamide, 2-imino-n-(2-thiazolyl)-
17	4-amino-3-pentadecylphenol	716210	-
17	4-amino-3-pentadecylphenol	720450	-
17	4-amino-3-pentadecylphenol	722177	-
17	4-amino-3-pentadecylphenol	732850	-
17	4-amino-3-pentadecylphenol	735004	-
17	4-amino-3-pentadecylphenol	735408	-
17	4-amino-3-pentadecylphenol	736101	-
17	4-amino-3-pentadecylphenol	736268	-
17	4-amino-3-pentadecylphenol	740122	-
17	4-amino-3-pentadecylphenol	743506	-
17	4-amino-3-pentadecylphenol	743640	-
17	4-amino-3-pentadecylphenol	743690	-
17	4-amino-3-pentadecylphenol	743961	-
17	4-amino-3-pentadecylphenol	744026	-
17	4-amino-3-pentadecylphenol	744609	-
17	4-amino-3-pentadecylphenol	747652	-
17	4-amino-3-pentadecylphenol	749296	cytochalasin q
355	-	18891	-
355	-	35489	-
355	-	86368	-
355	-	254665	justicidin b
355	-	305352	zimelidine hydrochloride
355	-	305530	1-[[5-(p-fluorophenyl)-2-furanyl]methyleneamino]hydantoin
355	-	306864	diosgenin tetraglycoside
355	-	335663	acetylrolandrolide
355	-	621179	-
355	-	625497	4-thiomorpholinecarbodithioic acid, antimony complex
355	-	660637	-
355	-	665364	-
355	-	665534	-
355	-	665728	methanesulfonothioic acid, 2,4-dinitrophenyl ester
355	-	667275	perfragilin b
355	-	668260	-
355	-	668370	3,3-diiodo-2-phenyl-2-propenal
355	-	669393	-
355	-	670057	-
355	-	671681	reidispongiolide a
355	-	674930	-
355	-	677961	2-methoxymethyl-1,2-dihydroellipticine
355	-	677962	-
355	-	681824	benzo[1,2-b:4,5-b']dithiophene-4,8-dione, 2-nitro-
355	-	684046	-
355	-	684054	-
355	-	688542	-
355	-	690023	-
355	-	693992	-
355	-	708106	-
355	-	718919	-
355	-	721389	-
355	-	723906	-
355	-	724827	-
355	-	726091	-
355	-	726317	-
355	-	726329	3-bromo-4-phenylethynyl-2(5h)-furanone
355	-	726448	-
355	-	726796	cps49
355	-	734203	-
355	-	735799	-
355	-	737262	n-benzyl-n-(2-iodylphenyl)acetamide
355	-	740621	-
355	-	741364	-
355	-	742295	-
355	-	742414	c4 ester, carbonyl adjacent to prodigiosine, hcl salt
355	-	743854	-
355	-	744168	-
355	-	746418	-
355	-	748668	-
596	3-bromo-2,4,6-trinitrotoluene	38090	-
596	3-bromo-2,4,6-trinitrotoluene	38525	-
596	3-bromo-2,4,6-trinitrotoluene	38530	-
596	3-bromo-2,4,6-trinitrotoluene	38535	2,6-bis(4-morpholinylmethyl)cyclohexanone,dihydrochloride
596	3-bromo-2,4,6-trinitrotoluene	39199	-
596	3-bromo-2,4,6-trinitrotoluene	43308	-
596	3-bromo-2,4,6-trinitrotoluene	69608	purine-6-thiol, ethyl carbonate
596	3-bromo-2,4,6-trinitrotoluene	77038	litomycin
596	3-bromo-2,4,6-trinitrotoluene	79304	-
596	3-bromo-2,4,6-trinitrotoluene	118051	-
596	3-bromo-2,4,6-trinitrotoluene	133119	-
596	3-bromo-2,4,6-trinitrotoluene	137443	kalamycin
596	3-bromo-2,4,6-trinitrotoluene	142475	-
596	3-bromo-2,4,6-trinitrotoluene	144988	furazan, di-p-anisoyl-, 2-oxide
596	3-bromo-2,4,6-trinitrotoluene	155556	hydrocinnamaldehyde, .alpha.,.beta.-dibromo-
596	3-bromo-2,4,6-trinitrotoluene	179945	1h-pyrazole-1-ethanol, 4,4'-azoxybis(3,5-dimethyl-
596	3-bromo-2,4,6-trinitrotoluene	205098	-
596	3-bromo-2,4,6-trinitrotoluene	228132	benzofurazan, 5-nitro-6-(1-piperidinyl)-, 1-oxide
596	3-bromo-2,4,6-trinitrotoluene	286136	-
596	3-bromo-2,4,6-trinitrotoluene	311727	-
596	3-bromo-2,4,6-trinitrotoluene	317917	-
596	3-bromo-2,4,6-trinitrotoluene	352330	bis(helenalinyl)glutarate
596	3-bromo-2,4,6-trinitrotoluene	626162	discorhabdin c . tfa
596	3-bromo-2,4,6-trinitrotoluene	669735	-
596	3-bromo-2,4,6-trinitrotoluene	670550	-
596	3-bromo-2,4,6-trinitrotoluene	673650	4-piperidinone, 1-methyl-2,6-bis[(2-nitrophenyl)methylene]-
596	3-bromo-2,4,6-trinitrotoluene	679002	-
596	3-bromo-2,4,6-trinitrotoluene	697923	2-nitro-5-p-toluenesulfonylfuran
596	3-bromo-2,4,6-trinitrotoluene	700029	-
596	3-bromo-2,4,6-trinitrotoluene	700361	-
596	3-bromo-2,4,6-trinitrotoluene	700582	-
596	3-bromo-2,4,6-trinitrotoluene	700583	-
596	3-bromo-2,4,6-trinitrotoluene	701593	-
596	3-bromo-2,4,6-trinitrotoluene	704885	-
596	3-bromo-2,4,6-trinitrotoluene	704888	-
596	3-bromo-2,4,6-trinitrotoluene	708044	-
596	3-bromo-2,4,6-trinitrotoluene	708046	-
596	3-bromo-2,4,6-trinitrotoluene	708048	-
596	3-bromo-2,4,6-trinitrotoluene	711744	-
596	3-bromo-2,4,6-trinitrotoluene	712735	-
596	3-bromo-2,4,6-trinitrotoluene	713368	2-butyne, 1,4-bis(phenylsulfonyl)-
596	3-bromo-2,4,6-trinitrotoluene	718721	-
596	3-bromo-2,4,6-trinitrotoluene	720936	-
596	3-bromo-2,4,6-trinitrotoluene	735334	-
596	3-bromo-2,4,6-trinitrotoluene	745540	1-benzyl-3-methyl-5-(n-benzyl, n-cinnamoyl)aminoprazole
596	3-bromo-2,4,6-trinitrotoluene	745735	14-.beta.-hydroxy-7,10-(dimethyl acetonido)taxol
596	3-bromo-2,4,6-trinitrotoluene	748641	s-allylthio mercaptopurine riboside
596	3-bromo-2,4,6-trinitrotoluene	750054	-
596	3-bromo-2,4,6-trinitrotoluene	751152	-
596	3-bromo-2,4,6-trinitrotoluene	751860	-
596	3-bromo-2,4,6-trinitrotoluene	752464	-
739	aminopterin	740	Methotrexate
739	aminopterin	3077	d 54
739	aminopterin	3082	x 49
739	aminopterin	29630	dichloroamethopterin
739	aminopterin	97960	-
739	aminopterin	98579	bromochloromethotrexate
739	aminopterin	112846	quinaspar
739	aminopterin	117356	d-amethopterin
739	aminopterin	122870	methasquin
739	aminopterin	132483	Aminopterin Derivative
739	aminopterin	134033	Aminopterin Derivative
739	aminopterin	146604	5-fur
739	aminopterin	174121	Methotrexate Derivative
739	aminopterin	184692	benzenamine, 4-[(5-nitro-2-thienyl)sulfonyl]-
739	aminopterin	208652	-
739	aminopterin	225112	-
739	aminopterin	268688	-
739	aminopterin	310618	manicol
739	aminopterin	319725	thiosemicarbazone r
739	aminopterin	368390	Brequinar
739	aminopterin	382046	-
739	aminopterin	382049	-
739	aminopterin	668297	-
739	aminopterin	673827	-
739	aminopterin	683787	9h-quino[4,3,2-de][1,10]phenanthrolin-9-one, 2-methyl-
739	aminopterin	685459	-
739	aminopterin	689532	-
739	aminopterin	695788	-
739	aminopterin	709238	-
739	aminopterin	725775	-
739	aminopterin	726767	-
739	aminopterin	726973	-
739	aminopterin	736494	-
739	aminopterin	741106	-
739	aminopterin	747292	-
739	aminopterin	750421	-
739	aminopterin	754240	-
739	aminopterin	757113	dl-amethopterin
739	aminopterin	757427	aminopterin
740	Methotrexate	3082	x 49
740	Methotrexate	7364	ddmp
740	Methotrexate	58906	bc 77
740	Methotrexate	77830	camolar
740	Methotrexate	112846	quinaspar
740	Methotrexate	117356	d-amethopterin
740	Methotrexate	122870	methasquin
740	Methotrexate	123111	t 53
740	Methotrexate	128186	-
740	Methotrexate	128571	nsc-128571
740	Methotrexate	131020	-
740	Methotrexate	132483	Aminopterin Derivative
740	Methotrexate	134033	Aminopterin Derivative
740	Methotrexate	144698	-
740	Methotrexate	146604	5-fur
740	Methotrexate	174121	Methotrexate Derivative
740	Methotrexate	184692	benzenamine, 4-[(5-nitro-2-thienyl)sulfonyl]-
740	Methotrexate	208652	-
740	Methotrexate	225112	-
740	Methotrexate	302325	2,4-pyrimidinediamine, 5-(4-chloro-3-nitrophenyl)-6-ethyl-
740	Methotrexate	305799	2,4-quinazolinediamine, 6-[[4-(dimethylamino)phenyl]thio]-
740	Methotrexate	309401	-
740	Methotrexate	339579	-
740	Methotrexate	339768	-
740	Methotrexate	351521	piritrexim isethionate
740	Methotrexate	352122	Trimetrexate glucuronate
740	Methotrexate	368390	Brequinar
740	Methotrexate	372546	-
740	Methotrexate	375575	Cyclopentenyl Cytosine
740	Methotrexate	382034	-
740	Methotrexate	382035	-
740	Methotrexate	382046	-
740	Methotrexate	382049	-
740	Methotrexate	382054	-
740	Methotrexate	602313	-
740	Methotrexate	607301	-
740	Methotrexate	626715	10-edam
740	Methotrexate	628803	-
740	Methotrexate	633713	-
740	Methotrexate	666783	cis-2-hydroxymethyl-4-(5'-bromocytosin-1'-yl)-1,3-dioxolane
740	Methotrexate	666787	cis-2-hydroxymethyl-4-(isocytosin-1'-yl)-1,3-dioxolane
740	Methotrexate	667640	-
740	Methotrexate	667641	-
740	Methotrexate	669615	-
740	Methotrexate	682306	-
740	Methotrexate	686513	-
740	Methotrexate	695799	-
740	Methotrexate	696558	n-(4-amino-4-deoxy-n10-methypteroyl)-d,l-homocysteic acid
740	Methotrexate	717164	-
740	Methotrexate	717167	-
740	Methotrexate	724037	-
740	Methotrexate	725775	-
740	Methotrexate	726194	-
740	Methotrexate	726331	-
740	Methotrexate	726972	-
740	Methotrexate	728318	-
740	Methotrexate	732222	epishellolic acid
740	Methotrexate	732936	-
740	Methotrexate	734187	-
740	Methotrexate	736494	-
740	Methotrexate	740609	-
740	Methotrexate	741106	-
740	Methotrexate	742410	5- fluoro-2'-deoxyuridyly-(3'->5')-3'-c-ethynylcytosine
740	Methotrexate	746807	dihydrohalichondramide
740	Methotrexate	747292	-
740	Methotrexate	750421	-
740	Methotrexate	752703	-
740	Methotrexate	752892	-
740	Methotrexate	757113	dl-amethopterin
740	Methotrexate	757427	aminopterin
749	8-Azaguanine	22709	ae 200
749	8-Azaguanine	40665	pc 254
749	8-Azaguanine	49488	-
749	8-Azaguanine	61711	2-oh-e2
749	8-Azaguanine	67586	-
749	8-Azaguanine	136037	at 116, benzylamine salt
749	8-Azaguanine	174589	-
749	8-Azaguanine	176323	Camptothecin Derivative
749	8-Azaguanine	268879	-
749	8-Azaguanine	363979	active compound from cephalodiscus gilchristi
749	8-Azaguanine	364372	elactocin
749	8-Azaguanine	606698	Rapamycin
749	8-Azaguanine	639174	Camptothecin Derivative
749	8-Azaguanine	643248	-
749	8-Azaguanine	647246	antineoplastic-647246
749	8-Azaguanine	652181	-
749	8-Azaguanine	656160	6-chloro-1,2-dimethyl-7-nitro-5-trifluromethylbenzimidazole
749	8-Azaguanine	656239	benzo[1,2-b:5,4-b']dithiophene-2-carboxaldehyde, 4,8-dioxo-
749	8-Azaguanine	656242	-
749	8-Azaguanine	656929	-
749	8-Azaguanine	664173	4-(1h)quinolinone, 2-(3-methoxyphenyl)-6-(dimethylamino)-
749	8-Azaguanine	664718	-
749	8-Azaguanine	668421	-
749	8-Azaguanine	671043	3-farnesylthiopropionamide
749	8-Azaguanine	671136	-
749	8-Azaguanine	671139	-
749	8-Azaguanine	679813	-
749	8-Azaguanine	681632	Camptothecin Derivative
749	8-Azaguanine	681641	Camptothecin Derivative
749	8-Azaguanine	681643	Camptothecin Derivative
749	8-Azaguanine	682448	benzo[1,2-b:4,5-b']dithiophene-4,8-dione, 2-acetyl-
749	8-Azaguanine	682993	benzo[1,2-b:4,5-b']dithiophene-4,8-diol, dipropionate
749	8-Azaguanine	682994	-
749	8-Azaguanine	684074	7h-5,6-dithioleno[4,3-d]uracil
749	8-Azaguanine	686560	-
749	8-Azaguanine	689131	8,9-di-o-aaptamine
749	8-Azaguanine	693185	-
749	8-Azaguanine	694610	2,3-dihydro-2,3-dihydroxy-brefeldin a
749	8-Azaguanine	702113	-
749	8-Azaguanine	713591	-
749	8-Azaguanine	718160	-
749	8-Azaguanine	720065	vedelianin
749	8-Azaguanine	722756	-
749	8-Azaguanine	727729	-
749	8-Azaguanine	727904	-
749	8-Azaguanine	730003	-
749	8-Azaguanine	732405	-
749	8-Azaguanine	734926	-
749	8-Azaguanine	743221	-
749	8-Azaguanine	743274	-
749	8-Azaguanine	743507	-
749	8-Azaguanine	759274	Arsenic trioxide
752	6-Thioguanine	755	6-Mercaptopurine
752	6-Thioguanine	26109	fulvene, 6-phenyl-1,2,3,4-tetrachloro-
752	6-Thioguanine	29422	thioguanosine
752	6-Thioguanine	38732	-
752	6-Thioguanine	69608	purine-6-thiol, ethyl carbonate
752	6-Thioguanine	71261	Beta-Thioguanine Deoxyriboside
752	6-Thioguanine	75140	-
752	6-Thioguanine	77502	benzenesulfonamide, p-[[(2-aminopurin-6-yl)thio]azo]-
752	6-Thioguanine	77640	1h-purine, 6,6'-dithiobis- (9ci)
752	6-Thioguanine	79250	-
752	6-Thioguanine	92585	benzoic acid, p-[(purin-6-ylthio)mercuri]-
752	6-Thioguanine	130789	-
752	6-Thioguanine	131238	-
752	6-Thioguanine	140377	arnebin
752	6-Thioguanine	287069	epicorazine a
752	6-Thioguanine	321237	mercury, (4-aminophenyl)(6-thioguanosinato-n7,s6)-
752	6-Thioguanine	321239	-
752	6-Thioguanine	335663	acetylrolandrolide
752	6-Thioguanine	348400	-
752	6-Thioguanine	348401	4-(6-thioguanine)-7-nitro-2,1,3-benzoxadiazole
752	6-Thioguanine	365793	perezone
752	6-Thioguanine	602066	-
752	6-Thioguanine	621179	-
752	6-Thioguanine	639366	-
752	6-Thioguanine	641395	1h-benzo[a]carbazole-1,4(11h)-dione, 8-methoxy-
752	6-Thioguanine	660638	-
752	6-Thioguanine	667954	-
752	6-Thioguanine	673350	-
752	6-Thioguanine	674349	saptomycin d
752	6-Thioguanine	675866	-
752	6-Thioguanine	683774	-
752	6-Thioguanine	683788	5h-quino[6,7,8-ij][2,7]naphthridin-5-one
752	6-Thioguanine	691106	-
752	6-Thioguanine	720093	15deoxy-delta-12,14-pgj2
752	6-Thioguanine	720344	-
752	6-Thioguanine	726194	-
752	6-Thioguanine	726442	-
752	6-Thioguanine	727224	1-(3-diethylarsino-3-thio-2-methyl-1-oxopropyl)-l-proline
752	6-Thioguanine	728074	-
752	6-Thioguanine	734631	-
752	6-Thioguanine	736804	-
752	6-Thioguanine	736920	-
752	6-Thioguanine	740110	3,6-di(trifluoromethyl)-2-furoylquinoxaline 1,4-dioxide
752	6-Thioguanine	742414	c4 ester, carbonyl adjacent to prodigiosine, hcl salt
752	6-Thioguanine	747651	-
752	6-Thioguanine	748642	s-allylthio 6mercaptopurine
755	6-Mercaptopurine	38732	-
755	6-Mercaptopurine	39084	Azathioprine Sodium
755	6-Mercaptopurine	59996	nitrin (van)
755	6-Mercaptopurine	69608	purine-6-thiol, ethyl carbonate
755	6-Mercaptopurine	71261	Beta-Thioguanine Deoxyriboside
755	6-Mercaptopurine	75140	-
755	6-Mercaptopurine	77502	benzenesulfonamide, p-[[(2-aminopurin-6-yl)thio]azo]-
755	6-Mercaptopurine	77640	1h-purine, 6,6'-dithiobis- (9ci)
755	6-Mercaptopurine	92585	benzoic acid, p-[(purin-6-ylthio)mercuri]-
755	6-Mercaptopurine	133119	-
755	6-Mercaptopurine	244708	-
755	6-Mercaptopurine	316458	neplanocin a
755	6-Mercaptopurine	318460	acetonitrile, 1,3-dithietan-2-ylidenenitro-
755	6-Mercaptopurine	321237	mercury, (4-aminophenyl)(6-thioguanosinato-n7,s6)-
755	6-Mercaptopurine	348401	4-(6-thioguanine)-7-nitro-2,1,3-benzoxadiazole
755	6-Mercaptopurine	361887	-
755	6-Mercaptopurine	600060	-
755	6-Mercaptopurine	621376	-
755	6-Mercaptopurine	622579	-
755	6-Mercaptopurine	635448	-
755	6-Mercaptopurine	639541	-
755	6-Mercaptopurine	646159	-
755	6-Mercaptopurine	658514	gab-geldanamycin
755	6-Mercaptopurine	666302	-
755	6-Mercaptopurine	667913	-
755	6-Mercaptopurine	668256	-
755	6-Mercaptopurine	668258	-
755	6-Mercaptopurine	668262	-
755	6-Mercaptopurine	668265	-
755	6-Mercaptopurine	671883	-
755	6-Mercaptopurine	698248	-
755	6-Mercaptopurine	708049	piperazine-2,2,5,5-tetracarbonitrile, 3,6-dipropyl-
755	6-Mercaptopurine	724692	-
755	6-Mercaptopurine	724971	-
755	6-Mercaptopurine	725100	allolaurenterol
755	6-Mercaptopurine	726442	-
755	6-Mercaptopurine	727180	-
755	6-Mercaptopurine	730563	dysamide a
755	6-Mercaptopurine	748641	s-allylthio mercaptopurine riboside
755	6-Mercaptopurine	748642	s-allylthio 6mercaptopurine
755	6-Mercaptopurine	750485	[(1h-benzimidazole-2-yl)dithio]-9h-purine
755	6-Mercaptopurine	750915	-
755	6-Mercaptopurine	751860	-
757	Colchicine	33410	Colchicine Derivative
757	Colchicine	49842	Vinblastine
757	Colchicine	70845	nogalamycin
757	Colchicine	153858	Maytansine
757	Colchicine	175636	-
757	Colchicine	238159	nocodazole
757	Colchicine	290433	coumarin 30
757	Colchicine	328403	-
757	Colchicine	335989	colchine, 2-demethyl, n-trifluoro acetyl
757	Colchicine	341931	-
757	Colchicine	351478	-
757	Colchicine	353494	colchicine analog
757	Colchicine	355256	-
757	Colchicine	361792	Thiocolchicine
757	Colchicine	363979	active compound from cephalodiscus gilchristi
757	Colchicine	374980	-
757	Colchicine	612115	colchicine analog
757	Colchicine	613729	butanoic acid, 2-(p-chlorophenyl)-2-hydroxy-, ethyl ester
757	Colchicine	615258	b817373k389 from combetum caffrum
757	Colchicine	618049	-
757	Colchicine	635370	mivobulin isethionate
757	Colchicine	638484	(4-methoxyphenyl)-(3,4,5-trimethoxyphenyl)methane
757	Colchicine	638485	(z)3,4,5-trimethoxy-4'-methylstilbene
757	Colchicine	641484	(z)-3,4,5-trimethoxy-4'-ethylstilbene
757	Colchicine	643001	antineoplastic-643001
757	Colchicine	648581	-
757	Colchicine	650773	z-1-(4-methylthio-2-(3,4,5-trimethoxyphenyl)ethene
757	Colchicine	652809	-
757	Colchicine	656157	6-chloro-2-ethyl-5-trifluromethylbenzimidazole
757	Colchicine	656158	6-chloro-7-nitro-5-trifluromethylbenzimidazole
757	Colchicine	656159	6-chloro-1-methyl-7-nitro-5-trifluromethylbenzimidazole
757	Colchicine	657275	-
757	Colchicine	657278	1,3-dioxolo[4,5-g]quinolin-8(5h)-one, 6-(2-chlorophenyl)-
757	Colchicine	658838	-
757	Colchicine	658868	1,8-naphthyridin-4(1h)-one, 6-methyl-2-phenyl-
757	Colchicine	662565	-
757	Colchicine	663321	3-demethyl-3-ethoxycarbonylthiocolchicine
757	Colchicine	663322	3-demethyl-3-butyrylthiocolchicine
757	Colchicine	664167	-
757	Colchicine	664169	-
757	Colchicine	664173	4-(1h)quinolinone, 2-(3-methoxyphenyl)-6-(dimethylamino)-
757	Colchicine	664231	n, o-diethoxyacetyl-3-demethyldeactylthiocolchicin
757	Colchicine	667445	2,8-dimethyl-1,5,7,11-tetraoxaspiro[5.5]undecane
757	Colchicine	667451	-
757	Colchicine	667452	-
757	Colchicine	667918	-
757	Colchicine	667927	-
757	Colchicine	667930	-
757	Colchicine	667932	-
757	Colchicine	668421	-
757	Colchicine	669356	-
757	Colchicine	670038	cryptophycin b
757	Colchicine	673652	2-ethylaminoestradiol
757	Colchicine	675364	-
757	Colchicine	676182	-
757	Colchicine	676187	-
757	Colchicine	676514	9-[3-(2-nitroamidazol-1-yl)propyl]amino-1-nitroacridine.hcl
757	Colchicine	679035	1,8-naphthyridin-4(1h)-one, 2-(3-chlorophenyl)-5-methyl-
757	Colchicine	679036	1,8-naphthyridin-4(1h)-one, 2-(3-chlorophenyl)-6-methyl-
757	Colchicine	679804	-
757	Colchicine	681712	-
757	Colchicine	700089	diazonamide a
757	Colchicine	700266	-
757	Colchicine	701186	2-debenzoyl-2-(3,5-difluorobenzoyl)taxol
757	Colchicine	702400	-
757	Colchicine	710526	-
757	Colchicine	718150	-
757	Colchicine	718212	-
757	Colchicine	726894	-
757	Colchicine	727970	-
757	Colchicine	743898	-
757	Colchicine	750423	-
757	Colchicine	753190	-
762	Nitrogen mustard	30706	chinon
762	Nitrogen mustard	48034	-
762	Nitrogen mustard	69830	-
762	Nitrogen mustard	81767	cinnamamide, p-[bis(2-bromoethyl)amino]-.alpha.-cyano-
762	Nitrogen mustard	134723	k 31
762	Nitrogen mustard	134725	k 33
762	Nitrogen mustard	156305	-
762	Nitrogen mustard	252844	shikonin
762	Nitrogen mustard	266068	-
762	Nitrogen mustard	269148	Menogaril
762	Nitrogen mustard	281272	ara ac
762	Nitrogen mustard	603578	-
762	Nitrogen mustard	607347	benzene, 1-[[2-chloro-1-(chloromethyl)ethyl]thio]-4-fluoro-
762	Nitrogen mustard	618659	-
762	Nitrogen mustard	620480	-
762	Nitrogen mustard	626540	-
762	Nitrogen mustard	643833	Camptothecin Derivative
762	Nitrogen mustard	645354	-
762	Nitrogen mustard	646714	2,5-dimethyl-3,6-diaziridinyl-1,4-benzoquinone
762	Nitrogen mustard	654509	pirarubicin hcl
762	Nitrogen mustard	682506	-
762	Nitrogen mustard	688022	-
762	Nitrogen mustard	688484	-
762	Nitrogen mustard	690270	antineoplastic-690270
762	Nitrogen mustard	693335	-
762	Nitrogen mustard	696125	-
762	Nitrogen mustard	697539	-
762	Nitrogen mustard	701747	-
762	Nitrogen mustard	703104	-
762	Nitrogen mustard	703440	-
762	Nitrogen mustard	715638	presqualene alcohol
762	Nitrogen mustard	719211	-
762	Nitrogen mustard	722357	lissoclinidine
762	Nitrogen mustard	726186	-
762	Nitrogen mustard	726770	-
762	Nitrogen mustard	734294	Indenoisoquinoline derivative
762	Nitrogen mustard	740110	3,6-di(trifluoromethyl)-2-furoylquinoxaline 1,4-dioxide
762	Nitrogen mustard	740276	-
762	Nitrogen mustard	740476	-
762	Nitrogen mustard	740974	-
762	Nitrogen mustard	742794	1-(4-bromophenyl)-3-(1h-indazol-3-yl)urea
762	Nitrogen mustard	747651	-
762	Nitrogen mustard	757087	Nitrogen mustard
762	Nitrogen mustard	758423	M-AMSA
885	3,3'-diamino-4,4'-bis(dimethylamino)benzophenone	30813	-
885	3,3'-diamino-4,4'-bis(dimethylamino)benzophenone	36338	quatresin
885	3,3'-diamino-4,4'-bis(dimethylamino)benzophenone	36768	-
885	3,3'-diamino-4,4'-bis(dimethylamino)benzophenone	43959	wln: 1n1&r dyunqr dn1&1
885	3,3'-diamino-4,4'-bis(dimethylamino)benzophenone	46683	-
885	3,3'-diamino-4,4'-bis(dimethylamino)benzophenone	50869	-
885	3,3'-diamino-4,4'-bis(dimethylamino)benzophenone	52245	methylestradiol
885	3,3'-diamino-4,4'-bis(dimethylamino)benzophenone	69608	purine-6-thiol, ethyl carbonate
885	3,3'-diamino-4,4'-bis(dimethylamino)benzophenone	82655	-
885	3,3'-diamino-4,4'-bis(dimethylamino)benzophenone	134544	-
885	3,3'-diamino-4,4'-bis(dimethylamino)benzophenone	165715	9-acridinamine, n-(4-methoxyphenyl)-, monohydrochloride
885	3,3'-diamino-4,4'-bis(dimethylamino)benzophenone	168225	-
885	3,3'-diamino-4,4'-bis(dimethylamino)benzophenone	186266	pyrrolidinium, 1-ethyl-1-hexadecyl-, ethyl sulfate
885	3,3'-diamino-4,4'-bis(dimethylamino)benzophenone	202003	-
885	3,3'-diamino-4,4'-bis(dimethylamino)benzophenone	205506	-
885	3,3'-diamino-4,4'-bis(dimethylamino)benzophenone	209926	4-thiazolidinone, 3-(1-phenylethyl)-2-thioxo-
885	3,3'-diamino-4,4'-bis(dimethylamino)benzophenone	275971	-
885	3,3'-diamino-4,4'-bis(dimethylamino)benzophenone	332421	-
885	3,3'-diamino-4,4'-bis(dimethylamino)benzophenone	336053	1-piperidinesulfonamide, n-(7-amino-2-naphthalenyl)-
885	3,3'-diamino-4,4'-bis(dimethylamino)benzophenone	381862	-
885	3,3'-diamino-4,4'-bis(dimethylamino)benzophenone	400085	4(1h)-quinolone, 5,6,7,8-tetrahydro-2-phenyl-
885	3,3'-diamino-4,4'-bis(dimethylamino)benzophenone	603108	clanfenur (inn)
885	3,3'-diamino-4,4'-bis(dimethylamino)benzophenone	612789	acrovestone
885	3,3'-diamino-4,4'-bis(dimethylamino)benzophenone	627777	-
885	3,3'-diamino-4,4'-bis(dimethylamino)benzophenone	629974	-
885	3,3'-diamino-4,4'-bis(dimethylamino)benzophenone	638635	-
885	3,3'-diamino-4,4'-bis(dimethylamino)benzophenone	639521	-
885	3,3'-diamino-4,4'-bis(dimethylamino)benzophenone	646159	-
885	3,3'-diamino-4,4'-bis(dimethylamino)benzophenone	666217	-
885	3,3'-diamino-4,4'-bis(dimethylamino)benzophenone	666227	-
885	3,3'-diamino-4,4'-bis(dimethylamino)benzophenone	667251	2-propenenitrile, 3-[3-(dimethylamino)phenyl]-2-phenyl-
885	3,3'-diamino-4,4'-bis(dimethylamino)benzophenone	670694	-
885	3,3'-diamino-4,4'-bis(dimethylamino)benzophenone	674701	-
885	3,3'-diamino-4,4'-bis(dimethylamino)benzophenone	676693	-
885	3,3'-diamino-4,4'-bis(dimethylamino)benzophenone	679018	-
885	3,3'-diamino-4,4'-bis(dimethylamino)benzophenone	679813	-
885	3,3'-diamino-4,4'-bis(dimethylamino)benzophenone	682864	-
885	3,3'-diamino-4,4'-bis(dimethylamino)benzophenone	685988	dihydroartemisinyl ether, stereoisomer of nsc-685989
885	3,3'-diamino-4,4'-bis(dimethylamino)benzophenone	687015	-
885	3,3'-diamino-4,4'-bis(dimethylamino)benzophenone	690964	-
885	3,3'-diamino-4,4'-bis(dimethylamino)benzophenone	701194	-
885	3,3'-diamino-4,4'-bis(dimethylamino)benzophenone	707050	-
885	3,3'-diamino-4,4'-bis(dimethylamino)benzophenone	709439	-
885	3,3'-diamino-4,4'-bis(dimethylamino)benzophenone	709756	-
885	3,3'-diamino-4,4'-bis(dimethylamino)benzophenone	710181	-
885	3,3'-diamino-4,4'-bis(dimethylamino)benzophenone	710328	-
885	3,3'-diamino-4,4'-bis(dimethylamino)benzophenone	711074	-
885	3,3'-diamino-4,4'-bis(dimethylamino)benzophenone	712571	artesunate
885	3,3'-diamino-4,4'-bis(dimethylamino)benzophenone	715142	4h-1-benzopyran-4-one,6-[[(ethoxy)imino]methyl]-2-phenyl-
885	3,3'-diamino-4,4'-bis(dimethylamino)benzophenone	715192	-
885	3,3'-diamino-4,4'-bis(dimethylamino)benzophenone	715805	-
885	3,3'-diamino-4,4'-bis(dimethylamino)benzophenone	717532	-
885	3,3'-diamino-4,4'-bis(dimethylamino)benzophenone	720379	neoambrosin
885	3,3'-diamino-4,4'-bis(dimethylamino)benzophenone	720446	-
885	3,3'-diamino-4,4'-bis(dimethylamino)benzophenone	720554	-
885	3,3'-diamino-4,4'-bis(dimethylamino)benzophenone	726216	3-(3,4,5-trimethoxyphenyl)-4-phenyl-2(5h)-furanone
885	3,3'-diamino-4,4'-bis(dimethylamino)benzophenone	727210	4-(4-methylthiophenyl)-4-pheny-2(5h)-furanone
885	3,3'-diamino-4,4'-bis(dimethylamino)benzophenone	740845	-
885	3,3'-diamino-4,4'-bis(dimethylamino)benzophenone	741289	-
885	3,3'-diamino-4,4'-bis(dimethylamino)benzophenone	744627	-
885	3,3'-diamino-4,4'-bis(dimethylamino)benzophenone	744693	-
885	3,3'-diamino-4,4'-bis(dimethylamino)benzophenone	745452	-
885	3,3'-diamino-4,4'-bis(dimethylamino)benzophenone	746068	-
885	3,3'-diamino-4,4'-bis(dimethylamino)benzophenone	747138	-
885	3,3'-diamino-4,4'-bis(dimethylamino)benzophenone	748399	-
885	3,3'-diamino-4,4'-bis(dimethylamino)benzophenone	748512	-
885	3,3'-diamino-4,4'-bis(dimethylamino)benzophenone	748870	-
885	3,3'-diamino-4,4'-bis(dimethylamino)benzophenone	750050	-
885	3,3'-diamino-4,4'-bis(dimethylamino)benzophenone	750395	2-(4-aminophenyl)benzoxazole
885	3,3'-diamino-4,4'-bis(dimethylamino)benzophenone	750717	-
885	3,3'-diamino-4,4'-bis(dimethylamino)benzophenone	750720	-
885	3,3'-diamino-4,4'-bis(dimethylamino)benzophenone	750721	-
885	3,3'-diamino-4,4'-bis(dimethylamino)benzophenone	750722	-
885	3,3'-diamino-4,4'-bis(dimethylamino)benzophenone	750723	-
885	3,3'-diamino-4,4'-bis(dimethylamino)benzophenone	750746	-
885	3,3'-diamino-4,4'-bis(dimethylamino)benzophenone	752461	-
885	3,3'-diamino-4,4'-bis(dimethylamino)benzophenone	753664	-
885	3,3'-diamino-4,4'-bis(dimethylamino)benzophenone	754081	-
885	3,3'-diamino-4,4'-bis(dimethylamino)benzophenone	754088	-
885	3,3'-diamino-4,4'-bis(dimethylamino)benzophenone	754109	-
885	3,3'-diamino-4,4'-bis(dimethylamino)benzophenone	754197	-
885	3,3'-diamino-4,4'-bis(dimethylamino)benzophenone	757824	fenbendazole (usan)
885	3,3'-diamino-4,4'-bis(dimethylamino)benzophenone	758644	albendazole (usan)
885	3,3'-diamino-4,4'-bis(dimethylamino)benzophenone	765773	3,4-di-p-tolylisoxazolo[3,4-d]pyridazin-7(6h)-one
885	3,3'-diamino-4,4'-bis(dimethylamino)benzophenone	766927	-
1393	pyrazoloadenine	38090	-
1393	pyrazoloadenine	46788	8-azaguanosine
1393	pyrazoloadenine	90394	8-aminoadenosine
1393	pyrazoloadenine	113943	6-bromosangivamycin
1393	pyrazoloadenine	294814	-
1393	pyrazoloadenine	332670	-
1393	pyrazoloadenine	675866	-
1393	pyrazoloadenine	693639	ethanone, 1-(2-pyrimidinyl)-, (2-benzoxazolyl)hydrazone
1393	pyrazoloadenine	704888	-
1393	pyrazoloadenine	742838	sma-838 (hcl salt of nsc 188491)
1393	pyrazoloadenine	748641	s-allylthio mercaptopurine riboside
1393	pyrazoloadenine	765694	Bosutinib
1433	4-(butylamino)-1-phenyl-1h-pyrazolo[3,4-d]pyrimidine	21683	-
1433	4-(butylamino)-1-phenyl-1h-pyrazolo[3,4-d]pyrimidine	33566	-
1433	4-(butylamino)-1-phenyl-1h-pyrazolo[3,4-d]pyrimidine	36768	-
1433	4-(butylamino)-1-phenyl-1h-pyrazolo[3,4-d]pyrimidine	50869	-
1433	4-(butylamino)-1-phenyl-1h-pyrazolo[3,4-d]pyrimidine	77495	inosine, 6-thio-, 2',3',5'-tripentanoate
1433	4-(butylamino)-1-phenyl-1h-pyrazolo[3,4-d]pyrimidine	79093	gardenin b
1433	4-(butylamino)-1-phenyl-1h-pyrazolo[3,4-d]pyrimidine	96541	1-benzoyl-1,2-dihydrobenzo[f]quinaldonitrile
1433	4-(butylamino)-1-phenyl-1h-pyrazolo[3,4-d]pyrimidine	100434	-
1433	4-(butylamino)-1-phenyl-1h-pyrazolo[3,4-d]pyrimidine	143241	-
1433	4-(butylamino)-1-phenyl-1h-pyrazolo[3,4-d]pyrimidine	143532	-
1433	4-(butylamino)-1-phenyl-1h-pyrazolo[3,4-d]pyrimidine	165715	9-acridinamine, n-(4-methoxyphenyl)-, monohydrochloride
1433	4-(butylamino)-1-phenyl-1h-pyrazolo[3,4-d]pyrimidine	202003	-
1433	4-(butylamino)-1-phenyl-1h-pyrazolo[3,4-d]pyrimidine	205506	-
1433	4-(butylamino)-1-phenyl-1h-pyrazolo[3,4-d]pyrimidine	209926	4-thiazolidinone, 3-(1-phenylethyl)-2-thioxo-
1433	4-(butylamino)-1-phenyl-1h-pyrazolo[3,4-d]pyrimidine	239272	-
1433	4-(butylamino)-1-phenyl-1h-pyrazolo[3,4-d]pyrimidine	291925	-
1433	4-(butylamino)-1-phenyl-1h-pyrazolo[3,4-d]pyrimidine	400085	4(1h)-quinolone, 5,6,7,8-tetrahydro-2-phenyl-
1433	4-(butylamino)-1-phenyl-1h-pyrazolo[3,4-d]pyrimidine	665925	-
1433	4-(butylamino)-1-phenyl-1h-pyrazolo[3,4-d]pyrimidine	670547	epothilon a and epothilon b (4:1 mixture)
1433	4-(butylamino)-1-phenyl-1h-pyrazolo[3,4-d]pyrimidine	683661	-
1433	4-(butylamino)-1-phenyl-1h-pyrazolo[3,4-d]pyrimidine	692313	-
1433	4-(butylamino)-1-phenyl-1h-pyrazolo[3,4-d]pyrimidine	696127	benzofuro[3,2-b]benzopyran-11-one, 3-hydroxy-
1433	4-(butylamino)-1-phenyl-1h-pyrazolo[3,4-d]pyrimidine	701564	-
1433	4-(butylamino)-1-phenyl-1h-pyrazolo[3,4-d]pyrimidine	707050	-
1433	4-(butylamino)-1-phenyl-1h-pyrazolo[3,4-d]pyrimidine	709439	-
1433	4-(butylamino)-1-phenyl-1h-pyrazolo[3,4-d]pyrimidine	711074	-
1433	4-(butylamino)-1-phenyl-1h-pyrazolo[3,4-d]pyrimidine	711077	-
1433	4-(butylamino)-1-phenyl-1h-pyrazolo[3,4-d]pyrimidine	720379	neoambrosin
1433	4-(butylamino)-1-phenyl-1h-pyrazolo[3,4-d]pyrimidine	726902	-
1433	4-(butylamino)-1-phenyl-1h-pyrazolo[3,4-d]pyrimidine	727205	-
1433	4-(butylamino)-1-phenyl-1h-pyrazolo[3,4-d]pyrimidine	734202	-
1433	4-(butylamino)-1-phenyl-1h-pyrazolo[3,4-d]pyrimidine	735186	4'-(1h-benzimidazol-2-yl)1,1biphenyl-4-amine
1433	4-(butylamino)-1-phenyl-1h-pyrazolo[3,4-d]pyrimidine	736359	-
1433	4-(butylamino)-1-phenyl-1h-pyrazolo[3,4-d]pyrimidine	736735	-
1433	4-(butylamino)-1-phenyl-1h-pyrazolo[3,4-d]pyrimidine	736808	-
1433	4-(butylamino)-1-phenyl-1h-pyrazolo[3,4-d]pyrimidine	736993	2-(naphthalen-2-yl)-1-(3,4,5-trimethoxyphenyl)-1h-imidazole
1433	4-(butylamino)-1-phenyl-1h-pyrazolo[3,4-d]pyrimidine	737735	-
1433	4-(butylamino)-1-phenyl-1h-pyrazolo[3,4-d]pyrimidine	744675	-
1433	4-(butylamino)-1-phenyl-1h-pyrazolo[3,4-d]pyrimidine	744693	-
1433	4-(butylamino)-1-phenyl-1h-pyrazolo[3,4-d]pyrimidine	746687	-
1433	4-(butylamino)-1-phenyl-1h-pyrazolo[3,4-d]pyrimidine	748512	-
1433	4-(butylamino)-1-phenyl-1h-pyrazolo[3,4-d]pyrimidine	748870	-
1433	4-(butylamino)-1-phenyl-1h-pyrazolo[3,4-d]pyrimidine	750395	2-(4-aminophenyl)benzoxazole
1433	4-(butylamino)-1-phenyl-1h-pyrazolo[3,4-d]pyrimidine	750421	-
1433	4-(butylamino)-1-phenyl-1h-pyrazolo[3,4-d]pyrimidine	750723	-
1433	4-(butylamino)-1-phenyl-1h-pyrazolo[3,4-d]pyrimidine	751605	-
1433	4-(butylamino)-1-phenyl-1h-pyrazolo[3,4-d]pyrimidine	751956	-
1433	4-(butylamino)-1-phenyl-1h-pyrazolo[3,4-d]pyrimidine	752463	-
1433	4-(butylamino)-1-phenyl-1h-pyrazolo[3,4-d]pyrimidine	753378	-
1433	4-(butylamino)-1-phenyl-1h-pyrazolo[3,4-d]pyrimidine	753394	-
1433	4-(butylamino)-1-phenyl-1h-pyrazolo[3,4-d]pyrimidine	753575	-
1433	4-(butylamino)-1-phenyl-1h-pyrazolo[3,4-d]pyrimidine	757036	Fluorouracil
1433	4-(butylamino)-1-phenyl-1h-pyrazolo[3,4-d]pyrimidine	757824	fenbendazole (usan)
1433	4-(butylamino)-1-phenyl-1h-pyrazolo[3,4-d]pyrimidine	758682	artenimol
1433	4-(butylamino)-1-phenyl-1h-pyrazolo[3,4-d]pyrimidine	766927	-
2785	-	7530	strophanthoside-k
2785	-	7532	adigal
2785	-	106360	-
2785	-	157388	wr 158122
2785	-	178249	5-ms
2785	-	261045	n,n-dimethyladriamycin
2785	-	639364	2,9-dimethylellipticinium acetate
2785	-	650426	KRN5500
2785	-	651078	-
2785	-	651079	antineoplastic-651079
2785	-	659242	-
2785	-	669364	AC1L8IIJ
2785	-	677950	-
2785	-	687676	-
2785	-	692306	2,3-dihydro-1,2-syn-2-[2'-aminopropylsulfenyl]-brefeldin a
2785	-	704080	-
2785	-	706992	-
2785	-	707697	-
2785	-	718306	4,5,7-trihydroxy-2-anthraquinonecarboxylic acid
2785	-	730269	-
2785	-	732424	-
2785	-	733436	5-(4-methoxyphenyl)-1-(3,4,5-trimethoxyphenyl)-1h-imidazole
2785	-	744093	-
2785	-	746149	-
2785	-	752506	5-nitro-n-((pyridin-3-yl)methyl)furan-2-carboxamide
2785	-	753603	-
2785	-	753790	-
2785	-	753938	-
3053	Actinomycin D	18268	Cactinomycin
3053	Actinomycin D	36373	-
3053	Actinomycin D	83265	Trityl cysteine
3053	Actinomycin D	87221	Actinomycin C3
3053	Actinomycin D	87222	actinomycin vii
3053	Actinomycin D	97374	diethylcyanine
3053	Actinomycin D	116555	nogalamycin-n-oxide
3053	Actinomycin D	127755	dihydrotriazine derivative
3053	Actinomycin D	131513	antineoplastic-131513
3053	Actinomycin D	138320	dianemycin
3053	Actinomycin D	149584	adriamycin octanoate
3053	Actinomycin D	166454	sorot
3053	Actinomycin D	167483	-
3053	Actinomycin D	179220	-
3053	Actinomycin D	237106	2-hydroxy-2-deaminoactinomycin c
3053	Actinomycin D	237671	actinomycin x4357g methoxime
3053	Actinomycin D	263626	-
3053	Actinomycin D	269760	isobaccharin
3053	Actinomycin D	273432	-
3053	Actinomycin D	291312	8-hydroxy verrucarin a
3053	Actinomycin D	328426	phyllanthoside
3053	Actinomycin D	330500	Macbecin II
3053	Actinomycin D	334072	bisbenzimide
3053	Actinomycin D	337766	Bisantrene hydrochloride
3053	Actinomycin D	352671	-
3053	Actinomycin D	368891	-
3053	Actinomycin D	600221	-
3053	Actinomycin D	600222	Benzenepropanoic acid
3053	Actinomycin D	622648	-
3053	Actinomycin D	622691	-
3053	Actinomycin D	634791	-
3053	Actinomycin D	646946	rhodium dimer
3053	Actinomycin D	652603	bengazole a
3053	Actinomycin D	661746	2-Debenzoyl-2-(3',5'-difluorobenzoyl)-15(16)-anhydro-11(15->1)-abeotaxol
3053	Actinomycin D	664403	-
3053	Actinomycin D	664404	1-[(2-phenylethoxy)methyl]-5-ethyl-6-(phenylseleno)uracil
3053	Actinomycin D	665803	didemnin a, n-l-prolyl-2-l-allothreonine (9ci)
3053	Actinomycin D	666606	-
3053	Actinomycin D	666608	-
3053	Actinomycin D	668474	-
3053	Actinomycin D	668476	-
3053	Actinomycin D	670120	aclacinomycin x
3053	Actinomycin D	671031	-
3053	Actinomycin D	671865	-
3053	Actinomycin D	671871	-
3053	Actinomycin D	671872	-
3053	Actinomycin D	673186	tyrosine kinase inhibitor bte-16 (mw=221.24)
3053	Actinomycin D	673187	-
3053	Actinomycin D	673188	-
3053	Actinomycin D	675254	-
3053	Actinomycin D	676180	-
3053	Actinomycin D	679037	1,8-naphthyridin-4(1h)-one, 2-(3-chlorophenyl)-7-methyl-
3053	Actinomycin D	682066	-
3053	Actinomycin D	682094	-
3053	Actinomycin D	684901	-
3053	Actinomycin D	684902	-
3053	Actinomycin D	684906	-
3053	Actinomycin D	684907	-
3053	Actinomycin D	689291	-
3053	Actinomycin D	691219	-
3053	Actinomycin D	699479	-
3053	Actinomycin D	700367	homohalichondrin b diacetate 19,26-tetraol
3053	Actinomycin D	701745	-
3053	Actinomycin D	705262	ap5p197
3053	Actinomycin D	707772	-
3053	Actinomycin D	708069	-
3053	Actinomycin D	720622	-
3053	Actinomycin D	726091	-
3053	Actinomycin D	734077	arylpurine analogues
3053	Actinomycin D	740267	-
3053	Actinomycin D	743880	-
3077	d 54	3082	x 49
3077	d 54	3083	-
3077	d 54	29630	dichloroamethopterin
3077	d 54	35471	peltatin b
3077	d 54	98535	aminoanfol
3077	d 54	112846	quinaspar
3077	d 54	113423	baker's antifol
3077	d 54	115928	-
3077	d 54	153353	L-Alanosine
3077	d 54	205795	-
3077	d 54	225112	-
3077	d 54	305783	2,4-quinazolinediamine, 6-(phenylsulfonyl)-
3077	d 54	673827	-
3077	d 54	687852	-
3077	d 54	695788	-
3077	d 54	696559	n-(4-amino-4-deoxy-n10-methypteroyl)-l-homocysteic acid
3077	d 54	702616	-
3077	d 54	729147	-
3077	d 54	735355	3'-pivaloyl-3'-demethyletoposide
3077	d 54	746685	[(2-phenyl-1h-indol-3-yl)methylene]malononitrile
3077	d 54	757427	aminopterin
3082	x 49	29630	dichloroamethopterin
3082	x 49	58905	bc 76
3082	x 49	77830	camolar
3082	x 49	98535	aminoanfol
3082	x 49	98579	bromochloromethotrexate
3082	x 49	112846	quinaspar
3082	x 49	113423	baker's antifol
3082	x 49	115928	-
3082	x 49	123461	nsc-123461
3082	x 49	123463	-
3082	x 49	132275	-
3082	x 49	132483	Aminopterin Derivative
3082	x 49	173516	-
3082	x 49	208652	-
3082	x 49	225112	-
3082	x 49	302325	2,4-pyrimidinediamine, 5-(4-chloro-3-nitrophenyl)-6-ethyl-
3082	x 49	305783	2,4-quinazolinediamine, 6-(phenylsulfonyl)-
3082	x 49	305799	2,4-quinazolinediamine, 6-[[4-(dimethylamino)phenyl]thio]-
3082	x 49	314018	ansamitocin deriv
3082	x 49	339579	-
3082	x 49	382034	-
3082	x 49	382046	-
3082	x 49	382054	-
3082	x 49	602313	-
3082	x 49	695788	-
3082	x 49	696558	n-(4-amino-4-deoxy-n10-methypteroyl)-d,l-homocysteic acid
3082	x 49	696559	n-(4-amino-4-deoxy-n10-methypteroyl)-l-homocysteic acid
3082	x 49	726671	-
3082	x 49	727208	3-(3,4-dimethoxyphenyl)-4-(4-methoxyphenyl)-2(5h)-furanone
3082	x 49	734187	-
3082	x 49	734202	-
3082	x 49	741940	-
3082	x 49	747292	-
3082	x 49	757113	dl-amethopterin
3082	x 49	757427	aminopterin
3083	-	33408	n-acetyliodocolchinol
3083	-	35471	peltatin b
3083	-	126217	l-cysteine, s-[(4-bromophenyl)diphenylmethyl]- (9ci)
3083	-	127157	-
3083	-	140380	-
3083	-	741943	-
3083	-	744677	-
3262	2,5-bis(ethylamino)hydroquinone	35915	erythritol aziridine
3262	2,5-bis(ethylamino)hydroquinone	69830	-
3262	2,5-bis(ethylamino)hydroquinone	80103	2,3-butanediol, 1,4-bis(2-methyl-1-aziridinyl)- (8ci)
3262	2,5-bis(ethylamino)hydroquinone	85230	-
3262	2,5-bis(ethylamino)hydroquinone	129220	cyclo-c
3262	2,5-bis(ethylamino)hydroquinone	132095	-
3262	2,5-bis(ethylamino)hydroquinone	141549	M-AMSA
3262	2,5-bis(ethylamino)hydroquinone	154318	-
3262	2,5-bis(ethylamino)hydroquinone	156302	-
3262	2,5-bis(ethylamino)hydroquinone	156303	M-AMSA
3262	2,5-bis(ethylamino)hydroquinone	159862	-
3262	2,5-bis(ethylamino)hydroquinone	256439	Idarubicin
3262	2,5-bis(ethylamino)hydroquinone	275656	dioxadet
3262	2,5-bis(ethylamino)hydroquinone	300289	pinafide
3262	2,5-bis(ethylamino)hydroquinone	303812	Aphidicoline glycinate
3262	2,5-bis(ethylamino)hydroquinone	360702	-
3262	2,5-bis(ethylamino)hydroquinone	374028	Camptothecin Derivative
3262	2,5-bis(ethylamino)hydroquinone	646714	2,5-dimethyl-3,6-diaziridinyl-1,4-benzoquinone
3262	2,5-bis(ethylamino)hydroquinone	668281	(-)-.beta.-l-1-[(2-hydroxymethyl)-1,3-dioxolan-4yl]cytosine
3262	2,5-bis(ethylamino)hydroquinone	670653	-
3262	2,5-bis(ethylamino)hydroquinone	692736	-
3262	2,5-bis(ethylamino)hydroquinone	697685	-
3262	2,5-bis(ethylamino)hydroquinone	701973	-
3262	2,5-bis(ethylamino)hydroquinone	704533	-
3262	2,5-bis(ethylamino)hydroquinone	718630	-
3262	2,5-bis(ethylamino)hydroquinone	726770	-
3262	2,5-bis(ethylamino)hydroquinone	740645	Indenoisoquinoline derivative
3262	2,5-bis(ethylamino)hydroquinone	748141	1,1-bis(4-hydroxyphenyl)-2-ferrocenyl-but-1-ene
3265	-	41567	-
3265	-	43959	wln: 1n1&r dyunqr dn1&1
3265	-	48241	-
3265	-	52245	methylestradiol
3265	-	83265	Trityl cysteine
3265	-	124664	-
3265	-	134250	alanine, 3-[(.alpha.,.alpha.-diphenylpiperonyl)thio]-, l-
3265	-	158389	4(1h)-quinazolinone, 2-(2-ethoxyphenyl)-2,3-dihydro-
3265	-	285116	siomycin a
3265	-	327993	roridin a, 8-hydroxy-9b,10b-epoxy-
3265	-	328166	8b-hydroxy-9b,10b-epoxyverrucarin a
3265	-	329226	42179
3265	-	333329	-
3265	-	334072	bisbenzimide
3265	-	403170	-
3265	-	604976	baccharinoid b4
3265	-	624285	-
3265	-	639754	-
3265	-	639829	Benzoylphenylurea
3265	-	646923	-
3265	-	647322	-
3265	-	648543	n-(3,4,5-trimethoxybenzyl)-4-methoxyaniline hydrochloride
3265	-	662553	-
3265	-	664170	-
3265	-	664401	-
3265	-	665497	-
3265	-	671030	n8-actinomycin d
3265	-	676181	-
3265	-	676188	-
3265	-	679036	1,8-naphthyridin-4(1h)-one, 2-(3-chlorophenyl)-6-methyl-
3265	-	679037	1,8-naphthyridin-4(1h)-one, 2-(3-chlorophenyl)-7-methyl-
3265	-	687453	-
3265	-	689466	desmethoxycentaureidin
3265	-	700089	diazonamide a
3265	-	701188	rp-adenosine-3',5'-cyclic phosphorothioate
3265	-	702134	-
3265	-	709986	-
3265	-	710906	-
3265	-	725099	-
3265	-	747558	6-(4-ethylphenyl)-2-benzenesulfonamidepyridazine-3(2h)-one
3265	-	748146	5-bromo-2-{[(2)-3-phenylprop-2-enoyl]amino}benzamide
3265	-	748148	-
3265	-	751503	-
3265	-	754083	-
3265	-	754088	-
3852	hydron iii	61711	2-oh-e2
3852	hydron iii	62709	ipas
3852	hydron iii	131734	-
3852	hydron iii	269757	baccharin
3852	hydron iii	609397	from combretum caffrum plant
3852	hydron iii	634802	bullatalicin
3852	hydron iii	645210	-
3852	hydron iii	645646	antineoplastic-645646
3852	hydron iii	659853	L-alpha-Aminobutyric Acid
3852	hydron iii	670421	-
3852	hydron iii	671041	2-n-propoxyestradiol
3852	hydron iii	671043	3-farnesylthiopropionamide
3852	hydron iii	673454	-
3852	hydron iii	673456	-
3852	hydron iii	673498	-
3852	hydron iii	682429	2-(1-propynyl)-3,17.beta.-estradiol
3852	hydron iii	682597	-
3852	hydron iii	686560	-
3852	hydron iii	687453	-
3852	hydron iii	688978	-
3852	hydron iii	695403	12-hydroxy-bullatacin a
3852	hydron iii	695404	annonacin a
3852	hydron iii	698932	-
3852	hydron iii	717201	-
3852	hydron iii	720481	-
3852	hydron iii	726262	-
3852	hydron iii	727725	-
3852	hydron iii	728086	-
3852	hydron iii	732826	-
3852	hydron iii	735004	-
3852	hydron iii	737737	-
3852	hydron iii	742417	c8, carbonyl prodigiosine
3852	hydron iii	744330	-
3852	hydron iii	757804	Etoposide
3907	-	9403	methylene green (van)
3907	-	38534	-
3907	-	39202	cyclohexanone, 2,6-bis(piperidinomethyl)-
3907	-	69608	purine-6-thiol, ethyl carbonate
3907	-	88054	-
3907	-	88941	8-quinolinol, vanadium(v) complex
3907	-	131233	-
3907	-	151982	-
3907	-	161128	-
3907	-	285166	oxin
3907	-	316458	neplanocin a
3907	-	321206	-
3907	-	330512	geldanamycin, n,n'-dimethyl
3907	-	335791	-
3907	-	351078	-
3907	-	353896	-
3907	-	354671	-
3907	-	363951	-
3907	-	379546	-
3907	-	600060	-
3907	-	605440	-
3907	-	617593	methylene blue
3907	-	618659	-
3907	-	619042	-
3907	-	621888	n-acetyl-4-s-cystaminyl phenol
3907	-	625154	-
3907	-	625542	-
3907	-	627745	-
3907	-	632862	tetrakisoxinatosilicon(iv)tetrahydrochloride
3907	-	635448	-
3907	-	641281	-
3907	-	646159	-
3907	-	646160	-
3907	-	654378	-
3907	-	657192	-
3907	-	658514	gab-geldanamycin
3907	-	661734	-
3907	-	665971	arteether
3907	-	666302	-
3907	-	668324	-
3907	-	668325	-
3907	-	670969	-
3907	-	673450	-
3907	-	673452	-
3907	-	674620	mol. wt.=2482.4
3907	-	676769	-
3907	-	677576	saponaceolide b
3907	-	680935	-
3907	-	682990	withafastuosin d diacetate
3907	-	693872	-
3907	-	694490	benz[b]acridine-6,11-dione, 12,12'-(3,5-pyridinediyl)bis-
3907	-	703855	-
3907	-	704317	-
3907	-	706213	1-acetyl-a nortaxol
3907	-	709900	-
3907	-	710267	-
3907	-	715653	-
3907	-	716535	15,16-dihydrocuracin a
3907	-	720936	-
3907	-	724693	-
3907	-	724780	kekule
3907	-	726630	Belinostat
3907	-	730563	dysamide a
3907	-	733503	-
3907	-	735846	-
3907	-	743432	-
3907	-	744627	-
3907	-	748672	-
3907	-	758682	artenimol
3907	-	759135	methylene blue
3907	-	759817	artesunate
4184	p,p'-dihydroxystilbene	82587	-
4184	p,p'-dihydroxystilbene	95099	gitoxim
4184	p,p'-dihydroxystilbene	97419	progallin o
4184	p,p'-dihydroxystilbene	98572	.beta.-resorcylaldehyde, 2-pyridylhydrazone
4184	p,p'-dihydroxystilbene	110101	-
4184	p,p'-dihydroxystilbene	123978	sarveroside
4184	p,p'-dihydroxystilbene	166641	aafc
4184	p,p'-dihydroxystilbene	179940	wln: t56 bnonj bo fnw i- at6n dntj d1
4184	p,p'-dihydroxystilbene	207895	wln: t56 bnonj bo fnw i- at6n dntj d1
4184	p,p'-dihydroxystilbene	250684	cytosine, 1.beta.-d-arabinofuranosyl-n(sup 4)-palmitoyl-
4184	p,p'-dihydroxystilbene	256926	hyrcanoside
4184	p,p'-dihydroxystilbene	270927	eg 2
4184	p,p'-dihydroxystilbene	331269	geldanamycin, methyl-, n-
4184	p,p'-dihydroxystilbene	341936	adenosine, 2-bromo-2'-deoxy-
4184	p,p'-dihydroxystilbene	355457	-
4184	p,p'-dihydroxystilbene	371168	-
4184	p,p'-dihydroxystilbene	376254	-
4184	p,p'-dihydroxystilbene	407806	echujetin
4184	p,p'-dihydroxystilbene	607347	benzene, 1-[[2-chloro-1-(chloromethyl)ethyl]thio]-4-fluoro-
4184	p,p'-dihydroxystilbene	642915	-
4184	p,p'-dihydroxystilbene	650471	calactin
4184	p,p'-dihydroxystilbene	652183	-
4184	p,p'-dihydroxystilbene	659608	-
4184	p,p'-dihydroxystilbene	670561	-
4184	p,p'-dihydroxystilbene	672975	-
4184	p,p'-dihydroxystilbene	673347	naphthalene, 1,4-bis(oxiranylmethoxy)-
4184	p,p'-dihydroxystilbene	677695	-
4184	p,p'-dihydroxystilbene	682561	cardenolide 2
4184	p,p'-dihydroxystilbene	686554	-
4184	p,p'-dihydroxystilbene	688021	-
4184	p,p'-dihydroxystilbene	688978	-
4184	p,p'-dihydroxystilbene	690391	(s)-10,11-methelenedioxycamptothecin lactam
4184	p,p'-dihydroxystilbene	692736	-
4184	p,p'-dihydroxystilbene	697265	-
4184	p,p'-dihydroxystilbene	701022	-
4184	p,p'-dihydroxystilbene	713591	-
4184	p,p'-dihydroxystilbene	716210	-
4184	p,p'-dihydroxystilbene	720450	-
4184	p,p'-dihydroxystilbene	724998	LMP-400
4184	p,p'-dihydroxystilbene	726432	-
4184	p,p'-dihydroxystilbene	726434	-
4184	p,p'-dihydroxystilbene	728086	-
4184	p,p'-dihydroxystilbene	728458	2-acetyl-7-methyl-3-trifluoromethylquinoxaline 1,4-dioxide
4184	p,p'-dihydroxystilbene	728855	-
4184	p,p'-dihydroxystilbene	733254	-
4184	p,p'-dihydroxystilbene	734185	-
4184	p,p'-dihydroxystilbene	735004	-
4184	p,p'-dihydroxystilbene	735036	-
4184	p,p'-dihydroxystilbene	735205	-
4184	p,p'-dihydroxystilbene	740122	-
4184	p,p'-dihydroxystilbene	741296	-
4184	p,p'-dihydroxystilbene	743506	-
4184	p,p'-dihydroxystilbene	743507	-
4184	p,p'-dihydroxystilbene	743688	-
4184	p,p'-dihydroxystilbene	743690	-
4184	p,p'-dihydroxystilbene	743695	-
4184	p,p'-dihydroxystilbene	743696	-
4184	p,p'-dihydroxystilbene	743961	-
4184	p,p'-dihydroxystilbene	757441	Axitinib
4184	p,p'-dihydroxystilbene	759630	lanatoside c
4280	neocuproin	9612	nile blue bb
4280	neocuproin	58924	-
4280	neocuproin	80469	-
4280	neocuproin	88971	-
4280	neocuproin	150432	-
4280	neocuproin	151980	4-quinolinol, 7-methoxy-2-phenyl-
4280	neocuproin	172599	-
4280	neocuproin	180198	-
4280	neocuproin	251190	-
4280	neocuproin	295642	-
4280	neocuproin	301460	trichopolyn
4280	neocuproin	317908	-
4280	neocuproin	318807	-
4280	neocuproin	319726	-
4280	neocuproin	324979	-
4280	neocuproin	328785	antineoplastic-328785
4280	neocuproin	338304	-
4280	neocuproin	348977	-
4280	neocuproin	351078	-
4280	neocuproin	354670	-
4280	neocuproin	367084	-
4280	neocuproin	374998	-
4280	neocuproin	376265	antineoplastic-376265
4280	neocuproin	376266	-
4280	neocuproin	606307	curromycin a.b mixture
4280	neocuproin	625543	antineoplastic-625543
4280	neocuproin	633273	antineoplastic-633273
4280	neocuproin	633275	-
4280	neocuproin	635449	-
4280	neocuproin	635450	-
4280	neocuproin	635451	-
4280	neocuproin	639207	-
4280	neocuproin	662192	-
4280	neocuproin	662193	acridine-9-amine, n-(3-aminopropyl)-1-nitro-
4280	neocuproin	664181	-
4280	neocuproin	666159	-
4280	neocuproin	666160	-
4280	neocuproin	668300	-
4280	neocuproin	668327	-
4280	neocuproin	668332	-
4280	neocuproin	668333	-
4280	neocuproin	668335	-
4280	neocuproin	670120	aclacinomycin x
4280	neocuproin	670694	-
4280	neocuproin	670784	-
4280	neocuproin	670961	-
4280	neocuproin	676375	-
4280	neocuproin	684142	methanethione, bis(4-methyl-1-piperazinyl)-
4280	neocuproin	696075	-
4280	neocuproin	699412	-
4280	neocuproin	699477	-
4280	neocuproin	705942	1,2-bis[bis(2-methylthiophenyl)phosphino]ethane
4280	neocuproin	710196	kwangsienine a
4280	neocuproin	711118	2,2-bis[4-(4-aminophenoxy)phenyl]adamantane
4280	neocuproin	716545	rogiolol
4280	neocuproin	719488	-
4280	neocuproin	720623	-
4280	neocuproin	722316	-
4280	neocuproin	724635	-
4280	neocuproin	750424	pu-h71.2hcl
4280	neocuproin	752503	-
4280	neocuproin	752504	-
4434	nabor orange r	5337	vancide 26
4434	nabor orange r	10526	-
4434	nabor orange r	11235	thioflavine
4434	nabor orange r	20909	isothan
4434	nabor orange r	53454	-
4434	nabor orange r	59684	n-butyltriphenylphosphonium bromide
4434	nabor orange r	77141	-
4434	nabor orange r	84063	-
4434	nabor orange r	89171	-
4434	nabor orange r	115980	-
4434	nabor orange r	116661	-
4434	nabor orange r	122263	-
4434	nabor orange r	153582	-
4434	nabor orange r	166454	sorot
4434	nabor orange r	166675	-
4434	nabor orange r	167483	-
4434	nabor orange r	179220	-
4434	nabor orange r	245398	-
4434	nabor orange r	263626	-
4434	nabor orange r	269760	isobaccharin
4434	nabor orange r	289922	phosphonium, triphenylpropenyl-, bromide, (e)- (8ci)
4434	nabor orange r	294913	anguidine deriv 15-chloroacetylscirpene-3,4-diol
4434	nabor orange r	328166	8b-hydroxy-9b,10b-epoxyverrucarin a
4434	nabor orange r	328426	phyllanthoside
4434	nabor orange r	332421	-
4434	nabor orange r	405029	-
4434	nabor orange r	604976	baccharinoid b4
4434	nabor orange r	606194	annonacin
4434	nabor orange r	613690	-
4434	nabor orange r	617743	-
4434	nabor orange r	622648	-
4434	nabor orange r	634791	-
4434	nabor orange r	644211	chlorodestruxin
4434	nabor orange r	646946	rhodium dimer
4434	nabor orange r	647640	mycothiazole
4434	nabor orange r	661832	-
4434	nabor orange r	666496	-
4434	nabor orange r	672194	-
4434	nabor orange r	674177	-
4434	nabor orange r	676362	-
4434	nabor orange r	676864	-
4434	nabor orange r	677576	saponaceolide b
4434	nabor orange r	677924	-
4434	nabor orange r	680732	-
4434	nabor orange r	682067	-
4434	nabor orange r	682095	-
4434	nabor orange r	682096	-
4434	nabor orange r	682841	-
4434	nabor orange r	684845	-
4434	nabor orange r	687964	-
4434	nabor orange r	689620	-
4434	nabor orange r	695394	asimicinone
4434	nabor orange r	695395	trilobacinone
4434	nabor orange r	695398	gigantrionenin
4434	nabor orange r	695403	12-hydroxy-bullatacin a
4434	nabor orange r	695405	muricatetrocin b
4434	nabor orange r	697168	-
4434	nabor orange r	698181	-
4434	nabor orange r	699479	-
4434	nabor orange r	702158	7-epi-3,4-bis-nor-dolastatin 11
4434	nabor orange r	707055	-
4434	nabor orange r	707772	-
4434	nabor orange r	715776	-
4434	nabor orange r	717208	-
4434	nabor orange r	718368	-
4434	nabor orange r	720295	-
4434	nabor orange r	720622	-
4434	nabor orange r	722517	-
4434	nabor orange r	743880	-
4434	nabor orange r	744659	6-(chloroethylureidoethyl)diquino-1,4-thiazine
4434	nabor orange r	747268	1-decyl-3-methylimidazolium tetrafluoroborate
4434	nabor orange r	758941	nonoxynol-9
5053	tptz	9403	methylene green (van)
5053	tptz	10526	-
5053	tptz	20909	isothan
5053	tptz	36338	quatresin
5053	tptz	64111	-
5053	tptz	89171	-
5053	tptz	89172	2h-tetrazolium, 3-(2-biphenylyl)-2,5-diphenyl- chloride
5053	tptz	122263	-
5053	tptz	122750	geldanamicin
5053	tptz	150555	mecal
5053	tptz	168470	1,1'-biphenyl, 4-(2-nitroethenyl)-
5053	tptz	241494	-
5053	tptz	255104	geldanamycin analog
5053	tptz	289922	phosphonium, triphenylpropenyl-, bromide, (e)- (8ci)
5053	tptz	320877	geldanamycin deriv
5053	tptz	330500	Macbecin II
5053	tptz	334072	bisbenzimide
5053	tptz	335791	-
5053	tptz	351075	-
5053	tptz	354671	-
5053	tptz	364163	-
5053	tptz	622688	-
5053	tptz	622696	thioperoxydicarbonic diamide, tetramethyl-
5053	tptz	625495	1-piperidinecarbodithioic acid, antimony complex
5053	tptz	625498	4-morpholinecarbodithioic acid, antimony complex
5053	tptz	625502	4-morpholinecarbodithioic acid, antimony complex
5053	tptz	634791	-
5053	tptz	661239	-
5053	tptz	664213	chlorotetrangulol
5053	tptz	664214	hydroxymethoxytetrangulol
5053	tptz	664303	-
5053	tptz	664685	-
5053	tptz	668324	-
5053	tptz	675593	-
5053	tptz	676864	-
5053	tptz	682990	withafastuosin d diacetate
5053	tptz	686553	9h-quino[4,3,2-de][1,10]phenanthrolin-9-one, 2-phenyl-
5053	tptz	690073	-
5053	tptz	698181	-
5053	tptz	715776	-
5053	tptz	716535	15,16-dihydrocuracin a
5053	tptz	717205	-
5053	tptz	718368	-
5053	tptz	749147	-
5332	pan (van)	54044	-
5332	pan (van)	100279	-
5332	pan (van)	130279	8-azainosine
5332	pan (van)	139021	1-(2-thiazoylazo)-2-naphthol
5332	pan (van)	168468	thiophene, 2-(2-nitroethenyl)-, (e)-
5332	pan (van)	185042	-
5332	pan (van)	289098	-
5332	pan (van)	294526	-
5332	pan (van)	317909	-
5332	pan (van)	329055	-
5332	pan (van)	332427	-
5332	pan (van)	345296	-
5332	pan (van)	668337	-
5332	pan (van)	670783	-
5332	pan (van)	670965	-
5332	pan (van)	676944	-
5332	pan (van)	689534	-
5332	pan (van)	689537	-
5332	pan (van)	689540	-
5332	pan (van)	693625	-
5332	pan (van)	693626	-
5332	pan (van)	693631	-
5332	pan (van)	693632	-
5332	pan (van)	693636	-
5332	pan (van)	693983	-
5332	pan (van)	703103	-
5332	pan (van)	703109	-
5332	pan (van)	703111	-
5332	pan (van)	720193	-
5332	pan (van)	741425	3,7-di(trifluoromethyl)-2-naftoylquioxaline 1,4-dioxide
5332	pan (van)	744608	-
5332	pan (van)	745543	1-benzyl-3-methyl-5-(n-benzyl, n-formyl)aminopyrazole
5332	pan (van)	747458	-
5332	pan (van)	748263	-
5332	pan (van)	748671	-
5332	pan (van)	753018	-
5332	pan (van)	753428	-
5332	pan (van)	754242	-
5332	pan (van)	754243	-
5337	vancide 26	11235	thioflavine
5337	vancide 26	20909	isothan
5337	vancide 26	31709	-
5337	vancide 26	36338	quatresin
5337	vancide 26	122263	-
5337	vancide 26	150555	mecal
5337	vancide 26	179220	-
5337	vancide 26	186266	pyrrolidinium, 1-ethyl-1-hexadecyl-, ethyl sulfate
5337	vancide 26	305263	fredericamycin
5337	vancide 26	330500	Macbecin II
5337	vancide 26	622608	-
5337	vancide 26	625492	-
5337	vancide 26	625499	-
5337	vancide 26	625502	4-morpholinecarbodithioic acid, antimony complex
5337	vancide 26	627512	2,4-di(benzo[d][1,3]dioxol-5-yl)-4-oxobutanoic acid
5337	vancide 26	629974	-
5337	vancide 26	665288	-
5337	vancide 26	672194	-
5337	vancide 26	676864	-
5337	vancide 26	677962	-
5337	vancide 26	694569	-
5337	vancide 26	707772	-
5337	vancide 26	711083	halicyclamine
5337	vancide 26	715776	-
5337	vancide 26	715777	-
5337	vancide 26	716259	6-amino-11,12-dihydro-benzo[c]phenanthridine hydrochloride
5337	vancide 26	720623	-
5337	vancide 26	722517	-
5337	vancide 26	722573	-
5337	vancide 26	726087	-
5337	vancide 26	726091	-
5337	vancide 26	740385	7-fluoro-2-benzoyl-3-trifluoromethylquioxaline 1,4-dioxide
5337	vancide 26	746890	n-debenzoylpaclitaxel
5337	vancide 26	747138	-
5337	vancide 26	747268	1-decyl-3-methylimidazolium tetrafluoroborate
5337	vancide 26	754032	-
5550	malachite green oxalate	18877	-
5550	malachite green oxalate	26540	2-methyl-4,5,6-trichloropyrimidine
5550	malachite green oxalate	35489	-
5550	malachite green oxalate	90137	sulfide, 2,4-dinitrophenyl 2-nitro-p-tolyl
5550	malachite green oxalate	127763	-
5550	malachite green oxalate	131238	-
5550	malachite green oxalate	287069	epicorazine a
5550	malachite green oxalate	335663	acetylrolandrolide
5550	malachite green oxalate	335766	quinazoline, 4-ethyl-6-methoxy-7-(oxiranylmethoxy)-
5550	malachite green oxalate	351074	-
5550	malachite green oxalate	602066	-
5550	malachite green oxalate	603084	-
5550	malachite green oxalate	624158	-
5550	malachite green oxalate	630511	-
5550	malachite green oxalate	630609	-
5550	malachite green oxalate	653000	hexahydroxyethylaminomethyl melamine
5550	malachite green oxalate	661236	-
5550	malachite green oxalate	665364	-
5550	malachite green oxalate	669393	-
5550	malachite green oxalate	670132	-
5550	malachite green oxalate	671141	-
5550	malachite green oxalate	671681	reidispongiolide a
5550	malachite green oxalate	677962	-
5550	malachite green oxalate	688542	-
5550	malachite green oxalate	691211	-
5550	malachite green oxalate	691276	-
5550	malachite green oxalate	691850	-
5550	malachite green oxalate	693442	-
5550	malachite green oxalate	693443	-
5550	malachite green oxalate	695938	-
5550	malachite green oxalate	720344	-
5550	malachite green oxalate	727086	-
5550	malachite green oxalate	727286	6-(bromomethyl)-1,4-anthracenedione.
5550	malachite green oxalate	732939	-
5550	malachite green oxalate	735012	-
5550	malachite green oxalate	735373	-
5550	malachite green oxalate	740108	3,3?-thiene-2,5-diylbis(5-methoxy-1h-indole)
5550	malachite green oxalate	744168	-
6152	chrysarobin	10010	-
6152	chrysarobin	266763	-
6152	chrysarobin	314018	ansamitocin deriv
6152	chrysarobin	339616	-
6152	chrysarobin	344270	-
6152	chrysarobin	622114	-
6152	chrysarobin	623527	-
6152	chrysarobin	639521	-
6152	chrysarobin	645008	intoplicine
6152	chrysarobin	646610	-
6152	chrysarobin	670162	phosphonium, 1,8-octanediylbis[triphenyl-, diiodide
6152	chrysarobin	680836	-
6152	chrysarobin	682128	-
6152	chrysarobin	688027	-
6152	chrysarobin	690964	-
6152	chrysarobin	693572	-
6152	chrysarobin	709101	-
6152	chrysarobin	711083	halicyclamine
6152	chrysarobin	736994	1-(naphthalen-2-yl)-2-(3,4,5-trimethoxyphenyl)-1h-imidazole
6152	chrysarobin	743434	-
6152	chrysarobin	748253	7-benzyl-5,7-dihydro-4h-isoxazolo[5,4-e]isoindole
6152	chrysarobin	748871	-
6152	chrysarobin	759817	artesunate
6226	p-xylylene dibromide	328567	-
6226	p-xylylene dibromide	721515	3-acetoxymethyl-1-methyl-5-methoxyindole-4,7-dione
6883	-	10010	-
6883	-	27413	-
6883	-	58573	pyrimidine, 2,4,5-trichloro-6-ethyl-
6883	-	67799	pyrimidine, 2,4,6-trichloro-5-ethyl-
6883	-	69608	purine-6-thiol, ethyl carbonate
6883	-	79250	-
6883	-	79303	-
6883	-	90137	sulfide, 2,4-dinitrophenyl 2-nitro-p-tolyl
6883	-	188493	-
6883	-	266046	Oxaliplatin
6883	-	316458	neplanocin a
6883	-	318460	acetonitrile, 1,3-dithietan-2-ylidenenitro-
6883	-	323241	-
6883	-	324979	-
6883	-	351075	-
6883	-	381866	bafilomycin deriv
6883	-	602066	-
6883	-	607088	-
6883	-	618759	-
6883	-	621888	n-acetyl-4-s-cystaminyl phenol
6883	-	622579	-
6883	-	624158	-
6883	-	629974	-
6883	-	634784	-
6883	-	638635	-
6883	-	639541	-
6883	-	641691	vicenistatin
6883	-	646159	-
6883	-	647062	tris(n,n-diethyldithiocarbonato)(s1,s2)gallium(iii)
6883	-	667472	-
6883	-	668265	-
6883	-	670694	-
6883	-	671009	-
6883	-	672472	-
6883	-	673181	-
6883	-	673796	-
6883	-	673799	hexanoic acid, 6-[(7-methoxy-1-nitro-9-acridinyl)amino]-
6883	-	674620	mol. wt.=2482.4
6883	-	675593	-
6883	-	681454	-
6883	-	681455	-
6883	-	685126	4-piperidinone, 3,5-bis[(4-fluorophenyl)methylene]-, (e,e)-
6883	-	685988	dihydroartemisinyl ether, stereoisomer of nsc-685989
6883	-	697862	-
6883	-	705941	-
6883	-	709944	benzyl trisulfide
6883	-	712571	artesunate
6883	-	720135	-
6883	-	724440	-
6883	-	724784	-
6883	-	726331	-
6883	-	730563	dysamide a
6883	-	731698	-
6883	-	733891	arypurine derivatives
6883	-	736164	pyrazoline derivative
6883	-	737671	-
6883	-	740028	(-)-dactylolide
6883	-	740385	7-fluoro-2-benzoyl-3-trifluoromethylquioxaline 1,4-dioxide
6883	-	742419	bare prodigiosine
6883	-	750746	-
6883	-	752463	-
6883	-	753664	-
6883	-	754175	-
6883	-	755821	sanguinarine sulfate
6926	-	29182	-
6926	-	53638	fluorophenothiazine dihydrochloride
6926	-	59996	nitrin (van)
6926	-	73396	-
6926	-	113951	6-bromotoyocamycin
6926	-	116661	-
6926	-	245006	[1,1'-binaphthalene]-2,2',3,3'-tetrol
6926	-	282880	octadecylphosphocholine
6926	-	328130	-
6926	-	351075	-
6926	-	354671	-
6926	-	605607	-
6926	-	621376	-
6926	-	622579	-
6926	-	622696	thioperoxydicarbonic diamide, tetramethyl-
6926	-	625498	4-morpholinecarbodithioic acid, antimony complex
6926	-	625624	7,12-epidioxybenz[a]anthracene, 7,12-dihydro-7-methyl-
6926	-	628917	-
6926	-	628918	-
6926	-	639541	-
6926	-	639543	-
6926	-	641048	-
6926	-	646160	-
6926	-	655649	Becatecarin
6926	-	667913	-
6926	-	670791	-
6926	-	672003	-
6926	-	676469	-
6926	-	678404	-
6926	-	680781	-
6926	-	685687	-
6926	-	703312	-
6926	-	704563	-
6926	-	710868	-
6926	-	712735	-
6926	-	720571	-
6926	-	730460	-
6926	-	734231	2[4'aminobiphenyl]5,6dichlorobenzimidazole
6926	-	735186	4'-(1h-benzimidazol-2-yl)1,1biphenyl-4-amine
6926	-	742799	3-amino-n-(4-benzylphenyl)-1h-indazole-1-carboxamide
6926	-	744609	-
7359	xylosyl a	34927	-
7359	xylosyl a	96541	1-benzoyl-1,2-dihydrobenzo[f]quinaldonitrile
7359	xylosyl a	102811	formycin a
7359	xylosyl a	150412	-
7359	xylosyl a	652886	-
7359	xylosyl a	671456	3-(4-fluorophenyl)-3-(4-acetoxy-2-methylphenyl)phthalide
7359	xylosyl a	683786	9h-quino[4,3,2-de][1,10]phenanthrolin-9-one, 10-methoxy-
7359	xylosyl a	691852	-
7359	xylosyl a	693332	-
7359	xylosyl a	709925	-
7359	xylosyl a	709926	-
7359	xylosyl a	709927	-
7359	xylosyl a	712396	phosphine, [2-(dipyridinylphosphino)ethyl]diphenyl-
7359	xylosyl a	717147	-
7359	xylosyl a	721646	cytidine 5'-tributyltin phosphate
7359	xylosyl a	724777	-
7359	xylosyl a	751300	-
7364	ddmp	58906	bc 77
7364	ddmp	77830	camolar
7364	ddmp	123511	-
7364	ddmp	125845	-
7364	ddmp	127471	-
7364	ddmp	128580	-
7364	ddmp	131020	-
7364	ddmp	132275	-
7364	ddmp	132483	Aminopterin Derivative
7364	ddmp	184692	benzenamine, 4-[(5-nitro-2-thienyl)sulfonyl]-
7364	ddmp	208652	-
7364	ddmp	302325	2,4-pyrimidinediamine, 5-(4-chloro-3-nitrophenyl)-6-ethyl-
7364	ddmp	305767	2,4-quinazolinediamine, 6-[(4-chlorophenyl)thio]-
7364	ddmp	305782	-
7364	ddmp	305783	2,4-quinazolinediamine, 6-(phenylsulfonyl)-
7364	ddmp	305799	2,4-quinazolinediamine, 6-[[4-(dimethylamino)phenyl]thio]-
7364	ddmp	305802	-
7364	ddmp	309401	-
7364	ddmp	339578	-
7364	ddmp	351521	piritrexim isethionate
7364	ddmp	352122	Trimetrexate glucuronate
7364	ddmp	382034	-
7364	ddmp	382035	-
7364	ddmp	382046	-
7364	ddmp	382049	-
7364	ddmp	382054	-
7364	ddmp	602313	-
7364	ddmp	626715	10-edam
7364	ddmp	666783	cis-2-hydroxymethyl-4-(5'-bromocytosin-1'-yl)-1,3-dioxolane
7364	ddmp	666787	cis-2-hydroxymethyl-4-(isocytosin-1'-yl)-1,3-dioxolane
7364	ddmp	696661	-
7364	ddmp	741293	-
7364	ddmp	753220	10-fluoro-3-hydroxyisoindolo[2,1a]quinoxalin-6-(5h)-one
7364	ddmp	753221	-
7522	cymarin	7530	strophanthoside-k
7522	cymarin	93373	strophanthidin oxime
7522	cymarin	116787	venenatine
7522	cymarin	682768	-
7522	cymarin	694342	-
7522	cymarin	707149	neritaloside
7522	cymarin	715719	-
7522	cymarin	732517	Dasatinib
7522	cymarin	752203	-
7522	cymarin	759877	Dasatinib
7530	strophanthoside-k	7532	adigal
7530	strophanthoside-k	46691	-
7530	strophanthoside-k	93373	strophanthidin oxime
7530	strophanthoside-k	102811	formycin a
7530	strophanthoside-k	106360	-
7530	strophanthoside-k	111581	indole-2,3-dione, 3-[(o-nitrophenyl)hydrazone]
7530	strophanthoside-k	650426	KRN5500
7530	strophanthoside-k	669364	AC1L8IIJ
7530	strophanthoside-k	671456	3-(4-fluorophenyl)-3-(4-acetoxy-2-methylphenyl)phthalide
7530	strophanthoside-k	676495	-
7530	strophanthoside-k	676496	tp38-279
7530	strophanthoside-k	676497	tp4ek
7530	strophanthoside-k	676498	tp4ek-k6
7530	strophanthoside-k	682335	3-(4-fluorophenyl)-3-(4-hydroxy-2-methylphenyl)phthalide
7530	strophanthoside-k	682768	-
7530	strophanthoside-k	684481	-
7530	strophanthoside-k	694342	-
7530	strophanthoside-k	705901	-
7530	strophanthoside-k	717815	-
7530	strophanthoside-k	717841	-
7530	strophanthoside-k	744093	-
7530	strophanthoside-k	745619	5-(n,n-dimethylethylenediamino)camptothecin
7530	strophanthoside-k	746149	-
7530	strophanthoside-k	753603	-
7532	adigal	46691	-
7532	adigal	93373	strophanthidin oxime
7532	adigal	106360	-
7532	adigal	111581	indole-2,3-dione, 3-[(o-nitrophenyl)hydrazone]
7532	adigal	123829	-
7532	adigal	157388	wr 158122
7532	adigal	178249	5-ms
7532	adigal	618487	Staurosporine
7532	adigal	639364	2,9-dimethylellipticinium acetate
7532	adigal	650426	KRN5500
7532	adigal	651079	antineoplastic-651079
7532	adigal	659242	-
7532	adigal	669364	AC1L8IIJ
7532	adigal	671456	3-(4-fluorophenyl)-3-(4-acetoxy-2-methylphenyl)phthalide
7532	adigal	673502	(+)-6-bromo-3-bromomethyl-2,3,7-trichloro-7-methyl-1-octene
7532	adigal	676495	-
7532	adigal	676496	tp38-279
7532	adigal	676497	tp4ek
7532	adigal	676498	tp4ek-k6
7532	adigal	682335	3-(4-fluorophenyl)-3-(4-hydroxy-2-methylphenyl)phthalide
7532	adigal	682768	-
7532	adigal	684481	-
7532	adigal	694342	-
7532	adigal	698104	-
7532	adigal	698672	-
7532	adigal	704080	-
7532	adigal	705901	-
7532	adigal	715719	-
7532	adigal	717815	-
7532	adigal	717838	-
7532	adigal	725983	-
7532	adigal	732424	-
7532	adigal	744093	-
7532	adigal	745619	5-(n,n-dimethylethylenediamino)camptothecin
7532	adigal	745940	-
7532	adigal	746149	-
7532	adigal	753603	-
7532	adigal	753938	-
7532	adigal	757387	acriflavinium hydrochloride
7533	allocor	32967	-
7533	allocor	39368	sri 1215
7533	allocor	93373	strophanthidin oxime
7533	allocor	95100	Digoxin
7533	allocor	105546	riboprine(usan)
7533	allocor	123978	sarveroside
7533	allocor	123979	thevetin
7533	allocor	143925	pekilocerin a
7533	allocor	148790	olendrigenin
7533	allocor	255523	n6-benzyladenosine-5'-phosphate
7533	allocor	256926	hyrcanoside
7533	allocor	270927	eg 2
7533	allocor	308881	-
7533	allocor	407806	echujetin
7533	allocor	407807	gitoxigenin
7533	allocor	707149	neritaloside
7533	allocor	710546	-
7533	allocor	721513	-
7533	allocor	727859	(-)-Gossypol/0.1 methyl-t-butyl ether/0.7 hexane
7533	allocor	748896	stereoisomer of nsc 675784-h
7533	allocor	750227	-
7533	allocor	756738	Digoxin
7533	allocor	757425	ouabain
7533	allocor	759630	lanatoside c
7801	mauve	104956	goniothalamin
7801	mauve	144470	wln: t66 bnj bo c1 enw
7801	mauve	271967	-
7801	mauve	345647	chaetochromin
7801	mauve	690634	-
7801	mauve	712396	phosphine, [2-(dipyridinylphosphino)ethyl]diphenyl-
7801	mauve	725986	-
7801	mauve	748896	stereoisomer of nsc 675784-h
7801	mauve	750227	-
7801	mauve	757050	badil
7821	capri blue	9404	safranin bluish
7821	capri blue	9605	methylene blue nn
7821	capri blue	16166	azure b bromide
7821	capri blue	31780	astraphloxin
7821	capri blue	44684	-
7821	capri blue	53861	-
7821	capri blue	54848	-
7821	capri blue	54849	-
7821	capri blue	56591	-
7821	capri blue	56633	-
7821	capri blue	80465	-
7821	capri blue	80466	-
7821	capri blue	80469	-
7821	capri blue	84063	-
7821	capri blue	89172	2h-tetrazolium, 3-(2-biphenylyl)-2,5-diphenyl- chloride
7821	capri blue	97374	diethylcyanine
7821	capri blue	113136	mansonone f
7821	capri blue	153582	-
7821	capri blue	187694	methylene violet
7821	capri blue	289922	phosphonium, triphenylpropenyl-, bromide, (e)- (8ci)
7821	capri blue	326061	-
7821	capri blue	367084	-
7821	capri blue	606307	curromycin a.b mixture
7821	capri blue	617593	methylene blue
7821	capri blue	633273	antineoplastic-633273
7821	capri blue	712396	phosphine, [2-(dipyridinylphosphino)ethyl]diphenyl-
7821	capri blue	718368	-
7821	capri blue	722573	-
7821	capri blue	729168	-
7821	capri blue	732226	jaesckianatriol
7821	capri blue	742253	-
7821	capri blue	749923	g-tpp
7821	capri blue	757363	Tyrothricin
7821	capri blue	759135	methylene blue
7853	2,6-dichloro-7-methylpurine	21683	-
7853	2,6-dichloro-7-methylpurine	30813	-
7853	2,6-dichloro-7-methylpurine	87034	-
7853	2,6-dichloro-7-methylpurine	96541	1-benzoyl-1,2-dihydrobenzo[f]quinaldonitrile
7853	2,6-dichloro-7-methylpurine	154751	urea, n'-(5,6-dichloro-1h-benzimidazol-2-yl)-n,n-dimethyl-
7853	2,6-dichloro-7-methylpurine	202003	-
7853	2,6-dichloro-7-methylpurine	205506	-
7853	2,6-dichloro-7-methylpurine	209926	4-thiazolidinone, 3-(1-phenylethyl)-2-thioxo-
7853	2,6-dichloro-7-methylpurine	211490	-
7853	2,6-dichloro-7-methylpurine	313680	flubenol
7853	2,6-dichloro-7-methylpurine	631366	5-[2-(4-methoxyphenyl)ethyl]-1,2,3-trimethoxybenzene
7853	2,6-dichloro-7-methylpurine	635449	-
7853	2,6-dichloro-7-methylpurine	638279	-
7853	2,6-dichloro-7-methylpurine	639521	-
7853	2,6-dichloro-7-methylpurine	662193	acridine-9-amine, n-(3-aminopropyl)-1-nitro-
7853	2,6-dichloro-7-methylpurine	666227	-
7853	2,6-dichloro-7-methylpurine	673794	-
7853	2,6-dichloro-7-methylpurine	685988	dihydroartemisinyl ether, stereoisomer of nsc-685989
7853	2,6-dichloro-7-methylpurine	698678	-
7853	2,6-dichloro-7-methylpurine	700643	-
7853	2,6-dichloro-7-methylpurine	700644	-
7853	2,6-dichloro-7-methylpurine	704288	cadaline isothiocyanide
7853	2,6-dichloro-7-methylpurine	709238	-
7853	2,6-dichloro-7-methylpurine	719210	-
7853	2,6-dichloro-7-methylpurine	720197	-
7853	2,6-dichloro-7-methylpurine	724784	-
7853	2,6-dichloro-7-methylpurine	725098	-
7853	2,6-dichloro-7-methylpurine	725665	-
7853	2,6-dichloro-7-methylpurine	726902	-
7853	2,6-dichloro-7-methylpurine	734178	-
7853	2,6-dichloro-7-methylpurine	734231	2[4'aminobiphenyl]5,6dichlorobenzimidazole
7853	2,6-dichloro-7-methylpurine	736359	-
7853	2,6-dichloro-7-methylpurine	736735	-
7853	2,6-dichloro-7-methylpurine	736808	-
7853	2,6-dichloro-7-methylpurine	741107	-
7853	2,6-dichloro-7-methylpurine	744059	1-o-(.beta.-d-galactopyranosyl)-l-threo-dihydrosphinogsine
7853	2,6-dichloro-7-methylpurine	745089	-
7853	2,6-dichloro-7-methylpurine	748512	-
7853	2,6-dichloro-7-methylpurine	750395	2-(4-aminophenyl)benzoxazole
7853	2,6-dichloro-7-methylpurine	757824	fenbendazole (usan)
8675	ethyl violet	10010	-
8675	ethyl violet	30813	-
8675	ethyl violet	131257	-
8675	ethyl violet	134544	-
8675	ethyl violet	134725	k 33
8675	ethyl violet	144698	-
8675	ethyl violet	146268	-
8675	ethyl violet	186301	Thiocolchicine
8675	ethyl violet	260610	1,6-hexanediamine, n,n'-bis(3-methoxy-9-acridinyl)-
8675	ethyl violet	339768	-
8675	ethyl violet	345647	chaetochromin
8675	ethyl violet	368390	Brequinar
8675	ethyl violet	382034	-
8675	ethyl violet	382035	-
8675	ethyl violet	602313	-
8675	ethyl violet	615441	-
8675	ethyl violet	628498	-
8675	ethyl violet	639521	-
8675	ethyl violet	665564	isoflavone, 5,7-dihydroxy-4'-nitro-
8675	ethyl violet	671141	-
8675	ethyl violet	675576	-
8675	ethyl violet	689714	-
8675	ethyl violet	692738	-
8675	ethyl violet	719661	-
8675	ethyl violet	723387	-
8675	ethyl violet	724781	-
8675	ethyl violet	724995	-
8675	ethyl violet	728457	2-acetyl-7-chloro-3-trifluoromethylquinoxaline 1,4-dioxide
8675	ethyl violet	734079	arylpurine analogues
8675	ethyl violet	734562	-
8675	ethyl violet	734798	-
8675	ethyl violet	735372	-
8675	ethyl violet	735423	-
8675	ethyl violet	736611	-
8675	ethyl violet	737344	-
8675	ethyl violet	754238	-
8675	ethyl violet	757050	badil
9403	methylene green (van)	9594	safranin bluish
9403	methylene green (van)	9598	azur i
9403	methylene green (van)	10526	-
9403	methylene green (van)	11225	klot
9403	methylene green (van)	16165	azure c (van)
9403	methylene green (van)	16166	azure b bromide
9403	methylene green (van)	20909	isothan
9403	methylene green (van)	36758	-
9403	methylene green (van)	122263	-
9403	methylene green (van)	241494	-
9403	methylene green (van)	359449	ellipticine deriv sri-nb-b233-55-29
9403	methylene green (van)	617593	methylene blue
9403	methylene green (van)	628939	-
9403	methylene green (van)	641281	-
9403	methylene green (van)	661832	-
9403	methylene green (van)	665971	arteether
9403	methylene green (van)	670057	-
9403	methylene green (van)	673453	-
9403	methylene green (van)	674177	-
9403	methylene green (van)	674178	-
9403	methylene green (van)	676864	-
9403	methylene green (van)	682096	-
9403	methylene green (van)	720295	-
9403	methylene green (van)	744627	-
9403	methylene green (van)	744630	-
9403	methylene green (van)	749147	-
9403	methylene green (van)	759135	methylene blue
9403	methylene green (van)	760421	tolonium chloride
9404	safranin bluish	16166	azure b bromide
9404	safranin bluish	43684	-
9404	safranin bluish	53861	-
9404	safranin bluish	54848	-
9404	safranin bluish	54849	-
9404	safranin bluish	56591	-
9404	safranin bluish	56633	-
9404	safranin bluish	59684	n-butyltriphenylphosphonium bromide
9404	safranin bluish	77141	-
9404	safranin bluish	80465	-
9404	safranin bluish	84063	-
9404	safranin bluish	89171	-
9404	safranin bluish	89172	2h-tetrazolium, 3-(2-biphenylyl)-2,5-diphenyl- chloride
9404	safranin bluish	97374	diethylcyanine
9404	safranin bluish	131513	antineoplastic-131513
9404	safranin bluish	153582	-
9404	safranin bluish	166675	-
9404	safranin bluish	179220	-
9404	safranin bluish	246012	-
9404	safranin bluish	263626	-
9404	safranin bluish	289922	phosphonium, triphenylpropenyl-, bromide, (e)- (8ci)
9404	safranin bluish	334072	bisbenzimide
9404	safranin bluish	606307	curromycin a.b mixture
9404	safranin bluish	665803	didemnin a, n-l-prolyl-2-l-allothreonine (9ci)
9404	safranin bluish	666496	-
9404	safranin bluish	707772	-
9404	safranin bluish	713799	-
9404	safranin bluish	717695	oligomycin b
9404	safranin bluish	717696	oligomycin c
9404	safranin bluish	718368	-
9404	safranin bluish	721388	-
9404	safranin bluish	729168	-
9404	safranin bluish	737132	-
9404	safranin bluish	742253	-
9404	safranin bluish	749923	g-tpp
9404	safranin bluish	755892	Hydrastinine HCl
9404	safranin bluish	757363	Tyrothricin
9404	safranin bluish	758394	dequalinium chloride
9404	safranin bluish	759135	methylene blue
9594	safranin bluish	9598	azur i
9594	safranin bluish	9605	methylene blue nn
9594	safranin bluish	11225	klot
9594	safranin bluish	16165	azure c (van)
9594	safranin bluish	16166	azure b bromide
9594	safranin bluish	20909	isothan
9594	safranin bluish	36758	-
9594	safranin bluish	73233	-
9594	safranin bluish	80469	-
9594	safranin bluish	113136	mansonone f
9594	safranin bluish	133757	-
9594	safranin bluish	187694	methylene violet
9594	safranin bluish	330499	macbecin i
9594	safranin bluish	349622	cytovaricin
9594	safranin bluish	356885	antibiotic p 168
9594	safranin bluish	364163	-
9594	safranin bluish	617593	methylene blue
9594	safranin bluish	629749	Lapachone
9594	safranin bluish	644916	antineoplastic-644916
9594	safranin bluish	664314	-
9594	safranin bluish	674177	-
9594	safranin bluish	674178	-
9594	safranin bluish	682096	-
9594	safranin bluish	686553	9h-quino[4,3,2-de][1,10]phenanthrolin-9-one, 2-phenyl-
9594	safranin bluish	687015	-
9594	safranin bluish	689297	1h-pyrido[4,3,2-mn]thiazolo[4,5-b]acridin-9-one
9594	safranin bluish	695798	-
9594	safranin bluish	704317	-
9594	safranin bluish	744659	6-(chloroethylureidoethyl)diquino-1,4-thiazine
9594	safranin bluish	744693	-
9594	safranin bluish	746035	-
9594	safranin bluish	749874	-
9594	safranin bluish	750107	5-chloro-7h-naphtho[3,2,1-ij][2,7]naphthyridin-7-one
9594	safranin bluish	752461	-
9594	safranin bluish	758941	nonoxynol-9
9594	safranin bluish	759135	methylene blue
9594	safranin bluish	760421	tolonium chloride
9594	safranin bluish	766927	-
9598	azur i	10526	-
9598	azur i	11225	klot
9598	azur i	16165	azure c (van)
9598	azur i	36758	-
9598	azur i	119754	coptisine chloride
9598	azur i	122263	-
9598	azur i	133757	-
9598	azur i	158382	4(1h)-quinazolinone, 2-(2,4-dimethylphenyl)-2,3-dihydro-
9598	azur i	220334	nsc 220334
9598	azur i	241494	-
9598	azur i	276371	-
9598	azur i	323241	-
9598	azur i	361887	-
9598	azur i	400770	-
9598	azur i	606194	annonacin
9598	azur i	623761	-
9598	azur i	636676	-
9598	azur i	638478	inostamycin
9598	azur i	661832	-
9598	azur i	663286	7-chloro-6-n-(2-fluoroethylamino)-5,8-quinolinedione
9598	azur i	664214	hydroxymethoxytetrangulol
9598	azur i	664314	-
9598	azur i	674177	-
9598	azur i	674178	-
9598	azur i	674256	-
9598	azur i	674262	-
9598	azur i	682096	-
9598	azur i	682436	-
9598	azur i	686553	9h-quino[4,3,2-de][1,10]phenanthrolin-9-one, 2-phenyl-
9598	azur i	687453	-
9598	azur i	689297	1h-pyrido[4,3,2-mn]thiazolo[4,5-b]acridin-9-one
9598	azur i	692229	5-hydroxy-dehydroiso-.alpha.-lapachone
9598	azur i	695806	-
9598	azur i	701666	-
9598	azur i	701852	Vorinostat
9598	azur i	708298	7-Tert-butyldimethylsilyl-10-hydroxycamptothecin
9598	azur i	718919	-
9598	azur i	724448	-
9598	azur i	746087	kekule
9598	azur i	747558	6-(4-ethylphenyl)-2-benzenesulfonamidepyridazine-3(2h)-one
9598	azur i	750107	5-chloro-7h-naphtho[3,2,1-ij][2,7]naphthyridin-7-one
9598	azur i	758941	nonoxynol-9
9598	azur i	759135	methylene blue
9598	azur i	760421	tolonium chloride
9605	methylene blue nn	16165	azure c (van)
9605	methylene blue nn	16166	azure b bromide
9605	methylene blue nn	53861	-
9605	methylene blue nn	54849	-
9605	methylene blue nn	56633	-
9605	methylene blue nn	80466	-
9605	methylene blue nn	80469	-
9605	methylene blue nn	113136	mansonone f
9605	methylene blue nn	326061	-
9605	methylene blue nn	328784	-
9605	methylene blue nn	364163	-
9605	methylene blue nn	367084	-
9605	methylene blue nn	408191	-
9605	methylene blue nn	526333	-
9605	methylene blue nn	617593	methylene blue
9605	methylene blue nn	632862	tetrakisoxinatosilicon(iv)tetrahydrochloride
9605	methylene blue nn	638279	-
9605	methylene blue nn	638736	chlorotris(chinoline-8-olato)titanium(iv)-trihydrochloride
9605	methylene blue nn	670694	-
9605	methylene blue nn	683787	9h-quino[4,3,2-de][1,10]phenanthrolin-9-one, 2-methyl-
9605	methylene blue nn	685988	dihydroartemisinyl ether, stereoisomer of nsc-685989
9605	methylene blue nn	685989	dihydroartemisinyl ether, stereoisomer of nsc-685988
9605	methylene blue nn	686553	9h-quino[4,3,2-de][1,10]phenanthrolin-9-one, 2-phenyl-
9605	methylene blue nn	695798	-
9605	methylene blue nn	698678	-
9605	methylene blue nn	744693	-
9605	methylene blue nn	746687	-
9605	methylene blue nn	759135	methylene blue
9605	methylene blue nn	760421	tolonium chloride
9605	methylene blue nn	766927	-
9612	nile blue bb	31780	astraphloxin
9612	nile blue bb	33577	-
9612	nile blue bb	53861	-
9612	nile blue bb	58924	-
9612	nile blue bb	79543	-
9612	nile blue bb	251190	-
9612	nile blue bb	285166	oxin
9612	nile blue bb	289098	-
9612	nile blue bb	291330	-
9612	nile blue bb	294526	-
9612	nile blue bb	294814	-
9612	nile blue bb	301460	trichopolyn
9612	nile blue bb	317908	-
9612	nile blue bb	319726	-
9612	nile blue bb	326061	-
9612	nile blue bb	328784	-
9612	nile blue bb	338304	-
9612	nile blue bb	339316	-
9612	nile blue bb	367084	-
9612	nile blue bb	376265	antineoplastic-376265
9612	nile blue bb	606398	-
9612	nile blue bb	633275	-
9612	nile blue bb	662191	-
9612	nile blue bb	664181	-
9612	nile blue bb	664685	-
9612	nile blue bb	668298	-
9612	nile blue bb	668331	-
9612	nile blue bb	673791	-
9612	nile blue bb	673794	-
9612	nile blue bb	676375	-
9612	nile blue bb	685989	dihydroartemisinyl ether, stereoisomer of nsc-685988
9612	nile blue bb	692597	-
9612	nile blue bb	706999	cystothiazole a
9612	nile blue bb	712396	phosphine, [2-(dipyridinylphosphino)ethyl]diphenyl-
9612	nile blue bb	731201	-
9612	nile blue bb	732226	jaesckianatriol
9612	nile blue bb	753376	3-[4-(1h-indol-3-yl)-1,3-thiazol-2-yl]-1-methyl-1h-indole
9612	nile blue bb	758194	ciclosporin
10010	-	10466	Basic Fuchsin
10010	-	33408	n-acetyliodocolchinol
10010	-	36768	-
10010	-	86368	-
10010	-	90137	sulfide, 2,4-dinitrophenyl 2-nitro-p-tolyl
10010	-	107660	actinomycin pip t.beta.
10010	-	128635	-
10010	-	144698	-
10010	-	186266	pyrrolidinium, 1-ethyl-1-hexadecyl-, ethyl sulfate
10010	-	260610	1,6-hexanediamine, n,n'-bis(3-methoxy-9-acridinyl)-
10010	-	344270	-
10010	-	381866	bafilomycin deriv
10010	-	382034	-
10010	-	382035	-
10010	-	602313	-
10010	-	615441	-
10010	-	622114	-
10010	-	623527	-
10010	-	628803	-
10010	-	629266	-
10010	-	639521	-
10010	-	641691	vicenistatin
10010	-	645835	-
10010	-	658359	-
10010	-	662191	-
10010	-	662192	-
10010	-	665564	isoflavone, 5,7-dihydroxy-4'-nitro-
[truncated: 80,794 more rows]
