# Supplementary material for: Prioritization of candidate cancer drugs based on a drug functional similarity network constructed by integrating pathway activities and drug activities
Source: Mol Oncol. 2019 Aug 21;13(10):2259–77. doi: 10.1002/1878-0261.12564 (PMC6763777; doi:10.1002/1878-0261.12564)
Supplement: Supplementary file 3 — Table S2. Restart drug set of breast cancer, acute myeloid leukemia, acute lymphoblastic leukemia, prostate cancer, non‐small cell lung cancer, and ovarian cancer. [file MOL2-13-2259-s003.xlsx]

## Sheet: Table S2
Supplementary Table S2
Restart drug set of breast cancer
NSCID	DRUG.NAME	STATUS	M.O.A
727989	Lapatinib	FDA approved	YK|PK:EGFR,ERBB2
745750	Lapatinib	FDA approved	YK|PK:EGFR,ERBB2
628503	Docetaxel	FDA approved	Tu
758645	Paclitaxel	FDA approved	Tu
125973	Paclitaxel	FDA approved	Tu
707389	Eribulin mesilate	FDA approved	Tu
123127	Doxorubicin	FDA approved	T2
759850	Docetaxel	FDA approved	Tu
256942	Epirubicin	FDA approved	T2
759155	Doxorubicin	FDA approved	T2
757036	Fluorouracil	FDA approved	Ds|Rs
90636	Vinblastine	FDA approved	Tu
733504	Everolimus	FDA approved	STK|PK:MTOR
49842	Vinblastine	FDA approved	Tu
740	Methotrexate	FDA approved	Df
613327	Gemcitabine	FDA approved	Ds
Restart drug set of acute myeloid leukemia
NSCID	DRUG.NAME	STATUS	M.O.A
82151	Daunorubicin	FDA approved	T2
123127	Doxorubicin	FDA approved	T2
756717	Daunorubicin	FDA approved	T2
759155	Doxorubicin	FDA approved	T2
83142	Daunorubicin	FDA approved	T2
301739	Mitoxantrone	FDA approved	T2
279836	Mitoxantrone	FDA approved	T2
63878	Cytarabine	FDA approved	Ds
759274	Arsenic trioxide	FDA approved	Apo
256439	Idarubicin	FDA approved	T2
656576	Midostaurin	Clinical trial	STK|PK:PRKCA
287459	Cytarabine	FDA approved	Ds
752	6-Thioguanine	FDA approved	Ds
Restart drug set of acute lymphoblastic leukemia
NSCID	DRUG.NAME	STATUS	M.O.A
82151	Daunorubicin	FDA approved	T2
123127	Doxorubicin	FDA approved	T2
756717	Daunorubicin	FDA approved	T2
63878	Cytarabine	FDA approved	Ds
606869	Clofarabine	FDA approved	Ds
759857	Clofarabine	FDA approved	Ds
759155	Doxorubicin	FDA approved	T2
83142	Daunorubicin	FDA approved	T2
287459	Cytarabine	FDA approved	Ds
759877	Dasatinib	FDA approved	YK|BCR-ABL|PDGFR|PK:KIT
732517	Dasatinib	FDA approved	YK|BCR-ABL|PDGFR|PK:KIT
759614	6-Mercaptopurine	FDA approved	Ds
740	Methotrexate	FDA approved	Df
755	6-Mercaptopurine	FDA approved	Ds
Restart drug set of prostate cancer
NSCID	DRUG.NAME	STATUS	M.O.A
628503	Docetaxel	FDA approved	Tu
759850	Docetaxel	FDA approved	Tu
301739	Mitoxantrone	FDA approved	T2
279836	Mitoxantrone	FDA approved	T2
Restart drug set of non-small cell lung cancer
NSCID	DRUG.NAME	STATUS	M.O.A
718781	Erlotinib	FDA approved	YK|PK:EGFR
750691	Afatinib	Clinical trial	YK|PK:EGFR
715055	Gefitinib	FDA approved	YK|PK:EGFR
125973	Paclitaxel	FDA approved	Tu
628503	Docetaxel	FDA approved	Tu
758645	Paclitaxel	FDA approved	Tu
759850	Docetaxel	FDA approved	Tu
733504	Everolimus	FDA approved	STK|PK:MTOR
762	Nitrogen mustard	FDA approved	A7|AlkAg
757087	Nitrogen mustard	FDA approved	A7|AlkAg
760087	Vinorelbine	FDA approved	Tu
613327	Gemcitabine	FDA approved	Ds
740	Methotrexate	FDA approved	Df
698037	Pemetrexed	FDA approved	Df|AM
Restart drug set of ovarian cancer
NSCID	DRUG.NAME	STATUS	M.O.A
759263	Topotecan	FDA approved	T1
123127	Doxorubicin	FDA approved	T2
125973	Paclitaxel	FDA approved	Tu
609699	Topotecan	FDA approved	T1
613327	Gemcitabine	FDA approved	Ds
759155	Doxorubicin	FDA approved	T2
758645	Paclitaxel	FDA approved	Tu
