# Supplementary material for: Prioritization of candidate cancer drugs based on a drug functional similarity network constructed by integrating pathway activities and drug activities
Source: Mol Oncol. 2019 Aug 21;13(10):2259–77. doi: 10.1002/1878-0261.12564 (PMC6763777; doi:10.1002/1878-0261.12564)
Supplement: Supplementary file 4 — Table S3. Full list of candidate drugs for breast cancer. [file MOL2-13-2259-s004.xlsx]

## Sheet: BRC
Supplementary Table S3. Full list of candidate drugs for breast cancer
NSCID	DRUG.NAME	PRIOR.SCORE	P.VALUE	FDR	STATUS	M.O.A
715055	Gefitinib	0.00973198	0	0	FDA approved	YK|PK:EGFR
750691	Afatinib	0.00314448	0	0	Clinical trial	YK|PK:EGFR
761910	Ibrutinib	0.00314315	0	0	Clinical trial	YK
693255	Tyrphostin AG 1478	0.00313141	0	0	-	YK
677423	amythiamicin a	0.00169394	0	0	-	-
673191	-	0.00157896	0	0	-	-
668404	-	0.00138717	0	0	-	-
123139	l-cysteine, s-[(4-methylphenyl)diphenylmethyl]- (9ci)	0.00138025	0	0	-	-
164011	pyridine, 2-chloro-3,5-bis(trichloromethyl)-	0.00114453	0	0	-	-
82151	Daunorubicin	0.00113125	0	0	FDA approved	T2
711946	antineoplastic-d668094	0.0011023	0	0	-	-
736681	-	0.00106978	0	0	-	-
726148	n,n'-bis[4-(n-butylamidino)phenyl}homopiperazine	0.00104902	0	0	-	-
699491	epidoxoform	0.000773957	0	0	-	-
717826	-	0.00263808	0.001	0.1215	-	-
751151	-	0.00151892	0.001	0.1215	-	-
123529	l-cysteine, s-(2-naphthalenyldiphenylmethyl)- (9ci)	0.00138863	0.001	0.1215	-	-
673193	-	0.00130614	0.001	0.1215	-	-
749908	ferric-taxol	0.0012738	0.001	0.1215	-	-
128187	-	0.00119852	0.001	0.1215	-	-
757804	Etoposide	0.00109079	0.001	0.1215	FDA approved	T2
708782	-	0.00108526	0.001	0.1215	-	-
645355	-	0.00106807	0.001	0.1215	-	-
123528	l-cysteine, s-[(4-methoxyphenyl)diphenylmethyl]-	0.00100443	0.001	0.1215	-	-
700370	-	0.000921318	0.001	0.1215	-	-
670547	epothilon a and epothilon b (4:1 mixture)	0.000871846	0.001	0.1215	-	-
666608	-	0.00086953	0.001	0.1215	-	Tu
673185	tyrosine kinase inhibitor ate-44 (mw=187.185)	0.00169384	0.002	0.177805	-	-
705435	antineoplastic-d665837	0.00156923	0.002	0.177805	-	-
673192	-	0.00154326	0.002	0.177805	-	-
271967	-	0.0011737	0.002	0.177805	-	-
665934	-	0.00111396	0.002	0.177805	-	-
662160	-	0.00108739	0.002	0.177805	-	-
266210	-	0.00104201	0.002	0.177805	-	-
600221	-	0.00101648	0.002	0.177805	-	-
650770	4-ethoxy-n-(3,4,5-trimethoxybenzyl)aniline hydrochloride	0.000978008	0.002	0.177805	-	-
718781	Erlotinib	0.000928639	0.002	0.177805	FDA approved	YK|PK:EGFR
650766	4-ethyl-n-(3,4,5-trimethoxybenzyl)aniline, hydrochloride	0.000872991	0.002	0.177805	-	-
33408	n-acetyliodocolchinol	0.00116737	0.003	0.248523	-	-
139484	-	0.000736408	0.003	0.248523	-	-
70845	nogalamycin	0.00137564	0.004	0.275094	-	-
759195	epirubicin hydrochloride (usan)	0.00115332	0.004	0.275094	-	-
639659	n-(1-cyano-2-methoxyethyl)doxorubicin, hemihydrate	0.00112849	0.004	0.275094	-	-
689291	-	0.000991044	0.004	0.275094	-	-
736994	1-(naphthalen-2-yl)-2-(3,4,5-trimethoxyphenyl)-1h-imidazole	0.000870628	0.004	0.275094	-	-
711696	-	0.000772954	0.004	0.275094	-	-
737737	-	0.000764022	0.004	0.275094	-	-
273432	-	0.000762939	0.004	0.275094	-	-
727085	-	0.000723904	0.004	0.275094	-	-
122819	Teniposide	0.00108448	0.005	0.30375	FDA approved	T2
658831	-	0.000906553	0.005	0.30375	-	Tu
673186	tyrosine kinase inhibitor bte-16 (mw=221.24)	0.000842441	0.005	0.30375	-	-
736993	2-(naphthalen-2-yl)-1-(3,4,5-trimethoxyphenyl)-1h-imidazole	0.000819136	0.005	0.30375	-	-
750423	-	0.000760269	0.005	0.30375	-	-
600222	Benzenepropanoic acid	0.000741818	0.005	0.30375	-	Tu
758667	Teniposide	0.00113309	0.006	0.347143	FDA approved	T2
123493	l-cysteine, s-[(4-fluorophenyl)diphenylmethyl]- (9ci)	0.000763408	0.006	0.347143	-	-
665936	-	0.000707289	0.006	0.347143	-	-
251677	tetrol fr. taxus brevifolia	0.000886206	0.007	0.3645	-	-
149584	adriamycin octanoate	0.000742085	0.007	0.3645	-	-
343493	n-butyryldeacetylcolchicine	0.000724288	0.007	0.3645	-	-
744330	-	0.000697205	0.007	0.3645	-	-
755880	Mitomycin	0.000685158	0.007	0.3645	FDA approved	A2
134250	alanine, 3-[(.alpha.,.alpha.-diphenylpiperonyl)thio]-, l-	0.000676146	0.007	0.3645	-	-
671864	-	0.000649737	0.007	0.3645	-	-
143241	-	0.000850463	0.008	0.3888	-	-
756717	Daunorubicin	0.000768423	0.008	0.3888	FDA approved	T2
290813	-	0.000735682	0.008	0.3888	-	-
127754	-	0.000685136	0.008	0.3888	-	-
732752	-	0.000663038	0.008	0.3888	-	-
376739	-	0.000751787	0.009	0.420577	-	-
673187	-	0.000608462	0.009	0.420577	-	Tu
123140	l-cysteine, s-[bis(4-methylphenyl)phenylmethyl]-	0.000604149	0.01	0.455625	-	-
673188	-	0.000899657	0.011	0.483072	-	Tu
26980	Mitomycin	0.000716271	0.011	0.483072	FDA approved	A2
666606	-	0.000632912	0.012	0.514588	-	-
665935	-	0.000712767	0.013	0.520714	-	-
668380	nitrophenyl-azatoxin	0.000680961	0.013	0.520714	-	-
140380	-	0.000652824	0.013	0.520714	-	-
126228	-	0.000613196	0.013	0.520714	-	-
656177	7-epi-10-deacetyltaxol	0.000568634	0.013	0.520714	-	-
368891	-	0.000548227	0.013	0.520714	-	-
744060	-	0.000647828	0.014	0.531563	-	-
631366	5-[2-(4-methoxyphenyl)ethyl]-1,2,3-trimethoxybenzene	0.00064237	0.014	0.531563	-	-
664401	-	0.000641389	0.014	0.531563	-	-
670162	phosphonium, 1,8-octanediylbis[triphenyl-, diiodide	0.000640187	0.014	0.531563	-	-
671871	-	0.000585578	0.014	0.531563	-	-
337766	Bisantrene hydrochloride	0.000685582	0.015	0.557908	-	T2
330500	Macbecin II	0.000569514	0.015	0.557908	-	HSP90
123138	l-cysteine, s-[(4-chlorophenyl)diphenylmethyl]-	0.000650078	0.016	0.577426	-	-
664404	1-[(2-phenylethoxy)methyl]-5-ethyl-6-(phenylseleno)uracil	0.000598465	0.016	0.577426	-	-
735186	4'-(1h-benzimidazol-2-yl)1,1biphenyl-4-amine	0.000508086	0.016	0.577426	-	-
606398	-	0.000533028	0.017	0.601602	-	-
682571	-	0.000503912	0.017	0.601602	-	-
736359	-	0.000621446	0.018	0.6075	-	-
676447	-	0.000574098	0.018	0.6075	-	-
664403	-	0.00057342	0.018	0.6075	-	-
736992	5-(naphthalen-2-yl)-1-(3,4,5-trimethoxyphenyl)-1h-imidazole	0.000480466	0.018	0.6075	-	-
36373	-	0.00059682	0.019	0.612876	-	-
647752	antineoplastic-d647752	0.000557365	0.019	0.612876	-	-
696075	-	0.000523682	0.019	0.612876	-	-
760087	Vinorelbine	0.000523239	0.019	0.612876	FDA approved	Tu
710911	-	0.000511875	0.019	0.612876	-	-
656178	7-Epi-10-deacetylbaccatin III	0.000556344	0.02	0.633913	-	Tu
695788	-	0.000491134	0.02	0.633913	-	-
335989	colchine, 2-demethyl, n-trifluoro acetyl	0.000565277	0.021	0.643235	-	-
730248	-	0.000508571	0.021	0.643235	-	-
1433	4-(butylamino)-1-phenyl-1h-pyrazolo[3,4-d]pyrimidine	0.000506423	0.021	0.643235	-	-
683662	-	0.000500639	0.021	0.643235	-	-
126217	l-cysteine, s-[(4-bromophenyl)diphenylmethyl]- (9ci)	0.000614805	0.023	0.665357	-	-
365360	-	0.000567786	0.023	0.665357	-	-
717553	-	0.000548682	0.023	0.665357	-	-
409304	-	0.000501918	0.023	0.665357	-	-
34927	-	0.000494106	0.022	0.665357	-	-
133072	-	0.000487191	0.023	0.665357	-	-
128184	-	0.000453671	0.023	0.665357	-	-
717815	-	0.000502898	0.024	0.688819	-	-
664402	-	0.000564728	0.025	0.690341	-	Tu
96541	1-benzoyl-1,2-dihydrobenzo[f]quinaldonitrile	0.000504707	0.025	0.690341	-	-
741940	-	0.000482706	0.025	0.690341	-	-
667450	-	0.00044514	0.025	0.690341	-	-
743434	-	0.000434387	0.025	0.690341	-	-
700914	-	0.000577618	0.026	0.707239	-	-
127157	-	0.000497025	0.026	0.707239	-	-
116555	nogalamycin-n-oxide	0.000583721	0.027	0.713152	-	-
676863	-	0.000549375	0.027	0.713152	-	-
330507	Tanespimycin	0.000515334	0.027	0.713152	Clinical trial	HSP90
636092	-	0.000480569	0.027	0.713152	-	-
684481	-	0.000512571	0.028	0.713706	-	-
186266	pyrrolidinium, 1-ethyl-1-hexadecyl-, ethyl sulfate	0.000507783	0.028	0.713706	-	-
662191	-	0.000476565	0.028	0.713706	-	-
745962	5-iodo-2-{[(2)-3-phenylprop-2-enoyl]amino}benzamide	0.000446548	0.028	0.713706	-	-
740028	(-)-dactylolide	0.000430206	0.028	0.713706	-	-
705262	ap5p197	0.000542199	0.029	0.714223	-	-
683664	-	0.000493257	0.029	0.714223	-	-
707090	-	0.000484637	0.029	0.714223	-	-
721646	cytidine 5'-tributyltin phosphate	0.000481483	0.029	0.714223	-	-
691852	-	0.000457429	0.029	0.714223	-	-
46691	-	0.000551219	0.031	0.719713	-	-
683786	9h-quino[4,3,2-de][1,10]phenanthrolin-9-one, 10-methoxy-	0.000483543	0.031	0.719713	-	-
741943	-	0.000476923	0.031	0.719713	-	-
734231	2[4'aminobiphenyl]5,6dichlorobenzimidazole	0.000464315	0.031	0.719713	-	-
36768	-	0.000461812	0.03	0.719713	-	-
704177	-	0.000456313	0.031	0.719713	-	-
705901	-	0.000454795	0.03	0.719713	-	-
123461	nsc-123461	0.000434748	0.031	0.719713	-	-
732734	-	0.0004284	0.03	0.719713	-	-
113423	baker's antifol	0.000509436	0.032	0.738228	-	-
711083	halicyclamine	0.000444308	0.033	0.756509	-	-
724550	2-(4-phenylsulfanyl-benzyl)-1h-naphth[2,3-d]imidazole	0.000471808	0.034	0.769752	-	-
726902	-	0.000465799	0.034	0.769752	-	-
128186	-	0.000491077	0.035	0.773182	-	-
749550	-	0.000481777	0.035	0.773182	-	-
750720	-	0.000473193	0.035	0.773182	-	-
749028	-	0.000430011	0.035	0.773182	-	-
715719	-	0.000520207	0.037	0.773799	-	-
720689	-	0.000472626	0.038	0.773799	-	-
173516	-	0.000463651	0.038	0.773799	-	-
239272	-	0.000441798	0.037	0.773799	-	-
10010	-	0.000440284	0.037	0.773799	-	-
332598	Rhizoxin	0.000439258	0.037	0.773799	-	Tu
669998	-	0.000433588	0.037	0.773799	-	-
646610	-	0.00043202	0.038	0.773799	-	-
330770	-	0.000424291	0.036	0.773799	-	-
276382	pepleo	0.000421981	0.036	0.773799	-	-
750722	-	0.000417985	0.038	0.773799	-	-
748896	stereoisomer of nsc 675784-h	0.000417496	0.037	0.773799	-	-
670013	-	0.000413568	0.037	0.773799	-	-
628678	-	0.000382786	0.038	0.773799	-	-
403144	colchicamid	0.00047072	0.04	0.783871	-	-
98535	aminoanfol	0.000429569	0.04	0.783871	-	-
747379	-	0.000428302	0.04	0.783871	-	-
708446	-	0.000420922	0.039	0.783871	-	-
125066	Bleomycin	0.000418751	0.04	0.783871	FDA approved	Db
246131	Valrubicin	0.000401465	0.039	0.783871	FDA approved	T2
673104	-	0.000397031	0.04	0.783871	-	-
295566	neopluramycin	0.000462392	0.042	0.793212	-	-
706809	-	0.000446293	0.041	0.793212	-	-
710556	-	0.000425185	0.042	0.793212	-	-
211488	-	0.000418445	0.042	0.793212	-	-
625774	n2,n4,n6-tribenzoyloxy-methyl-n2,n4,n6-trimethylmelamine	0.000415429	0.042	0.793212	-	-
100770	-	0.000412203	0.041	0.793212	-	-
688027	-	0.000411905	0.042	0.793212	-	-
135757	-	0.00041705	0.043	0.799668	-	-
701100	-	0.000412251	0.043	0.799668	-	-
648114	antineoplastic-d648114	0.000391642	0.043	0.799668	-	-
349174	Oxanthrazole	0.000446624	0.044	0.81	-	T2
668470	-	0.00044188	0.044	0.81	-	-
667642	cryptophycin	0.00043387	0.045	0.812005	-	-
707773	-	0.000420187	0.045	0.812005	-	-
717823	-	0.000411508	0.045	0.812005	-	-
355256	-	0.000407919	0.045	0.812005	-	-
667446	3,9-dibutyl-3,9-diethyl-1,5,7,11-tetraoxaspiro[5.5]undecane	0.000469677	0.046	0.813932	-	-
403529	-	0.000431673	0.046	0.813932	-	-
671033	-	0.000418696	0.046	0.813932	-	-
678125	-	0.000407892	0.046	0.813932	-	-
612115	colchicine analog	0.000406458	0.047	0.819689	-	-
694342	-	0.000405339	0.047	0.819689	-	-
757	Colchicine	0.000378231	0.047	0.819689	-	Tu
196473	ametantrone	0.000408151	0.049	0.842476	-	-
153858	Maytansine	0.000383781	0.049	0.842476	-	Tu
348894	-	0.000383642	0.049	0.842476	-	-
671872	-	0.000412264	0.05	0.84375	-	-
677621	-	0.000390793	0.05	0.84375	-	-
726903	-	0.000387569	0.05	0.84375	-	-
679038	-	0.000375537	0.05	0.84375	-	-
628672	-	0.000380315	0.051	0.856659	-	-
638485	(z)3,4,5-trimethoxy-4'-methylstilbene	0.00038414	0.052	0.865479	-	-
301477	antineoplastic-301477	0.00037352	0.052	0.865479	-	-
628663	-	0.000403377	0.053	0.878114	-	-
664231	n, o-diethoxyacetyl-3-demethyldeactylthiocolchicin	0.000388292	0.054	0.882646	-	-
749377	-	0.000379878	0.054	0.882646	-	-
648543	n-(3,4,5-trimethoxybenzyl)-4-methoxyaniline hydrochloride	0.00036003	0.054	0.882646	-	-
757050	badil	0.000399448	0.055	0.887058	-	-
638498	3,4,4',5-tetramethoxybenzophenone	0.000378015	0.055	0.887058	-	-
721386	-	0.000361742	0.055	0.887058	-	-
727859	(-)-Gossypol/0.1 methyl-t-butyl ether/0.7 hexane	0.000410408	0.056	0.899207	Clinical trial	Apo|BCL2
638850	7-Hydroxystaurosporine	0.000403803	0.057	0.903326	Clinical trial	STK
279503	isobrucein a	0.000375571	0.057	0.903326	-	-
128579	-	0.000373624	0.057	0.903326	-	-
715718	-	0.000382207	0.058	0.903462	-	-
403170	-	0.000376642	0.058	0.903462	-	-
758664	Rapamycin	0.00037655	0.058	0.903462	FDA approved	STK|PK:MTOR
667542	-	0.000372565	0.058	0.903462	-	-
667918	-	0.00038208	0.059	0.907405	-	-
751605	-	0.000378488	0.059	0.907405	-	-
652180	-	0.000377355	0.059	0.907405	-	-
663322	3-demethyl-3-butyrylthiocolchicine	0.000386688	0.06	0.91125	-	-
700089	diazonamide a	0.000357549	0.06	0.91125	-	-
652179	-	0.000356967	0.06	0.91125	-	-
692736	-	0.000396747	0.061	0.922593	-	-
221265	-	0.00037779	0.062	0.926189	-	-
697786	-	0.000364544	0.062	0.926189	-	-
690391	(s)-10,11-methelenedioxycamptothecin lactam	0.00035065	0.062	0.926189	-	-
682066	-	0.000384797	0.063	0.929696	-	-
652175	-	0.000360855	0.063	0.929696	-	-
105132	Deoxycamptothecin	0.000360472	0.063	0.929696	-	T1
667932	-	0.000370104	0.064	0.936867	-	-
671866	-	0.000353991	0.064	0.936867	-	-
613011	latrunculin a	0.000394369	0.066	0.939727	-	-
710553	-	0.000379277	0.065	0.939727	-	-
720726	-	0.000376076	0.066	0.939727	-	-
759178	Pipamperone	0.000367684	0.066	0.939727	FDA approved	NonCan:Psy
299934	thapsia villosa compd	0.000366859	0.065	0.939727	-	-
123463	-	0.000361903	0.066	0.939727	-	-
612116	colchicine analog	0.000361712	0.065	0.939727	-	-
361792	Thiocolchicine	0.000378142	0.067	0.946031	-	Tu
123469	-	0.000377222	0.068	0.946031	-	-
374980	-	0.00037676	0.068	0.946031	-	-
132279	-	0.000363138	0.068	0.946031	-	-
651727	.alpha.-cyclopentoblastine methanesulfonate salt	0.000346206	0.067	0.946031	-	-
606699	-	0.000346168	0.068	0.946031	-	-
650773	z-1-(4-methylthio-2-(3,4,5-trimethoxyphenyl)ethene	0.000368772	0.069	0.956293	-	-
238159	nocodazole	0.000378203	0.07	0.966477	-	-
226080	Rapamycin	0.000372835	0.071	0.96927	FDA approved	STK|PK:MTOR
615258	b817373k389 from combetum caffrum	0.000369229	0.071	0.96927	-	-
675253	-	0.000350799	0.071	0.96927	-	-
175151	cytochalasin e	0.000369305	0.073	0.978254	-	-
132276	-	0.000357774	0.073	0.978254	-	-
83142	Daunorubicin	0.000353012	0.072	0.978254	FDA approved	T2
639832	-	0.000352497	0.073	0.978254	-	-
696124	5h-benzo[b]carbazole-6,11-dione, 2-hydroxy-5-methyl-	0.000341867	0.073	0.978254	-	-
654509	pirarubicin hcl	0.000350884	0.074	0.984416	-	-
673502	(+)-6-bromo-3-bromomethyl-2,3,7-trichloro-7-methyl-1-octene	0.000340343	0.074	0.984416	-	-
93373	strophanthidin oxime	0.000351067	0.075	0.986913	-	-
751898	-	0.000336886	0.075	0.986913	-	-
650931	2'-bromo-4'-epi-daunorubicin	0.000356504	0.076	0.989357	-	-
684901	-	0.000328141	0.076	0.989357	-	-
659779	2-bromoleptoclinidinone	0.000319921	0.076	0.989357	-	-
353494	colchicine analog	0.000374437	0.078	0.990627	-	-
652176	-	0.000371974	0.077	0.990627	-	-
254681	12-iminodaunorubicin hcl	0.000360842	0.078	0.990627	-	-
706482	-	0.000357485	0.078	0.990627	-	-
711695	-	0.000353445	0.077	0.990627	-	-
701564	-	0.000352659	0.078	0.990627	-	-
290433	coumarin 30	0.000336205	0.077	0.990627	-	-
663321	3-demethyl-3-ethoxycarbonylthiocolchicine	0.000378343	0.08	0.999015	-	-
33410	Colchicine Derivative	0.000351889	0.084	0.999015	-	Tu
727729	-	0.000350743	0.081	0.999015	-	-
731099	6-aryl alkyl fluoro quinolone derivative	0.000349759	0.079	0.999015	-	-
328403	-	0.000348962	0.091	0.999015	-	-
175635	antineoplastic-173437	0.000348568	0.084	0.999015	-	-
697286	LY-294002	0.000348516	0.083	0.999015	Clinical trial	PK:PIK3
743274	-	0.000346919	0.089	0.999015	-	-
757441	Axitinib	0.000343907	0.098	0.999015	FDA approved	YK|PDGFR|PK:VEGFR
720325	-	0.0003428	0.083	0.999015	-	-
671870	-	0.000341571	0.095	0.999015	-	Tu
125844	-	0.000340329	0.084	0.999015	-	-
691877	-	0.000339413	0.088	0.999015	-	-
328426	phyllanthoside	0.000338394	0.08	0.999015	-	-
333329	-	0.000337005	0.09	0.999015	-	-
339616	-	0.000332989	0.082	0.999015	-	-
694610	2,3-dihydro-2,3-dihydroxy-brefeldin a	0.000332596	0.086	0.999015	-	-
667933	-	0.000332376	0.094	0.999015	-	-
726448	-	0.000332201	0.091	0.999015	-	-
624545	-	0.000328662	0.093	0.999015	-	-
295499	Camptothecin Derivative	0.000328143	0.081	0.999015	-	T1
651013	alkaloid isolated from west african medicinal plant	0.000326817	0.087	0.999015	-	-
724629	-	0.000325707	0.081	0.999015	-	-
677083	okadaic acid	0.000325195	0.081	0.999015	Clinical trial	Pase
692313	-	0.000324589	0.095	0.999015	-	-
688978	-	0.000323521	0.098	0.999015	-	-
132277	-	0.000323156	0.088	0.999015	-	-
149585	adriamycin benzoate	0.000321834	0.099	0.999015	-	-
714446	-	0.000318106	0.107	0.999015	-	-
683659	-	0.000316875	0.087	0.999015	-	-
710551	pyrido[3,2-g]quinoline-2,5,10(1h)-trione, 7-ethyl-	0.000311295	0.087	0.999015	-	-
694456	2,2':5',3"-terthiophene-5-carboxaldehyde	0.000310479	0.118	0.999015	-	-
87221	Actinomycin C3	0.000310459	0.103	0.999015	-	-
359239	antibiotic x-14766a	0.000310271	0.102	0.999015	-	-
726528	-	0.000309408	0.089	0.999015	-	-
644221	-	0.00030828	0.091	0.999015	-	-
120925	-	0.000307705	0.095	0.999015	-	-
693571	-	0.000306132	0.101	0.999015	-	-
83265	Trityl cysteine	0.000305734	0.084	0.999015	-	Tu
711077	-	0.000304411	0.106	0.999015	-	-
662161	-	0.000304132	0.114	0.999015	-	-
721389	-	0.000302833	0.1	0.999015	-	-
683661	-	0.000300217	0.103	0.999015	-	-
691038	-	0.000299174	0.086	0.999015	-	-
707772	-	0.000298841	0.111	0.999015	-	-
673791	-	0.000296177	0.11	0.999015	-	-
710552	-	0.000289197	0.106	0.999015	-	-
97374	diethylcyanine	0.000287889	0.111	0.999015	-	-
662199	n-[(3-methoxy-4-hydroxyphenyl)methyl]-n'-dodecylthiourea	0.000285762	0.107	0.999015	-	-
758612	Bleomycin	0.000285283	0.102	0.999015	FDA approved	Db
237538	2,4-thiazolidinedione, 5-(3-phenyl-2-propenylidene)-	0.00028336	0.127	0.999015	-	-
758644	albendazole (usan)	0.000280321	0.109	0.999015	-	-
710607	-	0.000279055	0.128	0.999015	-	-
752504	-	0.000278293	0.121	0.999015	-	-
111533	Methoxycamptothecin	0.000277034	0.125	0.999015	-	T1
711074	-	0.000276385	0.115	0.999015	-	-
123491	l-cysteine, s-[tris(4-methylphenyl)methyl]- (9ci)	0.000276144	0.131	0.999015	-	-
652174	-	0.000275123	0.114	0.999015	-	-
382046	-	0.000274469	0.112	0.999015	-	-
759878	Irinotecan	0.000273054	0.127	0.999015	FDA approved	T1
166454	sorot	0.000272254	0.116	0.999015	-	-
710554	-	0.000271113	0.112	0.999015	-	-
681636	Camptothecin Derivative	0.000270711	0.138	0.999015	-	T1
697912	5-fluoro deoxy uridine 10mer	0.0002707	0.126	0.999015	Clinical trial	-
728091	-	0.000268505	0.127	0.999015	-	-
759263	Topotecan	0.00026791	0.146	0.999015	FDA approved	T1
182986	AZQ	0.000267235	0.141	0.999015	-	A7
708070	gemmp[10]	0.000267105	0.123	0.999015	-	-
302325	2,4-pyrimidinediamine, 5-(4-chloro-3-nitrophenyl)-6-ethyl-	0.000264771	0.126	0.999015	-	-
673794	-	0.000264063	0.133	0.999015	-	-
668281	(-)-.beta.-l-1-[(2-hydroxymethyl)-1,3-dioxolan-4yl]cytosine	0.000262969	0.133	0.999015	-	-
683556	Camptothecin Derivative	0.000262915	0.104	0.999015	-	T1
124664	-	0.000262696	0.144	0.999015	-	-
748141	1,1-bis(4-hydroxyphenyl)-2-ferrocenyl-but-1-ene	0.000262472	0.141	0.999015	-	-
751281	desmethyleleutherobin	0.000262464	0.117	0.999015	-	-
662193	acridine-9-amine, n-(3-aminopropyl)-1-nitro-	0.000262299	0.134	0.999015	-	-
168516	benzene, 1-methoxy-4-(2-nitroethenyl)-, (e)-	0.000261499	0.135	0.999015	-	-
729352	-	0.000261208	0.118	0.999015	-	-
665803	didemnin a, n-l-prolyl-2-l-allothreonine (9ci)	0.000260368	0.135	0.999015	-	-
681644	Camptothecin Derivative	0.000260261	0.13	0.999015	-	T1
35915	erythritol aziridine	0.000259091	0.144	0.999015	-	-
680417	-	0.000259066	0.134	0.999015	-	-
750285	-	0.000258387	0.132	0.999015	-	-
382034	-	0.000257785	0.119	0.999015	-	-
701657	-	0.000257748	0.123	0.999015	-	-
382035	-	0.000257453	0.129	0.999015	-	-
184692	benzenamine, 4-[(5-nitro-2-thienyl)sulfonyl]-	0.00025725	0.133	0.999015	-	-
339877	-	0.000256745	0.131	0.999015	-	-
681633	Camptothecin Derivative	0.000256176	0.135	0.999015	-	T1
735037	Camptothecin Derivative	0.000255899	0.119	0.999015	-	T1
740475	-	0.000255374	0.136	0.999015	-	-
63878	Cytarabine	0.000255283	0.153	0.999015	FDA approved	Ds
639174	Camptothecin Derivative	0.000255181	0.137	0.999015	-	T1
10466	Basic Fuchsin	0.000254975	0.126	0.999015	-	-
291927	-	0.000254596	0.13	0.999015	-	-
339579	-	0.000254467	0.119	0.999015	-	-
710264	-	0.000254271	0.131	0.999015	-	-
710181	-	0.00025427	0.138	0.999015	-	-
128571	nsc-128571	0.000254128	0.122	0.999015	-	-
652177	-	0.000253583	0.117	0.999015	-	-
673804	-	0.000253405	0.129	0.999015	-	-
735424	-	0.000252864	0.137	0.999015	-	-
269719	-	0.000252687	0.138	0.999015	-	-
367084	-	0.000252126	0.137	0.999015	-	-
709358	-	0.000251882	0.123	0.999015	-	-
209926	4-thiazolidinone, 3-(1-phenylethyl)-2-thioxo-	0.000251283	0.128	0.999015	-	-
693167	-	0.000250859	0.125	0.999015	-	-
682756	-	0.000250676	0.137	0.999015	-	-
176323	Camptothecin Derivative	0.00025056	0.144	0.999015	-	T1
382049	-	0.000250444	0.112	0.999015	-	-
676426	-	0.000250326	0.125	0.999015	-	-
94600	Camptothecin	0.000250205	0.117	0.999015	-	T1
225112	-	0.000249417	0.129	0.999015	-	-
681635	Camptothecin Derivative	0.000249135	0.148	0.999015	-	T1
717841	-	0.000248957	0.137	0.999015	-	-
613012	bengamide a	0.000248811	0.136	0.999015	-	-
731981	-	0.000248718	0.143	0.999015	-	-
681634	Camptothecin Derivative	0.000248485	0.135	0.999015	-	T1
693572	-	0.000248284	0.123	0.999015	-	-
208652	-	0.000247856	0.147	0.999015	-	-
742410	5- fluoro-2'-deoxyuridyly-(3'->5')-3'-c-ethynylcytosine	0.000247781	0.121	0.999015	-	-
352122	Trimetrexate glucuronate	0.000247602	0.15	0.999015	-	Df
652181	-	0.000247253	0.146	0.999015	-	-
698095	-	0.000245968	0.128	0.999015	-	-
707691	-	0.000245822	0.126	0.999015	-	-
305799	2,4-quinazolinediamine, 6-[[4-(dimethylamino)phenyl]thio]-	0.000245495	0.138	0.999015	-	-
629971	Camptothecin Derivative	0.000245287	0.133	0.999015	-	T1
728979	-	0.000244826	0.135	0.999015	-	-
602313	-	0.000244685	0.142	0.999015	-	-
663249	Triapine	0.000244342	0.144	0.999015	Clinical trial	CC
670655	antineoplastic-d647567	0.0002441	0.128	0.999015	-	-
98573	-	0.000244037	0.115	0.999015	-	-
174121	Methotrexate Derivative	0.000243882	0.13	0.999015	-	Df
745089	-	0.000243593	0.11	0.999015	-	-
27640	Floxuridine	0.000243566	0.166	0.999015	FDA approved	Ds
249910	Camptothecin Derivative	0.000243566	0.112	0.999015	-	T1
113136	mansonone f	0.000243227	0.127	0.999015	-	-
728073	Irinotecan	0.000242648	0.125	0.999015	FDA approved	T1
132483	Aminopterin Derivative	0.000242292	0.123	0.999015	-	Df
77830	camolar	0.000242123	0.128	0.999015	-	-
695799	-	0.000241499	0.145	0.999015	-	-
603071	Aminocamptothecin	0.000240789	0.121	0.999015	-	T1
696558	n-(4-amino-4-deoxy-n10-methypteroyl)-d,l-homocysteic acid	0.000240368	0.131	0.999015	-	-
725026	2'-deoxy-2'-difluoromethylene-uridine	0.000240043	0.118	0.999015	-	-
3082	x 49	0.000240013	0.148	0.999015	-	-
382054	-	0.000238906	0.137	0.999015	-	-
122870	methasquin	0.000238784	0.143	0.999015	-	-
116787	venenatine	0.000238756	0.141	0.999015	-	-
628803	-	0.000238699	0.137	0.999015	-	-
673596	7-Ethyl-10-hydroxycamptothecin	0.000238545	0.143	0.999015	FDA approved	T1
407335	-	0.000238185	0.133	0.999015	-	-
368390	Brequinar	0.000238185	0.142	0.999015	-	Ds|Rs
309401	-	0.000238122	0.154	0.999015	-	-
117356	d-amethopterin	0.000237786	0.138	0.999015	-	-
112846	quinaspar	0.000237389	0.145	0.999015	-	-
674182	-	0.000237377	0.116	0.999015	-	-
339768	-	0.000236572	0.15	0.999015	-	-
66211	-	0.000236445	0.126	0.999015	-	-
656929	-	0.00023634	0.13	0.999015	-	-
145668	Cyclocytidine hydrochloride	0.000236064	0.136	0.999015	-	Ds
667640	-	0.00023421	0.131	0.999015	-	-
733884	-	0.000234208	0.138	0.999015	-	-
80469	-	0.000234029	0.144	0.999015	-	-
682864	-	0.000233845	0.143	0.999015	-	-
667641	-	0.000233637	0.14	0.999015	-	-
682561	cardenolide 2	0.000233567	0.128	0.999015	-	-
720135	-	0.000233431	0.16	0.999015	-	-
750421	-	0.000233121	0.156	0.999015	-	-
625498	4-morpholinecarbodithioic acid, antimony complex	0.000233055	0.14	0.999015	-	-
715657	-	0.000232861	0.162	0.999015	-	-
670694	-	0.000232686	0.133	0.999015	-	-
116789	acovenoside b	0.000231167	0.139	0.999015	-	-
626715	10-edam	0.000230753	0.153	0.999015	-	-
757427	aminopterin	0.000230247	0.141	0.999015	-	-
351521	piritrexim isethionate	0.00022951	0.154	0.999015	-	-
683790	-	0.000229215	0.135	0.999015	-	-
606869	Clofarabine	0.000227973	0.161	0.999015	FDA approved	Ds
734187	-	0.000227838	0.157	0.999015	-	-
694488	-	0.000227327	0.144	0.999015	-	-
757113	dl-amethopterin	0.000226354	0.15	0.999015	-	-
134033	Aminopterin Derivative	0.000225873	0.148	0.999015	-	Df
747292	-	0.000225333	0.146	0.999015	-	-
739	aminopterin	0.00022533	0.13	0.999015	-	-
407806	echujetin	0.000224854	0.145	0.999015	-	-
131020	-	0.000224831	0.139	0.999015	-	-
724037	-	0.00022009	0.143	0.999015	-	-
752892	-	0.000219679	0.135	0.999015	-	-
7364	ddmp	0.000219255	0.152	0.999015	-	-
669615	-	0.000218583	0.143	0.999015	-	-
736494	-	0.000218516	0.15	0.999015	-	-
123111	t 53	0.000217798	0.158	0.999015	-	-
144698	-	0.000217501	0.156	0.999015	-	-
58906	bc 77	0.000217184	0.148	0.999015	-	-
666787	cis-2-hydroxymethyl-4-(isocytosin-1'-yl)-1,3-dioxolane	0.000216181	0.141	0.999015	-	-
633713	-	0.000215849	0.156	0.999015	-	-
717167	-	0.000213173	0.146	0.999015	-	-
717164	-	0.000212598	0.148	0.999015	-	-
682306	-	0.000211931	0.139	0.999015	-	-
741106	-	0.000210731	0.155	0.999015	-	-
146604	5-fur	0.000210538	0.142	0.999015	-	-
725775	-	0.000210447	0.13	0.999015	-	-
666783	cis-2-hydroxymethyl-4-(5'-bromocytosin-1'-yl)-1,3-dioxolane	0.000209726	0.154	0.999015	-	-
607301	-	0.000209134	0.163	0.999015	-	-
686513	-	0.000205636	0.156	0.999015	-	-
732222	epishellolic acid	0.000204552	0.161	0.999015	-	-
728318	-	0.000202419	0.172	0.999015	-	-
740609	-	0.000202191	0.143	0.999015	-	-
746807	dihydrohalichondramide	0.000201837	0.167	0.999015	-	-
752703	-	0.000201678	0.143	0.999015	-	-
375575	Cyclopentenyl Cytosine	0.000201328	0.179	0.999015	-	-
111581	indole-2,3-dione, 3-[(o-nitrophenyl)hydrazone]	0.000197511	0.157	0.999015	-	-
726194	-	0.000197228	0.164	0.999015	-	-
726331	-	0.000196366	0.156	0.999015	-	-
732936	-	0.000195919	0.169	0.999015	-	-
676497	tp4ek	0.000194178	0.174	0.999015	-	-
726972	-	0.000189642	0.153	0.999015	-	-
372546	-	0.000189081	0.136	0.999015	-	-
669364	AC1L8IIJ	0.00018897	0.156	0.999015	-	YK
751644	-	0.000164021	0.166	0.999015	-	-
732517	Dasatinib	0.00013902	0.179	0.999015	FDA approved	YK|BCR-ABL|PDGFR|PK:KIT
759877	Dasatinib	0.000137375	0.185	0.999015	FDA approved	YK|BCR-ABL|PDGFR|PK:KIT
752203	-	0.000134211	0.168	0.999015	-	-
748253	7-benzyl-5,7-dihydro-4h-isoxazolo[5,4-e]isoindole	0.000120118	0.177	0.999015	-	-
314018	ansamitocin deriv	0.00011643	0.187	0.999015	-	-
682768	-	0.000113639	0.201	0.999015	-	-
708781	-	0.000110614	0.185	0.999015	-	-
111062	-	0.000107918	0.184	0.999015	-	-
3053	Actinomycin D	0.000105703	0.16	0.999015	FDA approved	Db
82655	-	0.000105318	0.195	0.999015	-	-
750491	nakiterpiosin	0.000104218	0.183	0.999015	-	-
123465	-	0.000104203	0.184	0.999015	-	-
717838	-	0.000104035	0.189	0.999015	-	-
121754	-	0.000104019	0.204	0.999015	-	-
671867	-	0.000103177	0.187	0.999015	-	Tu
21683	-	0.000101766	0.17	0.999015	-	-
698673	-	9.77754e-05	0.172	0.999015	-	-
676498	tp4ek-k6	9.74406e-05	0.208	0.999015	-	-
698675	-	9.65309e-05	0.18	0.999015	-	-
132275	-	9.60426e-05	0.186	0.999015	-	-
676495	-	9.52035e-05	0.187	0.999015	-	-
127752	-	9.49249e-05	0.196	0.999015	-	-
751956	-	9.48149e-05	0.185	0.999015	-	-
750916	-	9.34107e-05	0.187	0.999015	-	-
717835	-	9.26866e-05	0.184	0.999015	-	-
751494	-	9.24047e-05	0.198	0.999015	-	-
705437	antineoplastic-d665839	9.19298e-05	0.189	0.999015	-	-
748261	-	9.12905e-05	0.173	0.999015	-	-
671869	-	9.04514e-05	0.163	0.999015	-	-
691039	-	8.70888e-05	0.179	0.999015	-	-
679034	1,8-naphthyridin-4(1h)-one, 2-(3-chlorophenyl)-	8.4384e-05	0.2	0.999015	-	-
707149	neritaloside	8.40282e-05	0.165	0.999015	-	-
123032	-	8.34631e-05	0.202	0.999015	-	-
618487	Staurosporine	8.30644e-05	0.189	0.999015	Clinical trial	PK:PRKCA
628679	-	8.11181e-05	0.169	0.999015	-	-
744675	-	8.06697e-05	0.195	0.999015	-	-
127159	-	7.91272e-05	0.166	0.999015	-	-
29630	dichloroamethopterin	7.91027e-05	0.195	0.999015	-	-
294979	bleomycin bapp	7.80757e-05	0.205	0.999015	-	-
646946	rhodium dimer	7.7792e-05	0.202	0.999015	-	-
715142	4h-1-benzopyran-4-one,6-[[(ethoxy)imino]methyl]-2-phenyl-	7.68242e-05	0.171	0.999015	-	-
656158	6-chloro-7-nitro-5-trifluromethylbenzimidazole	7.6315e-05	0.18	0.999015	-	-
164878	-	7.57531e-05	0.166	0.999015	-	-
684907	-	7.56545e-05	0.176	0.999015	-	-
639521	-	7.50241e-05	0.183	0.999015	-	-
679035	1,8-naphthyridin-4(1h)-one, 2-(3-chlorophenyl)-5-methyl-	7.50211e-05	0.185	0.999015	-	-
139105	Soluble Baker's Antifol	7.46501e-05	0.188	0.999015	-	Ds|Rs
628676	-	7.40712e-05	0.208	0.999015	-	-
622691	-	7.3506e-05	0.19	0.999015	-	-
654261	dmg amino bpu	7.33919e-05	0.169	0.999015	-	-
205795	-	7.31979e-05	0.186	0.999015	-	-
679036	1,8-naphthyridin-4(1h)-one, 2-(3-chlorophenyl)-6-methyl-	7.22767e-05	0.174	0.999015	-	-
683414	-	7.13872e-05	0.191	0.999015	-	-
48034	-	7.11276e-05	0.195	0.999015	-	-
749867	-	7.00237e-05	0.197	0.999015	-	-
618049	-	6.98145e-05	0.178	0.999015	-	-
125348	-	6.93349e-05	0.211	0.999015	-	-
249992	M-AMSA	6.89375e-05	0.177	0.999015	-	T2
676187	-	6.88227e-05	0.195	0.999015	-	-
718306	4,5,7-trihydroxy-2-anthraquinonecarboxylic acid	6.86275e-05	0.181	0.999015	-	-
671865	-	6.75477e-05	0.212	0.999015	-	-
684908	-	6.73295e-05	0.19	0.999015	-	-
237671	actinomycin x4357g methoxime	6.72551e-05	0.194	0.999015	-	-
82587	-	6.71439e-05	0.204	0.999015	-	-
661746	2-Debenzoyl-2-(3',5'-difluorobenzoyl)-15(16)-anhydro-11(15->1)-abeotaxol	6.70751e-05	0.183	0.999015	-	Tu
205506	-	6.69942e-05	0.195	0.999015	-	-
116878	cardiac glycoside	6.68227e-05	0.174	0.999015	-	-
750395	2-(4-aminophenyl)benzoxazole	6.67001e-05	0.203	0.999015	-	-
642328	-	6.6343e-05	0.204	0.999015	-	-
757824	fenbendazole (usan)	6.54563e-05	0.202	0.999015	-	-
100434	-	6.43154e-05	0.188	0.999015	-	-
693573	2-(4-methylthio-benzylidene)-2-(2-pyridyl)acetonitrile	6.41584e-05	0.183	0.999015	-	-
158388	4(1h)-quinazolinone, 2,3-dihydro-2-(3-methylphenyl)-	6.36126e-05	0.204	0.999015	-	-
113220	-	6.35886e-05	0.188	0.999015	-	-
741739	-	6.33552e-05	0.188	0.999015	-	-
311152	9-hydroxy-2-(.beta.-diethylaminoethyl)ellipticinium acetate	6.28364e-05	0.21	0.999015	-	-
143532	-	6.28258e-05	0.212	0.999015	-	-
736735	-	6.27922e-05	0.185	0.999015	-	-
707050	-	6.27883e-05	0.19	0.999015	-	-
144470	wln: t66 bnj bo c1 enw	6.27336e-05	0.19	0.999015	-	-
667725	-	6.2696e-05	0.217	0.999015	-	-
724998	LMP-400	6.23813e-05	0.207	0.999015	Clinical trial	T1
341931	-	6.21955e-05	0.198	0.999015	-	-
638484	(4-methoxyphenyl)-(3,4,5-trimethoxyphenyl)methane	6.21358e-05	0.214	0.999015	-	-
671031	-	6.17242e-05	0.221	0.999015	-	-
683415	-	6.16811e-05	0.187	0.999015	-	-
209835	zygosporin a	6.13448e-05	0.184	0.999015	-	-
740033	-	6.12695e-05	0.211	0.999015	-	-
186301	Thiocolchicine	6.12525e-05	0.207	0.999015	-	Tu
344270	-	6.12119e-05	0.215	0.999015	-	-
148290	-	6.10687e-05	0.189	0.999015	-	-
305222	cytochalasin h	6.0538e-05	0.205	0.999015	-	-
676192	-	6.03117e-05	0.213	0.999015	-	-
667930	-	5.98812e-05	0.192	0.999015	-	-
724996	-	5.86567e-05	0.209	0.999015	-	-
736808	-	5.85902e-05	0.199	0.999015	-	-
58905	bc 76	5.85237e-05	0.211	0.999015	-	-
345647	chaetochromin	5.83999e-05	0.184	0.999015	-	-
702158	7-epi-3,4-bis-nor-dolastatin 11	5.83371e-05	0.212	0.999015	-	-
237106	2-hydroxy-2-deaminoactinomycin c	5.8252e-05	0.189	0.999015	-	-
634791	-	5.82492e-05	0.196	0.999015	-	-
667448	3,9-dimethylene-1,5,7,11-tetraoxaspiro[5.5]undecane	5.81443e-05	0.208	0.999015	-	-
696127	benzofuro[3,2-b]benzopyran-11-one, 3-hydroxy-	5.7937e-05	0.202	0.999015	-	-
751500	-	5.7734e-05	0.196	0.999015	-	-
652173	-	5.70497e-05	0.234	0.999015	-	-
754091	-	5.6899e-05	0.198	0.999015	-	-
31780	astraphloxin	5.67882e-05	0.195	0.999015	-	-
734926	-	5.67064e-05	0.186	0.999015	-	-
107660	actinomycin pip t.beta.	5.6328e-05	0.208	0.999015	-	-
684902	-	5.62899e-05	0.183	0.999015	-	-
746685	[(2-phenyl-1h-indol-3-yl)methylene]malononitrile	5.60391e-05	0.205	0.999015	-	-
158383	4(1h)-quinazolinone, 2-(2,5-dimethylphenyl)-2,3-dihydro-	5.59685e-05	0.196	0.999015	-	-
275656	dioxadet	5.59479e-05	0.209	0.999015	-	-
695065	-	5.57345e-05	0.199	0.999015	-	-
301739	Mitoxantrone	5.55816e-05	0.223	0.999015	FDA approved	T2
665925	-	5.50844e-05	0.209	0.999015	-	-
659687	-	5.50695e-05	0.208	0.999015	-	-
202003	-	5.48209e-05	0.236	0.999015	-	-
748871	-	5.47681e-05	0.206	0.999015	-	-
753802	-	5.47219e-05	0.201	0.999015	-	-
701389	-	5.46562e-05	0.212	0.999015	-	-
707545	Alvespimycin	5.44616e-05	0.201	0.999015	Clinical trial	HSP90
692311	biopolymer (ch3no)n mw=12,000 daltons	5.38795e-05	0.212	0.999015	-	-
305767	2,4-quinazolinediamine, 6-[(4-chlorophenyl)thio]-	5.38307e-05	0.187	0.999015	-	-
613799	20(s)-camptothecin-21-lactam	5.38301e-05	0.233	0.999015	-	-
720623	-	5.37702e-05	0.2	0.999015	-	-
698672	-	5.36302e-05	0.211	0.999015	-	-
359449	ellipticine deriv sri-nb-b233-55-29	5.35922e-05	0.232	0.999015	-	-
757363	Tyrothricin	5.34836e-05	0.206	0.999015	FDA approved	Ant
708069	-	5.3362e-05	0.197	0.999015	-	-
748393	-	5.32337e-05	0.219	0.999015	-	-
652886	-	5.32289e-05	0.209	0.999015	-	-
400085	4(1h)-quinolone, 5,6,7,8-tetrahydro-2-phenyl-	5.31303e-05	0.223	0.999015	-	-
159862	-	5.27036e-05	0.228	0.999015	-	-
141539	dihydroovalicine subst.	5.26709e-05	0.206	0.999015	-	-
150862	bleomycin fraction blm-hpe	5.25668e-05	0.208	0.999015	-	-
682094	-	5.2521e-05	0.209	0.999015	-	-
172774	-	5.24772e-05	0.216	0.999015	-	-
35471	peltatin b	5.24167e-05	0.224	0.999015	-	-
650769	4-ethoxy-n-(3,4,5-trimethoxybenzyl)aniline	5.23494e-05	0.209	0.999015	-	-
305783	2,4-quinazolinediamine, 6-(phenylsulfonyl)-	5.2132e-05	0.196	0.999015	-	-
640737	azatoxin	5.20928e-05	0.203	0.999015	-	-
699490	doxoform	5.19451e-05	0.193	0.999015	-	-
243929	-	5.19129e-05	0.214	0.999015	-	-
676693	-	5.11802e-05	0.196	0.999015	-	-
753575	-	5.1074e-05	0.22	0.999015	-	-
83492	-	5.09234e-05	0.207	0.999015	-	-
690274	-	5.0843e-05	0.191	0.999015	-	-
684906	-	5.08048e-05	0.231	0.999015	-	-
715812	-	5.07607e-05	0.21	0.999015	-	-
747339	-	5.04603e-05	0.216	0.999015	-	-
758423	M-AMSA	5.02206e-05	0.229	0.999015	-	T2
717827	-	5.01946e-05	0.233	0.999015	-	-
731589	-	4.99379e-05	0.205	0.999015	-	-
758465	salinomycin, sodium	4.95363e-05	0.224	0.999015	-	-
750424	pu-h71.2hcl	4.94278e-05	0.214	0.999015	-	-
313680	flubenol	4.92455e-05	0.218	0.999015	-	-
742258	-	4.90774e-05	0.223	0.999015	-	-
618862	-	4.88644e-05	0.244	0.999015	-	-
700367	homohalichondrin b diacetate 19,26-tetraol	4.87866e-05	0.211	0.999015	-	-
638410	-	4.86924e-05	0.261	0.999015	-	-
610458	Camptothecin Derivative	4.85073e-05	0.209	0.999015	-	T1
682769	-	4.84998e-05	0.201	0.999015	-	-
141549	M-AMSA	4.84907e-05	0.209	0.999015	-	T2
706003	-	4.84349e-05	0.246	0.999015	-	-
285689	-	4.82829e-05	0.216	0.999015	-	-
667447	3,9-dicyclohexenyl-1,5,7,11-tetraoxaspiro[5.5]undecane	4.81755e-05	0.222	0.999015	-	-
106360	-	4.78915e-05	0.23	0.999015	-	-
717147	-	4.78895e-05	0.22	0.999015	-	-
709927	-	4.78733e-05	0.225	0.999015	-	-
628674	-	4.7826e-05	0.209	0.999015	-	-
707904	-	4.775e-05	0.222	0.999015	-	-
758450	cholestan-5.alpha.-ol-3,6-dione	4.77127e-05	0.231	0.999015	-	-
709926	-	4.76658e-05	0.225	0.999015	-	-
701745	-	4.73509e-05	0.206	0.999015	-	-
279836	Mitoxantrone	4.72076e-05	0.205	0.999015	FDA approved	T2
681712	-	4.72031e-05	0.255	0.999015	-	-
668476	-	4.72019e-05	0.235	0.999015	-	-
665500	-	4.70768e-05	0.231	0.999015	-	-
178249	5-ms	4.69637e-05	0.238	0.999015	-	-
726262	-	4.67342e-05	0.226	0.999015	-	-
104129	-	4.67297e-05	0.22	0.999015	-	-
6152	chrysarobin	4.65313e-05	0.22	0.999015	-	-
740253	-	4.65255e-05	0.238	0.999015	-	-
671469	-	4.65017e-05	0.229	0.999015	-	-
121879	-	4.62088e-05	0.219	0.999015	-	-
675370	-	4.61508e-05	0.236	0.999015	-	-
676514	9-[3-(2-nitroamidazol-1-yl)propyl]amino-1-nitroacridine.hcl	4.61306e-05	0.228	0.999015	-	-
89488	-	4.59193e-05	0.219	0.999015	-	-
607347	benzene, 1-[[2-chloro-1-(chloromethyl)ethyl]thio]-4-fluoro-	4.58417e-05	0.235	0.999015	-	-
652809	-	4.5748e-05	0.242	0.999015	-	-
715192	-	4.57313e-05	0.238	0.999015	-	-
617668	b720389k237	4.56357e-05	0.259	0.999015	-	-
677598	-	4.55537e-05	0.232	0.999015	-	-
79093	gardenin b	4.55497e-05	0.236	0.999015	-	-
56054	atpu	4.5388e-05	0.254	0.999015	-	-
745450	-	4.538e-05	0.236	0.999015	-	-
7532	adigal	4.53427e-05	0.233	0.999015	-	-
671030	n8-actinomycin d	4.49824e-05	0.233	0.999015	-	-
720446	-	4.47177e-05	0.243	0.999015	-	-
754111	-	4.47168e-05	0.23	0.999015	-	-
317003	-	4.44457e-05	0.256	0.999015	-	-
255109	geldanamycin analog	4.43779e-05	0.225	0.999015	Clinical trial	HSP90
699479	-	4.43214e-05	0.23	0.999015	-	-
674674	pectenotoxin 1	4.42763e-05	0.248	0.999015	-	-
610457	Camptothecin Derivative	4.40196e-05	0.241	0.999015	-	T1
709101	-	4.39993e-05	0.229	0.999015	-	-
632855	9-chloro-2-methylellipticinium acetate, hydrate	4.37633e-05	0.244	0.999015	-	-
48241	-	4.3538e-05	0.229	0.999015	-	-
90394	8-aminoadenosine	4.35019e-05	0.254	0.999015	-	-
684986	-	4.34373e-05	0.252	0.999015	-	-
357885	biantrazole	4.34067e-05	0.246	0.999015	-	-
721387	-	4.33849e-05	0.233	0.999015	-	-
733981	-	4.32219e-05	0.257	0.999015	-	-
681645	Camptothecin Derivative	4.31421e-05	0.231	0.999015	-	T1
729812	-	4.29644e-05	0.249	0.999015	-	-
334352	-	4.2898e-05	0.256	0.999015	-	-
702154	-	4.2851e-05	0.258	0.999015	-	-
753394	-	4.28307e-05	0.245	0.999015	-	-
645017	1,4-bis[(2-aminoethyl)amino]-5,8-dihydroxyanthraquinone	4.28169e-05	0.242	0.999015	-	-
709439	-	4.28094e-05	0.258	0.999015	-	-
700913	-	4.27766e-05	0.225	0.999015	-	-
107658	cytochalasin b	4.27663e-05	0.212	0.999015	-	-
746149	-	4.23004e-05	0.254	0.999015	-	-
759882	nocodazole	4.20817e-05	0.251	0.999015	-	-
639829	Benzoylphenylurea	4.20369e-05	0.264	0.999015	-	-
681643	Camptothecin Derivative	4.19285e-05	0.273	0.999015	-	T1
745693	-	4.19051e-05	0.245	0.999015	-	-
675256	-	4.18231e-05	0.243	0.999015	-	-
696992	nitro mbf-so2-cl	4.17586e-05	0.243	0.999015	-	-
281383	-	4.16324e-05	0.256	0.999015	-	-
759274	Arsenic trioxide	4.16056e-05	0.234	0.999015	FDA approved	Apo
352671	-	4.13685e-05	0.248	0.999015	-	-
663790	-	4.13668e-05	0.259	0.999015	-	-
726671	-	4.13085e-05	0.226	0.999015	-	-
658396	n-(3-aziridinylpropyl)-1,4-diaminobutane	4.13013e-05	0.243	0.999015	-	-
726087	-	4.12483e-05	0.286	0.999015	-	-
717837	-	4.11714e-05	0.218	0.999015	-	-
703784	-	4.11184e-05	0.219	0.999015	-	-
664167	-	4.11036e-05	0.252	0.999015	-	-
758662	Lovastatin	4.10724e-05	0.232	0.999015	-	-
606497	Camptothecin Derivative	4.08769e-05	0.261	0.999015	-	T1
725986	-	4.08106e-05	0.237	0.999015	-	-
674177	-	4.06429e-05	0.265	0.999015	-	-
352277	colchicide.hcl	4.06394e-05	0.215	0.999015	-	-
670120	aclacinomycin x	4.06369e-05	0.247	0.999015	-	-
758188	azaserin	4.05878e-05	0.224	0.999015	-	-
87034	-	4.03673e-05	0.281	0.999015	-	-
736624	Indenoisoquinoline derivative	4.02284e-05	0.237	0.999015	-	T1
748870	-	4.01445e-05	0.254	0.999015	-	-
150432	-	3.99558e-05	0.25	0.999015	-	-
87222	actinomycin vii	3.99139e-05	0.248	0.999015	-	-
351478	-	3.98424e-05	0.241	0.999015	-	-
30813	-	3.97999e-05	0.248	0.999015	-	-
741459	-	3.97313e-05	0.254	0.999015	-	-
667251	2-propenenitrile, 3-[3-(dimethylamino)phenyl]-2-phenyl-	3.96767e-05	0.257	0.999015	-	-
711142	-	3.95648e-05	0.294	0.999015	-	-
740276	-	3.9564e-05	0.265	0.999015	-	-
705533	antineoplastic-d665843	3.94609e-05	0.252	0.999015	-	-
657991	-	3.94439e-05	0.249	0.999015	-	-
374028	Camptothecin Derivative	3.94107e-05	0.297	0.999015	-	T1
717859	-	3.93608e-05	0.258	0.999015	-	-
645018	1,4-bis(n-cysteinyldiethylamino)-5,8-dihydroxy anthraquinon	3.93258e-05	0.259	0.999015	-	-
710557	-	3.92998e-05	0.233	0.999015	-	-
712396	phosphine, [2-(dipyridinylphosphino)ethyl]diphenyl-	3.92572e-05	0.278	0.999015	-	-
674178	-	3.92313e-05	0.268	0.999015	-	-
733882	-	3.92312e-05	0.279	0.999015	-	-
682067	-	3.92181e-05	0.25	0.999015	-	-
166675	-	3.90316e-05	0.263	0.999015	-	-
716804	organosulfur compound	3.89877e-05	0.255	0.999015	-	-
623527	-	3.8899e-05	0.266	0.999015	-	-
682303	2-(4-amino-3-chlorophenyl)benzothiazole	3.88894e-05	0.248	0.999015	-	-
675364	-	3.88256e-05	0.255	0.999015	-	-
727801	-	3.86121e-05	0.266	0.999015	-	-
287513	ametantrone acetate	3.85327e-05	0.277	0.999015	-	-
635370	mivobulin isethionate	3.84404e-05	0.282	0.999015	-	-
134723	k 31	3.8326e-05	0.243	0.999015	-	-
722307	-	3.83176e-05	0.271	0.999015	-	-
352670	-	3.82942e-05	0.26	0.999015	-	-
751548	Salinomycin	3.82702e-05	0.295	0.999015	Clinical trial	Ab|CD133
747522	3- methoxy-5h-8-methoxy-isoindolo[2,1-a]quinoxalin-6-one	3.81556e-05	0.248	0.999015	-	-
649677	-	3.79585e-05	0.29	0.999015	-	-
702155	-	3.792e-05	0.287	0.999015	-	-
710555	-	3.7907e-05	0.28	0.999015	-	-
682301	14,15-bisnor-8-hydroxylabd-11e-en-13-one	3.78551e-05	0.253	0.999015	-	-
135854	-	3.77862e-05	0.267	0.999015	-	-
132095	-	3.77637e-05	0.255	0.999015	-	-
150412	-	3.77204e-05	0.253	0.999015	-	-
156939	lomondomycin	3.7695e-05	0.254	0.999015	-	-
245398	-	3.76608e-05	0.265	0.999015	-	-
618939	Camptothecin Derivative	3.75896e-05	0.266	0.999015	-	T1
720379	neoambrosin	3.75503e-05	0.244	0.999015	-	-
718212	-	3.74486e-05	0.275	0.999015	-	-
98579	bromochloromethotrexate	3.73971e-05	0.246	0.999015	-	-
753376	3-[4-(1h-indol-3-yl)-1,3-thiazol-2-yl]-1-methyl-1h-indole	3.73893e-05	0.291	0.999015	-	-
667927	-	3.73678e-05	0.274	0.999015	-	-
724006	-	3.72493e-05	0.266	0.999015	-	-
641484	(z)-3,4,5-trimethoxy-4'-ethylstilbene	3.71935e-05	0.278	0.999015	-	-
693576	2-(4-hydroxy-benzylidene)-2-(2-pyridyl)acetonitrile	3.71565e-05	0.283	0.999015	-	-
246012	-	3.69524e-05	0.265	0.999015	-	-
724005	-	3.69485e-05	0.258	0.999015	-	-
134679	Carboqone; Carbazilquinone	3.69318e-05	0.259	0.999015	-	A7
646923	-	3.69031e-05	0.29	0.999015	-	-
664170	-	3.66027e-05	0.283	0.999015	-	-
737132	-	3.652e-05	0.261	0.999015	-	-
154751	urea, n'-(5,6-dichloro-1h-benzimidazol-2-yl)-n,n-dimethyl-	3.64601e-05	0.289	0.999015	-	-
50273	-	3.64178e-05	0.256	0.999015	-	-
692597	-	3.64056e-05	0.285	0.999015	-	-
717833	-	3.61097e-05	0.28	0.999015	-	-
750719	-	3.60973e-05	0.292	0.999015	-	-
381862	-	3.60787e-05	0.265	0.999015	-	-
701187	-	3.60638e-05	0.278	0.999015	-	-
643248	-	3.60203e-05	0.276	0.999015	-	-
675251	-	3.59803e-05	0.288	0.999015	-	-
710328	-	3.59476e-05	0.279	0.999015	-	-
179220	-	3.59274e-05	0.262	0.999015	-	-
56410	Porfiromycin	3.58462e-05	0.279	0.999015	-	A7
650765	4-ethyl-n-(3,4,5-trimethoxybenzyl)aniline	3.58419e-05	0.28	0.999015	-	-
754077	-	3.57827e-05	0.278	0.999015	-	-
681019	-	3.57509e-05	0.267	0.999015	-	-
675255	-	3.57209e-05	0.266	0.999015	-	-
727949	-	3.56981e-05	0.259	0.999015	-	-
303812	Aphidicoline glycinate	3.56741e-05	0.27	0.999015	-	Ds
693185	-	3.54409e-05	0.29	0.999015	-	-
730003	-	3.53588e-05	0.272	0.999015	-	HDAC
700893	austocystin d	3.53374e-05	0.274	0.999015	-	-
736200	saintopin e	3.53285e-05	0.278	0.999015	-	-
140701	4'-(9-acridinylamino)sulfanilanilide, monohydrochloride	3.53225e-05	0.274	0.999015	-	-
665497	-	3.5265e-05	0.291	0.999015	-	-
125845	-	3.5265e-05	0.297	0.999015	-	-
693565	-	3.52063e-05	0.273	0.999015	-	-
642915	-	3.50947e-05	0.284	0.999015	-	-
269148	Menogaril	3.50623e-05	0.269	0.999015	-	T2
675252	-	3.50396e-05	0.288	0.999015	-	-
672194	-	3.50344e-05	0.323	0.999015	-	-
740267	-	3.49632e-05	0.291	0.999015	-	-
701194	-	3.49326e-05	0.275	0.999015	-	-
706000	-	3.49267e-05	0.284	0.999015	-	-
620257	-	3.48614e-05	0.296	0.999015	-	-
751503	-	3.47334e-05	0.269	0.999015	-	-
734205	-	3.46617e-05	0.292	0.999015	-	-
658867	-	3.46012e-05	0.283	0.999015	-	-
27413	-	3.44658e-05	0.267	0.999015	-	-
7530	strophanthoside-k	3.44445e-05	0.3	0.999015	-	-
609699	Topotecan	3.4403e-05	0.288	0.999015	FDA approved	T1
327993	roridin a, 8-hydroxy-9b,10b-epoxy-	3.43968e-05	0.295	0.999015	-	-
742804	-	3.43588e-05	0.32	0.999015	-	-
629035	2-thiophenecarboxaldehyde, 5,5'-(2,5-furandiyl)bis-	3.41399e-05	0.3	0.999015	-	-
639754	-	3.41396e-05	0.295	0.999015	-	-
671172	-	3.41018e-05	0.298	0.999015	-	-
135758	Piperazinedione	3.40253e-05	0.291	0.999015	-	A7
681632	Camptothecin Derivative	3.39065e-05	0.304	0.999015	-	T1
885	3,3'-diamino-4,4'-bis(dimethylamino)benzophenone	3.38823e-05	0.312	0.999015	-	-
18268	Cactinomycin	3.38823e-05	0.294	0.999015	-	-
670038	cryptophycin b	3.37383e-05	0.316	0.999015	-	-
141633	Homoharringtonine	3.36929e-05	0.303	0.999015	FDA approved	Apo|Ang|Pi
669727	-	3.36332e-05	0.29	0.999015	-	-
667057	-	3.36285e-05	0.28	0.999015	-	-
748377	-	3.35608e-05	0.301	0.999015	-	-
726317	-	3.34759e-05	0.291	0.999015	-	-
676188	-	3.34706e-05	0.279	0.999015	-	-
666227	-	3.34612e-05	0.298	0.999015	-	-
670656	-	3.34497e-05	0.292	0.999015	-	-
268986	zoamix	3.32018e-05	0.315	0.999015	-	-
156303	M-AMSA	3.31808e-05	0.294	0.999015	-	T2
668474	-	3.31374e-05	0.321	0.999015	-	-
669356	-	3.30638e-05	0.291	0.999015	-	-
58903	-	3.28113e-05	0.306	0.999015	-	-
750723	-	3.27519e-05	0.294	0.999015	-	-
657275	-	3.26669e-05	0.301	0.999015	-	-
311153	9-hydroxy-2-(2-piperidinylethyl)ellipticinium acetate	3.26531e-05	0.312	0.999015	-	-
753190	-	3.25025e-05	0.297	0.999015	-	-
347217	-	3.24765e-05	0.295	0.999015	-	-
731704	-	3.24224e-05	0.309	0.999015	-	-
668555	pectenotoxin ii	3.23662e-05	0.309	0.999015	-	-
683557	Camptothecin Derivative	3.22448e-05	0.285	0.999015	-	T1
692745	-	3.22318e-05	0.314	0.999015	-	-
748873	-	3.21692e-05	0.319	0.999015	-	-
638479	antineoplastic-638479	3.21176e-05	0.314	0.999015	-	-
748512	-	3.20354e-05	0.318	0.999015	-	-
751382	-	3.19844e-05	0.284	0.999015	-	-
99445	cytosine arabinoside monophosphate	3.19595e-05	0.323	0.999015	-	-
737518	Indenoisoquinoline derivative	3.19464e-05	0.305	0.999015	-	T1
645356	-	3.19455e-05	0.285	0.999015	-	-
85230	-	3.1921e-05	0.291	0.999015	-	-
3083	-	3.18357e-05	0.302	0.999015	-	-
734202	-	3.18017e-05	0.3	0.999015	-	-
665929	-	3.1767e-05	0.318	0.999015	-	-
742906	-	3.17584e-05	0.31	0.999015	-	-
709986	-	3.16637e-05	0.335	0.999015	-	-
746351	-	3.16496e-05	0.314	0.999015	-	-
677924	-	3.15242e-05	0.323	0.999015	-	-
606986	Camptothecin Derivative	3.14358e-05	0.318	0.999015	-	T1
7801	mauve	3.14197e-05	0.318	0.999015	-	-
652888	-	3.13841e-05	0.345	0.999015	-	-
748389	-	3.13564e-05	0.348	0.999015	-	-
615441	-	3.13224e-05	0.307	0.999015	-	-
718813	-	3.12937e-05	0.335	0.999015	-	-
746687	-	3.1284e-05	0.333	0.999015	-	-
123511	-	3.1208e-05	0.317	0.999015	-	-
708439	3-chloroacetamido-benzoylurea	3.1171e-05	0.299	0.999015	-	-
683787	9h-quino[4,3,2-de][1,10]phenanthrolin-9-one, 2-methyl-	3.09945e-05	0.333	0.999015	-	-
260610	1,6-hexanediamine, n,n'-bis(3-methoxy-9-acridinyl)-	3.09885e-05	0.33	0.999015	-	-
53396	actinogen	3.08234e-05	0.338	0.999015	-	-
704533	-	3.07505e-05	0.326	0.999015	-	-
36354	tmca	3.06433e-05	0.31	0.999015	-	-
643827	-	3.05949e-05	0.332	0.999015	-	-
683558	Camptothecin Derivative	3.05474e-05	0.322	0.999015	-	T1
752837	-	3.04669e-05	0.326	0.999015	-	-
682128	-	3.03404e-05	0.341	0.999015	-	-
743549	-	3.03083e-05	0.347	0.999015	-	-
676864	-	3.02989e-05	0.328	0.999015	-	-
750721	-	3.02786e-05	0.331	0.999015	-	-
729147	-	3.01483e-05	0.325	0.999015	-	-
713334	-	3.01259e-05	0.315	0.999015	-	-
606499	Camptothecin Derivative	3.01109e-05	0.312	0.999015	-	T1
700265	-	3.00495e-05	0.348	0.999015	-	-
201646	-	2.99544e-05	0.34	0.999015	-	-
175636	-	2.98737e-05	0.349	0.999015	-	-
741291	-	2.98316e-05	0.309	0.999015	-	-
115928	-	2.9797e-05	0.305	0.999015	-	-
150440	-	2.97779e-05	0.322	0.999015	-	-
332890	-	2.9727e-05	0.326	0.999015	-	-
350102	1,3-benzodioxole, 5-methoxy-6-[1-(4-methoxyphenyl)ethyl]-	2.96724e-05	0.335	0.999015	-	-
676182	-	2.96022e-05	0.337	0.999015	-	-
658247	-	2.95976e-05	0.351	0.999015	-	-
143106	-	2.9596e-05	0.334	0.999015	-	-
667452	-	2.95828e-05	0.331	0.999015	-	-
606698	Rapamycin	2.95341e-05	0.328	0.999015	FDA approved	STK|PK:MTOR
667445	2,8-dimethyl-1,5,7,11-tetraoxaspiro[5.5]undecane	2.94391e-05	0.328	0.999015	-	-
701186	2-debenzoyl-2-(3,5-difluorobenzoyl)taxol	2.94211e-05	0.36	0.999015	-	-
746418	-	2.93683e-05	0.341	0.999015	-	-
105546	riboprine(usan)	2.9358e-05	0.332	0.999015	-	-
758896	fluvastatin	2.92338e-05	0.344	0.999015	-	-
362454	-	2.92251e-05	0.34	0.999015	-	-
307990	-	2.91743e-05	0.313	0.999015	-	-
662553	-	2.90725e-05	0.343	0.999015	-	-
127755	dihydrotriazine derivative	2.90357e-05	0.355	0.999015	-	-
754198	-	2.90198e-05	0.363	0.999015	-	-
639176	(s)9-amino-20-o-(n,n-dimethyl)glycinyl camptothecin.hcl	2.89272e-05	0.359	0.999015	-	-
675249	-	2.88888e-05	0.333	0.999015	-	-
710559	-	2.88564e-05	0.344	0.999015	-	-
698688	-	2.88263e-05	0.344	0.999015	-	-
728319	-	2.87955e-05	0.354	0.999015	-	-
747521	3- methoxy-5h-10-fluoro-isoindolo[2,1-a]quinoxalin-6-one	2.8748e-05	0.374	0.999015	-	-
275647	-	2.87137e-05	0.376	0.999015	-	-
646200	-	2.86628e-05	0.341	0.999015	-	-
758706	Simvastatin	2.8645e-05	0.349	0.999015	FDA approved	AM
722573	-	2.86086e-05	0.357	0.999015	-	-
663792	-	2.85535e-05	0.332	0.999015	-	-
7853	2,6-dichloro-7-methylpurine	2.85483e-05	0.329	0.999015	-	-
681637	Camptothecin Derivative	2.85188e-05	0.325	0.999015	-	T1
131257	-	2.84994e-05	0.362	0.999015	-	-
691844	-	2.84607e-05	0.364	0.999015	-	-
747558	6-(4-ethylphenyl)-2-benzenesulfonamidepyridazine-3(2h)-one	2.84451e-05	0.37	0.999015	-	-
734783	-	2.83966e-05	0.345	0.999015	-	-
604976	baccharinoid b4	2.83716e-05	0.344	0.999015	-	-
735423	-	2.82085e-05	0.361	0.999015	-	-
667451	-	2.82002e-05	0.316	0.999015	-	-
156302	-	2.81171e-05	0.351	0.999015	-	-
715487	-	2.80603e-05	0.352	0.999015	-	-
304425	tallysomycin s2b	2.80381e-05	0.38	0.999015	-	-
734430	-	2.79939e-05	0.34	0.999015	-	-
701743	-	2.79915e-05	0.358	0.999015	-	-
89171	-	2.79479e-05	0.334	0.999015	-	-
623128	14-fluoro-4-demethoxydaunorubicin	2.79069e-05	0.354	0.999015	-	-
269760	isobaccharin	2.78829e-05	0.373	0.999015	-	-
689714	-	2.78591e-05	0.366	0.999015	-	-
158389	4(1h)-quinazolinone, 2-(2-ethoxyphenyl)-2,3-dihydro-	2.78548e-05	0.349	0.999015	-	-
675254	-	2.78242e-05	0.33	0.999015	-	-
687453	-	2.77323e-05	0.347	0.999015	-	-
652182	-	2.77054e-05	0.366	0.999015	-	-
733012	-	2.769e-05	0.364	0.999015	-	-
697685	-	2.76828e-05	0.359	0.999015	-	-
760423	pitavastatin calcium	2.76248e-05	0.337	0.999015	-	-
726764	-	2.75914e-05	0.369	0.999015	-	-
281245	compactin	2.75686e-05	0.375	0.999015	-	-
658143	2-(1-(4-(2-(2-hydroxyethoxy)ethyl)piperazino))naphthazarin	2.75521e-05	0.358	0.999015	-	-
699412	-	2.75277e-05	0.364	0.999015	-	-
665564	isoflavone, 5,7-dihydroxy-4'-nitro-	2.75145e-05	0.376	0.999015	-	-
720529	-	2.74486e-05	0.383	0.999015	-	-
697784	-	2.74479e-05	0.335	0.999015	-	-
339578	-	2.73485e-05	0.379	0.999015	-	-
50869	-	2.73466e-05	0.386	0.999015	-	-
746068	-	2.72993e-05	0.355	0.999015	-	-
653438	-	2.71242e-05	0.364	0.999015	-	-
344505	-	2.71004e-05	0.355	0.999015	-	-
727208	3-(3,4-dimethoxyphenyl)-4-(4-methoxyphenyl)-2(5h)-furanone	2.70962e-05	0.355	0.999015	-	-
743898	-	2.70623e-05	0.363	0.999015	-	-
3077	d 54	2.7061e-05	0.38	0.999015	-	-
277184	-	2.69931e-05	0.375	0.999015	-	-
644945	-	2.69641e-05	0.38	0.999015	-	-
705973	-	2.69635e-05	0.38	0.999015	-	-
682096	-	2.69576e-05	0.372	0.999015	-	-
679037	1,8-naphthyridin-4(1h)-one, 2-(3-chlorophenyl)-7-methyl-	2.68629e-05	0.368	0.999015	-	-
159631	secalonic acid d	2.68567e-05	0.368	0.999015	-	-
726439	-	2.67586e-05	0.362	0.999015	-	-
659950	-	2.67522e-05	0.371	0.999015	-	-
8675	ethyl violet	2.67496e-05	0.377	0.999015	-	-
696559	n-(4-amino-4-deoxy-n10-methypteroyl)-l-homocysteic acid	2.67261e-05	0.361	0.999015	-	-
634724	10,11-methylenedioxycamptothecin	2.67195e-05	0.342	0.999015	-	T1
690964	-	2.67148e-05	0.374	0.999015	-	-
731155	-	2.66876e-05	0.355	0.999015	-	-
752503	-	2.66263e-05	0.359	0.999015	-	-
154948	M-AMSA	2.66037e-05	0.366	0.999015	-	T2
744992	-	2.65456e-05	0.391	0.999015	-	-
758230	Floxuridine	2.65281e-05	0.373	0.999015	FDA approved	Ds
723734	-	2.65093e-05	0.373	0.999015	-	-
681228	-	2.64482e-05	0.391	0.999015	-	-
692738	-	2.64279e-05	0.358	0.999015	-	-
156305	-	2.64085e-05	0.391	0.999015	-	-
659780	-	2.62719e-05	0.364	0.999015	-	-
38270	olivomycin	2.61738e-05	0.366	0.999015	-	-
80465	-	2.61501e-05	0.341	0.999015	-	-
752346	-	2.61431e-05	0.395	0.999015	-	-
304426	tallysomycin s10b	2.61218e-05	0.346	0.999015	-	-
631306	cis-amminedichloro(4-methoxyphenethylamine)platinum(ii)	2.60649e-05	0.388	0.999015	-	-
289922	phosphonium, triphenylpropenyl-, bromide, (e)- (8ci)	2.60569e-05	0.384	0.999015	-	-
644960	-	2.60235e-05	0.363	0.999015	-	-
680836	-	2.60153e-05	0.366	0.999015	-	-
75520	tfdu	2.60072e-05	0.386	0.999015	-	-
681641	Camptothecin Derivative	2.59817e-05	0.392	0.999015	-	T1
652178	-	2.59124e-05	0.386	0.999015	-	-
683555	Camptothecin Derivative	2.58845e-05	0.39	0.999015	-	T1
682095	-	2.58814e-05	0.394	0.999015	-	-
658870	1,8-naphthyridin-4(1h)-one, 2-phenyl-	2.58811e-05	0.4	0.999015	-	-
305802	-	2.58437e-05	0.378	0.999015	-	-
695915	-	2.58382e-05	0.375	0.999015	-	-
710526	-	2.5835e-05	0.389	0.999015	-	-
708447	-	2.57822e-05	0.362	0.999015	-	-
3265	-	2.5752e-05	0.388	0.999015	-	-
610456	Camptothecin Derivative	2.57414e-05	0.388	0.999015	-	T1
269720	-	2.57197e-05	0.397	0.999015	-	-
305782	-	2.57143e-05	0.388	0.999015	-	-
737671	-	2.57006e-05	0.39	0.999015	-	-
778655	-	2.55863e-05	0.409	0.999015	-	-
627505	ellipticine	2.55658e-05	0.357	0.999015	-	T2
681639	Camptothecin Derivative	2.5346e-05	0.387	0.999015	-	T1
256438	Medorubicin	2.53441e-05	0.395	0.999015	-	-
690042	6h-pyrido[2,3,4-kl]acridin-6-one, 4-methoxy-	2.52579e-05	0.382	0.999015	-	-
715777	-	2.52002e-05	0.395	0.999015	-	-
7359	xylosyl a	2.5088e-05	0.388	0.999015	-	-
766927	-	2.50812e-05	0.377	0.999015	-	-
664173	4-(1h)quinolinone, 2-(3-methoxyphenyl)-6-(dimethylamino)-	2.50643e-05	0.379	0.999015	-	-
696881	9-aminocaptothecin lactam	2.50534e-05	0.399	0.999015	-	-
691519	-	2.50148e-05	0.392	0.999015	-	-
264137	Elliptinium Acetate	2.49994e-05	0.365	0.999015	Clinical trial	-
722177	-	2.48969e-05	0.374	0.999015	-	-
701616	-	2.48789e-05	0.383	0.999015	-	-
364830	Camptothecin Derivative	2.48643e-05	0.397	0.999015	-	T1
363979	active compound from cephalodiscus gilchristi	2.48371e-05	0.377	0.999015	-	-
744020	-	2.4816e-05	0.391	0.999015	-	-
671136	-	2.4781e-05	0.377	0.999015	-	-
636984	-	2.47513e-05	0.382	0.999015	-	-
658868	1,8-naphthyridin-4(1h)-one, 6-methyl-2-phenyl-	2.46724e-05	0.387	0.999015	-	-
691219	-	2.46474e-05	0.415	0.999015	-	-
724628	-	2.46284e-05	0.393	0.999015	-	-
719999	-	2.45278e-05	0.403	0.999015	-	-
637128	-	2.4487e-05	0.403	0.999015	-	-
695945	-	2.44617e-05	0.394	0.999015	-	-
726091	-	2.44402e-05	0.393	0.999015	-	-
724994	-	2.44239e-05	0.411	0.999015	-	-
616348	Irinotecan	2.44039e-05	0.412	0.999015	FDA approved	T1
732183	chaksine sulfate	2.43943e-05	0.397	0.999015	-	-
698666	-	2.43855e-05	0.43	0.999015	-	-
107129	-	2.4364e-05	0.389	0.999015	-	-
706031	-	2.43596e-05	0.418	0.999015	-	-
129185	melbex	2.41987e-05	0.408	0.999015	-	-
707690	kabiramide c	2.41586e-05	0.407	0.999015	-	-
745940	-	2.41568e-05	0.405	0.999015	-	-
299117	sendanin	2.41212e-05	0.415	0.999015	-	-
728089	-	2.40645e-05	0.41	0.999015	-	-
665915	-	2.40414e-05	0.405	0.999015	-	-
667928	-	2.40142e-05	0.414	0.999015	-	-
269721	-	2.39791e-05	0.403	0.999015	-	-
78634	-	2.39083e-05	0.432	0.999015	-	-
669888	-	2.38896e-05	0.422	0.999015	-	-
711720	-	2.38839e-05	0.394	0.999015	-	-
683252	-	2.38766e-05	0.414	0.999015	-	-
681638	Camptothecin Derivative	2.3854e-05	0.382	0.999015	-	T1
697540	-	2.38434e-05	0.407	0.999015	-	-
652603	bengazole a	2.38105e-05	0.382	0.999015	-	-
737735	-	2.37679e-05	0.394	0.999015	-	-
706999	cystothiazole a	2.36779e-05	0.431	0.999015	-	-
622696	thioperoxydicarbonic diamide, tetramethyl-	2.35882e-05	0.382	0.999015	-	-
680420	-	2.35211e-05	0.424	0.999015	-	-
736202	Indenoisoquinoline derivative	2.34849e-05	0.444	0.999015	-	T1
31709	-	2.34624e-05	0.431	0.999015	-	-
728903	-	2.34615e-05	0.411	0.999015	-	-
656159	6-chloro-1-methyl-7-nitro-5-trifluromethylbenzimidazole	2.3455e-05	0.398	0.999015	-	-
664169	-	2.33791e-05	0.416	0.999015	-	-
670283	-	2.33658e-05	0.43	0.999015	-	-
275971	-	2.32709e-05	0.426	0.999015	-	-
236657	viridomycin	2.32478e-05	0.418	0.999015	-	-
662565	-	2.31741e-05	0.448	0.999015	-	-
662192	-	2.31455e-05	0.419	0.999015	-	-
88903	-	2.31356e-05	0.4	0.999015	-	-
720065	vedelianin	2.31024e-05	0.395	0.999015	-	-
758617	atorvastatin calcium (usan)	2.30618e-05	0.44	0.999015	-	-
730920	-	2.30308e-05	0.412	0.999015	-	-
719488	-	2.29566e-05	0.423	0.999015	-	-
659000	-	2.29379e-05	0.424	0.999015	-	-
750717	-	2.29276e-05	0.432	0.999015	-	-
263434	n,n'-bis(3-methoxy-9-acridinyl)-1,8-octanediamine	2.28913e-05	0.415	0.999015	-	-
375985	-	2.28382e-05	0.451	0.999015	-	-
718630	-	2.28339e-05	0.416	0.999015	-	-
104956	goniothalamin	2.27473e-05	0.431	0.999015	-	-
734294	Indenoisoquinoline derivative	2.27231e-05	0.438	0.999015	-	T1
637991	9,10-anthracenedione, 1,2,3,5,6,7-hexahydroxy-	2.26745e-05	0.433	0.999015	-	-
751501	-	2.26486e-05	0.44	0.999015	-	-
219733	n,n'-di-9-acridinyl-1,6-hexanediamine	2.2602e-05	0.432	0.999015	-	-
376254	-	2.24987e-05	0.425	0.999015	-	-
664718	-	2.24665e-05	0.425	0.999015	-	-
701748	-	2.24597e-05	0.435	0.999015	-	-
654508	aclarlubicin hcl	2.24511e-05	0.424	0.999015	-	-
701973	-	2.24475e-05	0.418	0.999015	-	-
355457	-	2.23886e-05	0.423	0.999015	-	-
28866	-	2.23756e-05	0.442	0.999015	-	-
749870	-	2.23745e-05	0.457	0.999015	-	-
658838	-	2.23241e-05	0.404	0.999015	-	-
752461	-	2.22996e-05	0.439	0.999015	-	-
291925	-	2.22926e-05	0.424	0.999015	-	-
676184	-	2.22784e-05	0.454	0.999015	-	-
726263	-	2.22633e-05	0.46	0.999015	-	-
724635	-	2.22347e-05	0.446	0.999015	-	-
693120	-	2.22035e-05	0.432	0.999015	-	-
741296	-	2.21824e-05	0.437	0.999015	-	-
701188	rp-adenosine-3',5'-cyclic phosphorothioate	2.21378e-05	0.429	0.999015	-	-
331269	geldanamycin, methyl-, n-	2.21216e-05	0.445	0.999015	-	-
80466	-	2.20854e-05	0.411	0.999015	-	-
81767	cinnamamide, p-[bis(2-bromoethyl)amino]-.alpha.-cyano-	2.20824e-05	0.433	0.999015	-	-
734185	-	2.20639e-05	0.427	0.999015	-	-
751109	-	2.2022e-05	0.448	0.999015	-	-
734237	7-methoxyisoindolo[1,2-a]quinoxalin-4(5h)one	2.20175e-05	0.42	0.999015	-	-
726512	phloeodictine a 1	2.20063e-05	0.429	0.999015	-	-
749923	g-tpp	2.20009e-05	0.49	0.999015	-	-
727622	-	2.19643e-05	0.455	0.999015	-	-
745501	-	2.19574e-05	0.442	0.999015	-	-
603108	clanfenur (inn)	2.19501e-05	0.466	0.999015	-	-
679804	-	2.19447e-05	0.448	0.999015	-	-
726973	-	2.1887e-05	0.47	0.999015	-	-
177382	tunicamycin	2.18232e-05	0.463	0.999015	-	-
138320	dianemycin	2.1764e-05	0.474	0.999015	-	-
746064	-	2.16953e-05	0.454	0.999015	-	-
711118	2,2-bis[4-(4-aminophenoxy)phenyl]adamantane	2.16644e-05	0.445	0.999015	-	-
637126	-	2.16529e-05	0.458	0.999015	-	-
672975	-	2.149e-05	0.441	0.999015	-	-
362453	-	2.14861e-05	0.46	0.999015	-	-
696661	-	2.14652e-05	0.465	0.999015	-	-
655649	Becatecarin	2.14496e-05	0.441	0.999015	-	-
658869	-	2.14262e-05	0.435	0.999015	-	-
654830	antineoplastic-d654830	2.14104e-05	0.451	0.999015	-	-
724995	-	2.13621e-05	0.448	0.999015	-	-
656576	Midostaurin	2.13607e-05	0.455	0.999015	Clinical trial	STK|PK:PRKCA
744673	3-peg fudr (peg floxuridine)	2.13219e-05	0.453	0.999015	-	-
123979	thevetin	2.12596e-05	0.46	0.999015	-	-
720622	-	2.12553e-05	0.451	0.999015	-	-
175639	-	2.12289e-05	0.426	0.999015	-	-
651078	-	2.119e-05	0.432	0.999015	-	-
732786	-	2.11584e-05	0.458	0.999015	-	-
759857	Clofarabine	2.11303e-05	0.459	0.999015	FDA approved	Ds
167780	Asaley	2.10946e-05	0.455	0.999015	-	A7
43684	-	2.10498e-05	0.451	0.999015	-	-
715776	-	2.10493e-05	0.435	0.999015	-	-
765773	3,4-di-p-tolylisoxazolo[3,4-d]pyridazin-7(6h)-one	2.09869e-05	0.463	0.999015	-	-
695798	-	2.09619e-05	0.466	0.999015	-	-
7533	allocor	2.09467e-05	0.468	0.999015	-	-
734561	-	2.09454e-05	0.471	0.999015	-	-
681462	-	2.09349e-05	0.458	0.999015	-	-
164371	-	2.09011e-05	0.475	0.999015	-	-
754116	-	2.08537e-05	0.461	0.999015	-	-
751955	-	2.08534e-05	0.453	0.999015	-	-
355644	Anthrapyrazole derivative	2.08373e-05	0.444	0.999015	-	T2
700272	-	2.08179e-05	0.452	0.999015	-	-
174589	-	2.07033e-05	0.443	0.999015	-	-
663791	-	2.06832e-05	0.463	0.999015	-	-
734077	arylpurine analogues	2.06013e-05	0.473	0.999015	-	-
656155	-	2.05159e-05	0.432	0.999015	-	-
80103	2,3-butanediol, 1,4-bis(2-methyl-1-aziridinyl)- (8ci)	2.04838e-05	0.457	0.999015	-	-
754110	-	2.04823e-05	0.458	0.999015	-	-
740385	7-fluoro-2-benzoyl-3-trifluoromethylquioxaline 1,4-dioxide	2.04805e-05	0.473	0.999015	-	-
718150	-	2.0439e-05	0.46	0.999015	-	-
753603	-	2.04243e-05	0.451	0.999015	-	-
716298	-	2.04229e-05	0.45	0.999015	-	-
735355	3'-pivaloyl-3'-demethyletoposide	2.04104e-05	0.491	0.999015	-	-
741290	-	2.03509e-05	0.47	0.999015	-	-
673652	2-ethylaminoestradiol	2.03508e-05	0.476	0.999015	-	-
211490	-	2.03279e-05	0.478	0.999015	-	-
687369	-	2.02424e-05	0.469	0.999015	-	-
268688	-	2.02209e-05	0.461	0.999015	-	-
741916	-	2.02105e-05	0.444	0.999015	-	-
754081	-	2.01976e-05	0.476	0.999015	-	-
647751	-	2.01804e-05	0.433	0.999015	-	-
7522	cymarin	2.01571e-05	0.479	0.999015	-	-
749	8-Azaguanine	2.0152e-05	0.459	0.999015	-	-
699092	thiourea, n-(1-ethylpropyl)-n'-[(2-thienyl)thioxomethyl]-	2.00856e-05	0.491	0.999015	-	-
734198	-	2.00781e-05	0.47	0.999015	-	-
638635	-	2.00582e-05	0.453	0.999015	-	-
715643	-	2.00466e-05	0.463	0.999015	-	-
734141	-	2.0029e-05	0.485	0.999015	-	-
740383	-	2.00115e-05	0.458	0.999015	-	-
645665	-	2.00102e-05	0.485	0.999015	-	-
369395	10-aminocamptothecin	2.00088e-05	0.453	0.999015	-	T1
710906	-	2.00082e-05	0.447	0.999015	-	-
89172	2h-tetrazolium, 3-(2-biphenylyl)-2,5-diphenyl- chloride	1.99983e-05	0.459	0.999015	-	-
726971	-	1.99961e-05	0.493	0.999015	-	-
656157	6-chloro-2-ethyl-5-trifluromethylbenzimidazole	1.99567e-05	0.454	0.999015	-	-
334072	bisbenzimide	1.99528e-05	0.464	0.999015	-	-
126710	-	1.99106e-05	0.487	0.999015	-	-
672170	-	1.99063e-05	0.487	0.999015	-	-
722316	-	1.98629e-05	0.464	0.999015	-	-
750746	-	1.97386e-05	0.467	0.999015	-	-
743504	-	1.97164e-05	0.439	0.999015	-	-
12517	-	1.96858e-05	0.494	0.999015	-	-
664685	-	1.96768e-05	0.471	0.999015	-	-
727970	-	1.95966e-05	0.493	0.999015	-	-
709925	-	1.95774e-05	0.469	0.999015	-	-
700559	ptilomycalin a format salt	1.95606e-05	0.487	0.999015	-	-
381866	bafilomycin deriv	1.95324e-05	0.46	0.999015	-	-
107124	Camptothecin Derivative	1.94322e-05	0.487	0.999015	-	T1
375726	baccharinoid a-1 (busam)	1.93881e-05	0.484	0.999015	-	-
5337	vancide 26	1.93093e-05	0.485	0.999015	-	-
743891	6-(2-hydroxy-3-methoxybenzyl)aminopurine-9-riboside	1.92572e-05	0.481	0.999015	-	-
658145	2-(2-(dimethylamino)ethylamino)naphthazarin	1.92462e-05	0.521	0.999015	-	-
687352	-	1.91685e-05	0.49	0.999015	-	-
270927	eg 2	1.91656e-05	0.485	0.999015	-	-
753219	3-hydroxy-8-methoxyisoindolo[2,1a]quinoxalin-6-(5h)-one	1.91596e-05	0.496	0.999015	-	-
720553	-	1.9158e-05	0.494	0.999015	-	-
693852	11-chloro-10h-indolo[3,2-b]quinoline	1.91326e-05	0.497	0.999015	-	-
698573	-	1.9131e-05	0.502	0.999015	-	-
258812	n,n-dimethyldaunomycin hydrochloride	1.90709e-05	0.478	0.999015	-	-
712006	-	1.9057e-05	0.526	0.999015	-	-
665534	-	1.90559e-05	0.496	0.999015	-	-
100880	Camptothecin	1.90435e-05	0.491	0.999015	-	T1
657989	-	1.89178e-05	0.524	0.999015	-	-
724777	-	1.88626e-05	0.504	0.999015	-	-
728316	-	1.88572e-05	0.485	0.999015	-	-
11235	thioflavine	1.88253e-05	0.501	0.999015	-	-
717205	-	1.88093e-05	0.485	0.999015	-	-
718631	-	1.8736e-05	0.469	0.999015	-	-
84063	-	1.87281e-05	0.505	0.999015	-	-
689449	-	1.87262e-05	0.503	0.999015	-	-
59684	n-butyltriphenylphosphonium bromide	1.87211e-05	0.499	0.999015	-	-
256439	Idarubicin	1.87193e-05	0.486	0.999015	FDA approved	T2
606172	Camptothecin Derivative	1.86956e-05	0.499	0.999015	-	T1
695939	-	1.86327e-05	0.492	0.999015	-	-
674220	-	1.86256e-05	0.522	0.999015	-	-
639207	-	1.86023e-05	0.486	0.999015	-	-
745591	-	1.85746e-05	0.496	0.999015	-	-
685687	-	1.85672e-05	0.521	0.999015	-	-
754239	-	1.85635e-05	0.507	0.999015	-	-
724692	-	1.85506e-05	0.482	0.999015	-	-
669728	-	1.85425e-05	0.488	0.999015	-	-
146268	-	1.85344e-05	0.539	0.999015	-	-
725981	-	1.84789e-05	0.501	0.999015	-	-
727975	-	1.84309e-05	0.515	0.999015	-	-
610459	Camptothecin Derivative	1.83466e-05	0.532	0.999015	-	T1
639364	2,9-dimethylellipticinium acetate	1.83453e-05	0.519	0.999015	-	-
676181	-	1.82869e-05	0.503	0.999015	-	-
724058	-	1.82861e-05	0.53	0.999015	-	-
726769	-	1.82731e-05	0.539	0.999015	-	-
758394	dequalinium chloride	1.82341e-05	0.483	0.999015	-	-
734207	-	1.81713e-05	0.495	0.999015	-	-
95100	Digoxin	1.81489e-05	0.524	0.999015	FDA approved	NonCan:CardG
683864	Temsirolimus	1.81453e-05	0.488	0.999015	FDA approved	STK|PK:MTOR
83219	n-(p-styrylphenyl)acetohydroxamic acid	1.81256e-05	0.499	0.999015	-	-
250684	cytosine, 1.beta.-d-arabinofuranosyl-n(sup 4)-palmitoyl-	1.81221e-05	0.521	0.999015	-	-
112965	-	1.81068e-05	0.525	0.999015	-	-
691246	-	1.80849e-05	0.512	0.999015	-	-
143102	-	1.80833e-05	0.556	0.999015	-	-
710529	-	1.80238e-05	0.508	0.999015	-	-
696560	-	1.80153e-05	0.527	0.999015	-	-
752270	-	1.79863e-05	0.525	0.999015	-	-
757425	ouabain	1.79852e-05	0.513	0.999015	-	-
727207	3,4-bis-(4-methoxyphenyl)-2(5h)-furanone	1.7969e-05	0.512	0.999015	-	-
726767	-	1.79688e-05	0.532	0.999015	-	-
675366	-	1.79658e-05	0.533	0.999015	-	-
709238	-	1.79035e-05	0.521	0.999015	-	-
613662	albomycin .delta.2	1.78956e-05	0.525	0.999015	-	-
165715	9-acridinamine, n-(4-methoxyphenyl)-, monohydrochloride	1.78617e-05	0.532	0.999015	-	-
700211	-	1.78453e-05	0.521	0.999015	-	-
750106	-	1.78217e-05	0.509	0.999015	-	-
736079	-	1.7794e-05	0.523	0.999015	-	-
732225	ocotillone ii	1.77667e-05	0.529	0.999015	-	-
711099	-	1.77573e-05	0.527	0.999015	-	-
86372	-	1.77004e-05	0.533	0.999015	-	-
3852	hydron iii	1.77001e-05	0.555	0.999015	-	-
724129	-	1.76942e-05	0.526	0.999015	-	-
645619	-	1.76447e-05	0.508	0.999015	-	-
683125	-	1.76402e-05	0.539	0.999015	-	-
128580	-	1.76307e-05	0.499	0.999015	-	-
363997	-	1.76204e-05	0.48	0.999015	-	-
326061	-	1.75962e-05	0.535	0.999015	-	-
674701	-	1.75675e-05	0.527	0.999015	-	-
668525	-	1.75579e-05	0.549	0.999015	-	-
730523	-	1.75051e-05	0.51	0.999015	-	-
681455	-	1.74809e-05	0.532	0.999015	-	-
742611	-	1.74808e-05	0.519	0.999015	-	HDAC
705942	1,2-bis[bis(2-methylthiophenyl)phosphino]ethane	1.74558e-05	0.528	0.999015	-	-
740974	-	1.73655e-05	0.543	0.999015	-	-
734230	2[4'aminonaphtyl]5methylbenzimidazole	1.73388e-05	0.518	0.999015	-	-
675576	-	1.73309e-05	0.502	0.999015	-	-
81303	-	1.73092e-05	0.527	0.999015	-	-
711021	-	1.72736e-05	0.531	0.999015	-	-
721513	-	1.72717e-05	0.52	0.999015	-	-
695588	amino mmi-s02 ci	1.72615e-05	0.527	0.999015	-	-
713591	-	1.72064e-05	0.523	0.999015	-	-
740975	-	1.71258e-05	0.505	0.999015	-	-
151980	4-quinolinol, 7-methoxy-2-phenyl-	1.70743e-05	0.53	0.999015	-	-
266763	-	1.70736e-05	0.521	0.999015	-	-
281929	-	1.70165e-05	0.555	0.999015	-	-
154318	-	1.69873e-05	0.516	0.999015	-	-
750180	-	1.69618e-05	0.536	0.999015	-	-
179201	-	1.69603e-05	0.523	0.999015	-	-
721388	-	1.69568e-05	0.536	0.999015	-	-
709756	-	1.69469e-05	0.538	0.999015	-	-
123978	sarveroside	1.69363e-05	0.528	0.999015	-	-
665805	-	1.69203e-05	0.534	0.999015	-	-
310618	manicol	1.69014e-05	0.542	0.999015	-	-
720531	-	1.68965e-05	0.542	0.999015	-	-
665351	-	1.6884e-05	0.549	0.999015	-	-
674930	-	1.68584e-05	0.534	0.999015	-	-
716567	-	1.68246e-05	0.549	0.999015	-	-
713156	triacetyl crambescidin 800 hydrochloride	1.6784e-05	0.541	0.999015	-	-
269756	baccharinol	1.67825e-05	0.555	0.999015	-	-
684423	2-ethoxy-6,7-dehydroestra-1,3,5(10)-trien-3,17.beta.-diol	1.67658e-05	0.53	0.999015	-	-
727356	-	1.67535e-05	0.544	0.999015	-	-
4184	p,p'-dihydroxystilbene	1.6739e-05	0.554	0.999015	-	-
658144	2-(1-piperazino)naphthazarin	1.67376e-05	0.542	0.999015	-	-
166641	aafc	1.66855e-05	0.527	0.999015	-	-
201857	-	1.66783e-05	0.527	0.999015	-	-
717532	-	1.66704e-05	0.554	0.999015	-	-
732694	-	1.6634e-05	0.532	0.999015	-	-
720197	-	1.66204e-05	0.53	0.999015	-	-
645810	-	1.66051e-05	0.552	0.999015	-	-
92618	dichlorodipropyltin	1.65916e-05	0.528	0.999015	-	-
681642	Camptothecin Derivative	1.6587e-05	0.526	0.999015	-	T1
621376	-	1.65599e-05	0.551	0.999015	-	-
221266	-	1.65542e-05	0.543	0.999015	-	-
720481	-	1.6529e-05	0.544	0.999015	-	-
734079	arylpurine analogues	1.64862e-05	0.53	0.999015	-	-
645812	-	1.64641e-05	0.543	0.999015	-	-
135168	-	1.64413e-05	0.564	0.999015	-	-
736201	terpentecin	1.64372e-05	0.557	0.999015	-	-
727357	-	1.64357e-05	0.571	0.999015	-	-
678914	-	1.64254e-05	0.558	0.999015	-	-
717148	-	1.64091e-05	0.536	0.999015	-	-
695590	-	1.63571e-05	0.544	0.999015	-	-
300289	pinafide	1.63552e-05	0.507	0.999015	-	-
622114	-	1.63367e-05	0.569	0.999015	-	-
113452	-	1.63031e-05	0.595	0.999015	-	-
720554	-	1.62734e-05	0.549	0.999015	-	-
33566	-	1.62643e-05	0.584	0.999015	-	-
725665	-	1.62564e-05	0.538	0.999015	-	-
736493	Indenoisoquinoline derivative	1.62539e-05	0.527	0.999015	-	T1
741078	Selumetinib	1.62297e-05	0.576	0.999015	Clinical trial	STK|YK|PK:MAP2K
759630	lanatoside c	1.6211e-05	0.551	0.999015	-	-
266748	-	1.62004e-05	0.536	0.999015	-	-
676469	-	1.61931e-05	0.55	0.999015	-	-
106995	lomofungin	1.61789e-05	0.544	0.999015	-	-
720148	-	1.61505e-05	0.554	0.999015	-	-
740564	-	1.61411e-05	0.547	0.999015	-	-
754175	-	1.61316e-05	0.557	0.999015	-	-
372547	-	1.61233e-05	0.562	0.999015	-	-
743565	-	1.61165e-05	0.549	0.999015	-	-
752506	5-nitro-n-((pyridin-3-yl)methyl)furan-2-carboxamide	1.60991e-05	0.565	0.999015	-	-
667047	2-propenyl estradiol	1.60889e-05	0.542	0.999015	-	-
752463	-	1.60778e-05	0.566	0.999015	-	-
689131	8,9-di-o-aaptamine	1.60767e-05	0.577	0.999015	-	-
740268	Indenoisoquinoline derivative	1.60714e-05	0.56	0.999015	-	T1
305762	-	1.60641e-05	0.551	0.999015	-	-
757387	acriflavinium hydrochloride	1.60516e-05	0.56	0.999015	-	-
715480	-	1.60163e-05	0.576	0.999015	-	-
78365	guanidine, 1-(p-butoxyphenyl)-3-(p-chlorophenyl)-	1.60072e-05	0.544	0.999015	-	-
62709	ipas	1.59929e-05	0.564	0.999015	-	-
746005	-	1.59693e-05	0.557	0.999015	-	-
737344	-	1.59542e-05	0.551	0.999015	-	-
700266	-	1.59311e-05	0.535	0.999015	-	-
754197	-	1.58918e-05	0.552	0.999015	-	-
691851	-	1.58796e-05	0.55	0.999015	-	-
675250	-	1.58294e-05	0.571	0.999015	-	-
723564	-	1.58272e-05	0.553	0.999015	-	-
631197	-	1.57742e-05	0.564	0.999015	-	-
752278	-	1.57268e-05	0.566	0.999015	-	-
196539	-	1.57264e-05	0.562	0.999015	-	-
734562	-	1.57073e-05	0.556	0.999015	-	-
654260	-	1.56836e-05	0.565	0.999015	-	-
11240	basic blue k	1.56248e-05	0.571	0.999015	-	-
328166	8b-hydroxy-9b,10b-epoxyverrucarin a	1.55678e-05	0.592	0.999015	-	-
753378	-	1.55394e-05	0.538	0.999015	-	-
645817	-	1.55128e-05	0.558	0.999015	-	-
697535	-	1.54955e-05	0.573	0.999015	-	-
724779	-	1.54872e-05	0.606	0.999015	-	-
744693	-	1.54865e-05	0.553	0.999015	-	-
686553	9h-quino[4,3,2-de][1,10]phenanthrolin-9-one, 2-phenyl-	1.54718e-05	0.579	0.999015	-	-
740643	-	1.54587e-05	0.541	0.999015	-	-
650471	calactin	1.5417e-05	0.578	0.999015	-	-
742088	his 47-methyl ct	1.53348e-05	0.579	0.999015	-	-
150837	-	1.53006e-05	0.556	0.999015	-	-
679018	-	1.52762e-05	0.57	0.999015	-	-
98572	.beta.-resorcylaldehyde, 2-pyridylhydrazone	1.5167e-05	0.539	0.999015	-	-
647322	-	1.51364e-05	0.553	0.999015	-	-
102068	-	1.50887e-05	0.547	0.999015	-	-
756738	Digoxin	1.50807e-05	0.561	0.999015	FDA approved	NonCan:CardG
727259	-	1.50725e-05	0.581	0.999015	-	-
302991	Camptothecin Derivative	1.50586e-05	0.538	0.999015	-	T1
689290	calcein am	1.5052e-05	0.593	0.999015	-	-
688542	-	1.5037e-05	0.579	0.999015	-	-
101490	-	1.50094e-05	0.569	0.999015	-	-
752200	-	1.49932e-05	0.579	0.999015	-	-
750050	-	1.49916e-05	0.581	0.999015	-	-
702400	-	1.49808e-05	0.565	0.999015	-	-
681640	Camptothecin Derivative	1.49605e-05	0.561	0.999015	-	T1
691081	-	1.49237e-05	0.583	0.999015	-	-
680735	-	1.49041e-05	0.581	0.999015	-	-
32967	-	1.4902e-05	0.58	0.999015	-	-
735372	-	1.48986e-05	0.543	0.999015	-	-
751300	-	1.48977e-05	0.584	0.999015	-	-
744168	-	1.48933e-05	0.57	0.999015	-	-
699881	-	1.48873e-05	0.589	0.999015	-	-
81260	nitrocresolamine	1.48865e-05	0.565	0.999015	-	-
376265	antineoplastic-376265	1.48831e-05	0.581	0.999015	-	-
746063	-	1.48812e-05	0.559	0.999015	-	-
706010	-	1.48668e-05	0.57	0.999015	-	-
736607	-	1.48662e-05	0.586	0.999015	-	-
723906	-	1.48488e-05	0.583	0.999015	-	-
41567	-	1.4838e-05	0.575	0.999015	-	-
730507	-	1.4834e-05	0.577	0.999015	-	-
740621	-	1.4803e-05	0.618	0.999015	-	-
73396	-	1.47958e-05	0.578	0.999015	-	-
664976	-	1.47726e-05	0.607	0.999015	-	-
754238	-	1.47687e-05	0.57	0.999015	-	-
734798	-	1.47677e-05	0.599	0.999015	-	-
300288	-	1.47365e-05	0.612	0.999015	-	-
668421	-	1.4718e-05	0.568	0.999015	-	-
665694	-	1.46876e-05	0.571	0.999015	-	-
407807	gitoxigenin	1.46362e-05	0.596	0.999015	-	-
704288	cadaline isothiocyanide	1.46362e-05	0.598	0.999015	-	-
717834	-	1.46277e-05	0.57	0.999015	-	-
690634	-	1.46238e-05	0.568	0.999015	-	-
698037	Pemetrexed	1.45807e-05	0.595	0.999015	FDA approved	Df|AM
754240	-	1.45481e-05	0.596	0.999015	-	-
163949	3,6-diamino-10-methylacridinium chloride hydrochloride	1.45295e-05	0.6	0.999015	-	-
740644	-	1.45107e-05	0.563	0.999015	-	-
678473	-	1.44628e-05	0.596	0.999015	-	-
357777	-	1.44621e-05	0.597	0.999015	-	-
93427	-	1.44561e-05	0.581	0.999015	-	-
363250	-	1.44426e-05	0.586	0.999015	-	-
17273	propyl quinacrine mustard	1.44411e-05	0.621	0.999015	-	-
628665	-	1.44392e-05	0.612	0.999015	-	-
4280	neocuproin	1.43989e-05	0.569	0.999015	-	-
753938	-	1.43838e-05	0.581	0.999015	-	-
691849	-	1.438e-05	0.573	0.999015	-	-
336053	1-piperidinesulfonamide, n-(7-amino-2-naphthalenyl)-	1.43745e-05	0.569	0.999015	-	-
681229	-	1.43701e-05	0.605	0.999015	-	-
148790	olendrigenin	1.43675e-05	0.601	0.999015	-	-
136513	dibenzoylfuran deriv	1.43412e-05	0.618	0.999015	-	-
289900	-	1.4325e-05	0.644	0.999015	-	-
710547	-	1.43156e-05	0.585	0.999015	-	-
697686	-	1.43075e-05	0.571	0.999015	-	-
628498	-	1.42816e-05	0.587	0.999015	-	-
724626	3-(indol-3-yl)-4-(1-ethoxy-indol-3-yl)-pyrrole-2,5-dione	1.42641e-05	0.588	0.999015	-	-
676180	-	1.42582e-05	0.587	0.999015	-	-
619390	-	1.42482e-05	0.615	0.999015	-	-
645830	-	1.42415e-05	0.589	0.999015	-	-
31768	-	1.42392e-05	0.61	0.999015	-	-
728553	4-phenylethynyl-3-(3,4,5-trimethoxy-phenyl)-5h-furan-2-one	1.42058e-05	0.604	0.999015	-	-
735799	-	1.41704e-05	0.621	0.999015	-	-
52245	methylestradiol	1.41592e-05	0.597	0.999015	-	-
79543	-	1.41571e-05	0.603	0.999015	-	-
718368	-	1.41097e-05	0.602	0.999015	-	-
750227	-	1.40877e-05	0.609	0.999015	-	-
670653	-	1.40703e-05	0.622	0.999015	-	-
706743	-	1.40678e-05	0.612	0.999015	-	-
645835	-	1.40655e-05	0.613	0.999015	-	-
727826	-	1.40642e-05	0.597	0.999015	-	-
677239	-	1.40557e-05	0.608	0.999015	-	-
745619	5-(n,n-dimethylethylenediamino)camptothecin	1.40263e-05	0.613	0.999015	-	-
636676	-	1.39975e-05	0.586	0.999015	-	-
658397	n-(4-aziridinylbutyl)-1,3-diaminopropane	1.39842e-05	0.622	0.999015	-	-
128687	-	1.39811e-05	0.617	0.999015	-	-
617743	-	1.39083e-05	0.598	0.999015	-	-
56591	-	1.38503e-05	0.592	0.999015	-	-
685126	4-piperidinone, 3,5-bis[(4-fluorophenyl)methylene]-, (e,e)-	1.38462e-05	0.584	0.999015	-	-
748643	mitaplatin	1.38261e-05	0.642	0.999015	-	-
699477	-	1.38227e-05	0.628	0.999015	-	-
306864	diosgenin tetraglycoside	1.37844e-05	0.598	0.999015	-	-
670408	-	1.37728e-05	0.612	0.999015	-	-
733901	-	1.37703e-05	0.596	0.999015	-	-
168466	2-(1-(quinolin-2(1h)-ylidenehydrazono)ethyl)phenol	1.37538e-05	0.603	0.999015	-	-
291312	8-hydroxy verrucarin a	1.37334e-05	0.614	0.999015	-	-
356885	antibiotic p 168	1.37132e-05	0.631	0.999015	-	-
612789	acrovestone	1.36731e-05	0.591	0.999015	-	-
717201	-	1.36717e-05	0.597	0.999015	-	-
742253	-	1.36536e-05	0.602	0.999015	-	-
673793	4-quinazolone, 7-amino-3-(4-methoxyphenyl)-, hydrate	1.36261e-05	0.617	0.999015	-	-
683416	-	1.36225e-05	0.625	0.999015	-	-
733144	-	1.36086e-05	0.621	0.999015	-	-
726577	-	1.35945e-05	0.596	0.999015	-	-
725098	-	1.35198e-05	0.644	0.999015	-	-
364372	elactocin	1.35169e-05	0.614	0.999015	-	-
338304	-	1.35096e-05	0.609	0.999015	-	-
645008	intoplicine	1.35079e-05	0.624	0.999015	-	-
744627	-	1.35044e-05	0.625	0.999015	-	-
743690	-	1.35043e-05	0.605	0.999015	-	-
263637	-	1.34665e-05	0.622	0.999015	-	-
659853	L-alpha-Aminobutyric Acid	1.34522e-05	0.622	0.999015	-	-
668603	-	1.34438e-05	0.626	0.999015	-	-
726578	-	1.34421e-05	0.625	0.999015	-	-
727971	5,5''-dihydroxymethyl-2,2',5',2''-terfuran	1.34421e-05	0.627	0.999015	-	-
149286	1,4-pentadien-3-one, 1,5-di-3-pyridyl-	1.3409e-05	0.626	0.999015	-	-
724562	-	1.33645e-05	0.614	0.999015	-	-
732226	jaesckianatriol	1.33591e-05	0.605	0.999015	-	-
727972	-	1.33161e-05	0.654	0.999015	-	-
697726	RH1	1.33037e-05	0.632	0.999015	Clinical trial	ROS1
693543	-	1.32902e-05	0.619	0.999015	-	-
669229	2-trans-n-buten-1-yl-estradiol	1.32712e-05	0.609	0.999015	-	-
167483	-	1.32525e-05	0.599	0.999015	-	-
729529	stereoisomer of nsc 672622-t	1.32485e-05	0.595	0.999015	-	-
90137	sulfide, 2,4-dinitrophenyl 2-nitro-p-tolyl	1.3235e-05	0.587	0.999015	-	-
690266	antineoplastic-690266	1.32349e-05	0.601	0.999015	-	-
622688	-	1.32247e-05	0.637	0.999015	-	-
54849	-	1.32082e-05	0.636	0.999015	-	-
682506	-	1.32018e-05	0.627	0.999015	-	-
95099	gitoxim	1.31746e-05	0.632	0.999015	-	-
364163	-	1.31421e-05	0.601	0.999015	-	-
18891	-	1.31122e-05	0.644	0.999015	-	-
726432	-	1.31019e-05	0.628	0.999015	-	-
746498	-	1.30908e-05	0.629	0.999015	-	-
744209	-	1.30838e-05	0.603	0.999015	-	-
220334	nsc 220334	1.30827e-05	0.624	0.999015	-	-
688028	-	1.30533e-05	0.607	0.999015	-	-
665671	-	1.3032e-05	0.626	0.999015	-	-
696129	-	1.30012e-05	0.644	0.999015	-	-
619859	-	1.29906e-05	0.628	0.999015	-	-
744116	-	1.29524e-05	0.613	0.999015	-	-
735493	-	1.29503e-05	0.607	0.999015	-	-
676496	tp38-279	1.29423e-05	0.629	0.999015	-	-
46683	-	1.29273e-05	0.621	0.999015	-	-
681730	-	1.29101e-05	0.641	0.999015	-	-
740520	4-bromo-2-(2-hydroxy-3-methyl-3-butenyl)phenol	1.28977e-05	0.611	0.999015	-	-
49452	fabacein	1.28791e-05	0.637	0.999015	-	-
622648	-	1.28786e-05	0.613	0.999015	-	-
180198	-	1.28781e-05	0.617	0.999015	-	-
134544	-	1.28738e-05	0.646	0.999015	-	-
740845	-	1.28551e-05	0.625	0.999015	-	-
710305	-	1.28051e-05	0.604	0.999015	-	-
704205	-	1.27966e-05	0.626	0.999015	-	-
641691	vicenistatin	1.27533e-05	0.644	0.999015	-	-
633273	antineoplastic-633273	1.27284e-05	0.649	0.999015	-	-
656160	6-chloro-1,2-dimethyl-7-nitro-5-trifluromethylbenzimidazole	1.27221e-05	0.648	0.999015	-	-
638478	inostamycin	1.27115e-05	0.648	0.999015	-	-
105014	Cladribine	1.26979e-05	0.646	0.999015	FDA approved	Ds
698960	pneumocandin c(sub 0)	1.26907e-05	0.659	0.999015	-	-
697730	-	1.269e-05	0.651	0.999015	-	-
382050	M-Azidopyrimethamine	1.2661e-05	0.609	0.999015	-	-
76919	-	1.26456e-05	0.645	0.999015	-	-
638066	2-n-methyl-6-thiaellipticinum iodide	1.26442e-05	0.627	0.999015	-	T2
663336	-	1.26188e-05	0.607	0.999015	-	-
219734	1,8-octanediamine, n,n'-di-9-acridinyl- (9ci)	1.26179e-05	0.64	0.999015	-	-
680467	5-[[(4-dimethylamino)phenyl]azo]quinoline	1.26143e-05	0.635	0.999015	-	-
44684	-	1.26023e-05	0.622	0.999015	-	-
49565	-	1.26007e-05	0.617	0.999015	-	-
677961	2-methoxymethyl-1,2-dihydroellipticine	1.25722e-05	0.636	0.999015	-	-
620277	4-n,n-bis-2'-cyanoethylaminobenzylidene-4-fluoro aniline	1.25689e-05	0.655	0.999015	-	-
320877	geldanamycin deriv	1.25626e-05	0.596	0.999015	-	-
658851	-	1.25597e-05	0.615	0.999015	-	-
680185	-	1.2555e-05	0.656	0.999015	-	-
176328	ellipticine, 6-(3-aminopropyl)-, dihydrochloride	1.25517e-05	0.646	0.999015	-	-
665728	methanesulfonothioic acid, 2,4-dinitrophenyl ester	1.24986e-05	0.641	0.999015	-	-
127471	-	1.2476e-05	0.649	0.999015	-	-
744860	-	1.24658e-05	0.601	0.999015	-	-
201618	-	1.24546e-05	0.642	0.999015	-	-
727803	-	1.24509e-05	0.66	0.999015	-	-
694452	-	1.24259e-05	0.64	0.999015	-	-
639831	-	1.24169e-05	0.644	0.999015	-	-
247022	-	1.23714e-05	0.645	0.999015	-	-
6883	-	1.23611e-05	0.649	0.999015	-	-
721385	-	1.23476e-05	0.618	0.999015	-	-
328130	-	1.23319e-05	0.658	0.999015	-	-
670421	-	1.23275e-05	0.611	0.999015	-	-
128635	-	1.22667e-05	0.652	0.999015	-	-
654259	glycylaminophenylbenzoylurea (hcl salt)	1.22342e-05	0.644	0.999015	-	-
687015	-	1.22272e-05	0.63	0.999015	-	-
726444	-	1.2221e-05	0.645	0.999015	-	-
659948	-	1.22192e-05	0.648	0.999015	-	-
697167	-	1.22175e-05	0.64	0.999015	-	-
687308	-	1.2171e-05	0.632	0.999015	-	-
720147	-	1.21281e-05	0.637	0.999015	-	-
667440	-	1.20992e-05	0.648	0.999015	-	-
740122	-	1.20945e-05	0.654	0.999015	-	-
699149	-	1.2091e-05	0.666	0.999015	-	-
669697	-	1.2074e-05	0.636	0.999015	-	-
644582	-	1.20723e-05	0.666	0.999015	-	-
741695	-	1.20635e-05	0.678	0.999015	-	-
722825	-	1.20502e-05	0.672	0.999015	-	-
724685	sodium artelinate sesquihydrate	1.20345e-05	0.608	0.999015	-	-
682335	3-(4-fluorophenyl)-3-(4-hydroxy-2-methylphenyl)phthalide	1.19751e-05	0.664	0.999015	-	-
76356	9.beta.-d-arabinofuranosyl-2-chloroadenine	1.19731e-05	0.645	0.999015	-	-
736680	-	1.19112e-05	0.655	0.999015	-	-
683692	-	1.19058e-05	0.63	0.999015	-	-
67586	-	1.18875e-05	0.665	0.999015	-	-
676375	-	1.18836e-05	0.648	0.999015	-	-
698030	-	1.18717e-05	0.65	0.999015	-	-
701994	-	1.18264e-05	0.66	0.999015	-	-
732405	-	1.18075e-05	0.649	0.999015	-	-
658359	-	1.17822e-05	0.672	0.999015	-	-
627777	-	1.17628e-05	0.658	0.999015	-	-
58924	-	1.17397e-05	0.663	0.999015	-	-
622398	fascaplysine	1.17243e-05	0.663	0.999015	-	-
145669	4(1h)-quinazolinone, 2,3-dihydro-2-(1-naphthyl)- (8ci)	1.17159e-05	0.66	0.999015	-	-
4434	nabor orange r	1.16984e-05	0.66	0.999015	-	-
635450	-	1.16982e-05	0.661	0.999015	-	-
670425	-	1.16954e-05	0.681	0.999015	-	-
691127	-	1.16549e-05	0.659	0.999015	-	-
294913	anguidine deriv 15-chloroacetylscirpene-3,4-diol	1.1633e-05	0.644	0.999015	-	-
684838	-	1.1603e-05	0.662	0.999015	-	-
9612	nile blue bb	1.15958e-05	0.672	0.999015	-	-
53861	-	1.15877e-05	0.646	0.999015	-	-
752307	-	1.15829e-05	0.681	0.999015	-	-
683140	-	1.15785e-05	0.666	0.999015	-	-
743221	-	1.15697e-05	0.678	0.999015	-	-
693119	-	1.15543e-05	0.712	0.999015	-	-
64111	-	1.15519e-05	0.681	0.999015	-	-
744450	-	1.15515e-05	0.666	0.999015	-	-
687969	-	1.1545e-05	0.675	0.999015	-	-
702351	-	1.15061e-05	0.669	0.999015	-	-
369327	elsamicin	1.1496e-05	0.642	0.999015	-	-
729813	-	1.14889e-05	0.66	0.999015	-	-
669887	-	1.14719e-05	0.651	0.999015	-	-
664181	-	1.14557e-05	0.664	0.999015	-	-
77495	inosine, 6-thio-, 2',3',5'-tripentanoate	1.14408e-05	0.662	0.999015	-	-
643833	Camptothecin Derivative	1.14348e-05	0.671	0.999015	-	T1
703786	11-desacetoxy-.delta.(sup 9)-wortmannin	1.1429e-05	0.663	0.999015	-	-
712001	-	1.14208e-05	0.651	0.999015	-	-
743880	-	1.13919e-05	0.663	0.999015	-	-
673795	-	1.1389e-05	0.665	0.999015	-	-
725776	LMP776	1.13727e-05	0.701	0.999015	Clinical trial	T1
740645	Indenoisoquinoline derivative	1.13708e-05	0.648	0.999015	-	T1
354961	-	1.13701e-05	0.646	0.999015	-	-
721143	-	1.13696e-05	0.633	0.999015	-	-
722662	3'-c-ethinylcytidine	1.13612e-05	0.651	0.999015	-	-
645351	[bis(aminomethyl)diethylsilane]dichloroplatinum (ii)	1.13526e-05	0.684	0.999015	-	-
683694	-	1.13052e-05	0.679	0.999015	-	-
726260	-	1.12919e-05	0.651	0.999015	-	-
629266	-	1.12871e-05	0.653	0.999015	-	-
305352	zimelidine hydrochloride	1.12831e-05	0.67	0.999015	-	-
693131	-	1.12599e-05	0.684	0.999015	-	-
292463	monoacetyl verrucarin a epoxide	1.12523e-05	0.686	0.999015	-	-
665492	-	1.12376e-05	0.667	0.999015	-	-
606985	Camptothecin Derivative	1.12263e-05	0.668	0.999015	-	T1
748148	-	1.12247e-05	0.662	0.999015	-	-
611377	-	1.12064e-05	0.685	0.999015	-	-
724781	-	1.11701e-05	0.673	0.999015	-	-
268879	-	1.11655e-05	0.666	0.999015	-	-
724579	iejimalide a.	1.11522e-05	0.665	0.999015	-	-
670057	-	1.11464e-05	0.668	0.999015	-	-
622579	-	1.10989e-05	0.672	0.999015	-	-
727726	-	1.10815e-05	0.673	0.999015	-	-
134459	acetamide, n-(2-mercaptoethyl)-, benzoate (6ci, 7ci)	1.1073e-05	0.697	0.999015	-	-
733409	-	1.10646e-05	0.692	0.999015	-	-
772543	-	1.10458e-05	0.687	0.999015	-	-
637651	ellipticine	1.10373e-05	0.664	0.999015	-	T2
743854	-	1.10306e-05	0.681	0.999015	-	-
682309	geodiamolide d	1.09932e-05	0.68	0.999015	-	-
661832	-	1.09779e-05	0.688	0.999015	-	-
630606	-	1.09691e-05	0.682	0.999015	-	-
115980	-	1.09621e-05	0.713	0.999015	-	-
124463	Fludarabine	1.09574e-05	0.678	0.999015	FDA approved	Ds|AM
758965	cepharanthine	1.09132e-05	0.674	0.999015	-	-
650426	KRN5500	1.09098e-05	0.681	0.999015	-	-
727205	-	1.09094e-05	0.646	0.999015	-	-
295642	-	1.08849e-05	0.698	0.999015	-	-
673827	-	1.08835e-05	0.643	0.999015	-	-
645814	-	1.08785e-05	0.688	0.999015	-	-
354844	albacarcin v	1.08659e-05	0.68	0.999015	-	-
129220	cyclo-c	1.08596e-05	0.685	0.999015	-	-
747251	-	1.08578e-05	0.689	0.999015	-	-
673501	(-)-6-bromo-3-bromomethyl-2,3,7-trichloro-7-methyl-1-octene	1.08515e-05	0.679	0.999015	-	-
529469	alanosine	1.0851e-05	0.708	0.999015	-	-
688021	-	1.08391e-05	0.681	0.999015	-	-
728509	-	1.08318e-05	0.685	0.999015	-	-
734643	-	1.08155e-05	0.698	0.999015	-	-
734295	-	1.08105e-05	0.661	0.999015	-	-
735322	-	1.08103e-05	0.704	0.999015	-	-
736553	-	1.07891e-05	0.673	0.999015	-	-
727210	4-(4-methylthiophenyl)-4-pheny-2(5h)-furanone	1.07783e-05	0.68	0.999015	-	-
670961	-	1.07531e-05	0.658	0.999015	-	-
690269	antineoplastic-690269	1.07237e-05	0.675	0.999015	-	-
314622	Indenoisoquinoline derivative	1.06847e-05	0.694	0.999015	-	T1
717202	-	1.06651e-05	0.706	0.999015	-	-
692646	-	1.06634e-05	0.694	0.999015	-	-
722657	partricin a 2-pyridinylethylamide	1.06633e-05	0.671	0.999015	-	-
726217	combretastatin a4-analogue	1.06385e-05	0.711	0.999015	-	-
693325	-	1.0629e-05	0.692	0.999015	-	-
736394	-	1.06182e-05	0.685	0.999015	-	-
700545	1h-phenanthro[9,10-d]imidazole, 4,11-dimethoxy-	1.06092e-05	0.704	0.999015	-	-
758968	miltefosine	1.05935e-05	0.7	0.999015	-	-
724780	kekule	1.05911e-05	0.682	0.999015	-	-
637140	-	1.0574e-05	0.697	0.999015	-	-
730269	-	1.0571e-05	0.693	0.999015	-	-
719210	-	1.0568e-05	0.694	0.999015	-	-
48006	5-Fluoro-2-Deoxycytidine	1.05599e-05	0.681	0.999015	-	-
645645	antineoplastic-645645	1.05476e-05	0.674	0.999015	-	-
682429	2-(1-propynyl)-3,17.beta.-estradiol	1.0541e-05	0.687	0.999015	-	-
708298	7-Tert-butyldimethylsilyl-10-hydroxycamptothecin	1.05338e-05	0.684	0.999015	Clinical trial	T1
744991	-	1.05176e-05	0.702	0.999015	-	-
716299	-	1.0512e-05	0.688	0.999015	-	-
687850	-	1.04981e-05	0.703	0.999015	-	-
685988	dihydroartemisinyl ether, stereoisomer of nsc-685989	1.04789e-05	0.69	0.999015	-	-
266068	-	1.04577e-05	0.704	0.999015	-	-
710196	kwangsienine a	1.0434e-05	0.699	0.999015	-	-
256926	hyrcanoside	1.04324e-05	0.68	0.999015	-	-
680930	-	1.04311e-05	0.694	0.999015	-	-
753217	3-hydroxy-9-methoxyisoindolo[2,1a]quinoxalin-6(5h)one	1.04279e-05	0.673	0.999015	-	-
645354	-	1.04261e-05	0.691	0.999015	-	-
25846	-	1.04048e-05	0.677	0.999015	-	-
716503	-	1.03967e-05	0.723	0.999015	-	-
255523	n6-benzyladenosine-5'-phosphate	1.03892e-05	0.683	0.999015	-	-
758246	Trametinib	1.03789e-05	0.688	0.999015	Clinical trial	STK|PK:MAP2K
168225	-	1.037e-05	0.67	0.999015	-	-
735036	-	1.03316e-05	0.704	0.999015	-	-
661941	2-(3-chloropropyloxy)naphthazarin	1.03208e-05	0.694	0.999015	-	-
693545	-	1.03206e-05	0.701	0.999015	-	-
710560	-	1.03188e-05	0.711	0.999015	-	-
6926	-	1.03104e-05	0.7	0.999015	-	-
674620	mol. wt.=2482.4	1.02772e-05	0.698	0.999015	-	-
681234	-	1.02694e-05	0.691	0.999015	-	-
752344	-	1.02637e-05	0.699	0.999015	-	-
742295	-	1.02462e-05	0.697	0.999015	-	-
732424	-	1.02428e-05	0.729	0.999015	-	-
332421	-	1.02415e-05	0.693	0.999015	-	-
727209	3-(3,4,5-trimethoxy)-4-(2-naphtyl)-2(5h)-furanone	1.02312e-05	0.714	0.999015	-	-
728090	-	1.02283e-05	0.708	0.999015	-	-
728855	-	1.02239e-05	0.688	0.999015	-	-
679813	-	1.02136e-05	0.72	0.999015	-	-
699069	-	1.0189e-05	0.723	0.999015	-	-
529861	chlorasquin	1.01695e-05	0.713	0.999015	-	-
754088	-	1.01445e-05	0.678	0.999015	-	-
728076	-	1.01374e-05	0.714	0.999015	-	-
744912	Obatoclax	1.01103e-05	0.694	0.999015	Clinical trial	Apo|BCL2
719660	-	1.01e-05	0.711	0.999015	-	-
363812	Tetraplatin	1.00977e-05	0.696	0.999015	-	A7
282880	octadecylphosphocholine	1.00848e-05	0.693	0.999015	-	-
642198	antineoplastic-642198	1.00835e-05	0.708	0.999015	-	-
667954	-	1.00749e-05	0.708	0.999015	-	-
657278	1,3-dioxolo[4,5-g]quinolin-8(5h)-one, 6-(2-chlorophenyl)-	1.00725e-05	0.687	0.999015	-	-
691578	-	1.00717e-05	0.703	0.999015	-	-
731104	-	1.00596e-05	0.697	0.999015	-	-
638407	-	1.00562e-05	0.72	0.999015	-	-
699147	-	1.00514e-05	0.704	0.999015	-	-
729168	-	1.00441e-05	0.654	0.999015	-	-
643001	antineoplastic-643001	1.00417e-05	0.689	0.999015	-	-
725774	-	1.00395e-05	0.707	0.999015	-	-
741293	-	1.00389e-05	0.708	0.999015	-	-
639541	-	1.00341e-05	0.732	0.999015	-	-
609397	from combretum caffrum plant	1.00323e-05	0.695	0.999015	-	-
754083	-	1.00094e-05	0.683	0.999015	-	-
698932	-	9.99697e-06	0.708	0.999015	-	-
698959	pneumocandin b(sub 0)	9.97635e-06	0.687	0.999015	-	-
194618	tetrangulol	9.96246e-06	0.701	0.999015	-	-
684142	methanethione, bis(4-methyl-1-piperazinyl)-	9.9425e-06	0.693	0.999015	-	-
727904	-	9.9357e-06	0.698	0.999015	-	-
695943	-	9.93105e-06	0.707	0.999015	-	-
131513	antineoplastic-131513	9.92157e-06	0.718	0.999015	-	-
709923	-	9.92133e-06	0.721	0.999015	-	-
754109	-	9.91517e-06	0.686	0.999015	-	-
681646	Camptothecin Derivative	9.90912e-06	0.699	0.999015	-	T1
354670	-	9.9082e-06	0.699	0.999015	-	-
645813	-	9.90219e-06	0.727	0.999015	-	-
677939	diindolo[2,3-a:3,2-h]quinolizine	9.88978e-06	0.713	0.999015	-	-
77141	-	9.87933e-06	0.671	0.999015	-	-
665493	-	9.86564e-06	0.697	0.999015	-	-
667885	-	9.85241e-06	0.696	0.999015	-	-
748146	5-bromo-2-{[(2)-3-phenylprop-2-enoyl]amino}benzamide	9.83769e-06	0.722	0.999015	-	-
263626	-	9.83199e-06	0.702	0.999015	-	-
345845	-	9.83149e-06	0.708	0.999015	-	-
73019	-	9.82787e-06	0.709	0.999015	-	-
746890	n-debenzoylpaclitaxel	9.82479e-06	0.694	0.999015	-	-
745618	5-benzylamino camptothecin	9.81231e-06	0.729	0.999015	-	-
266186	huratoxin	9.80653e-06	0.69	0.999015	-	-
670964	-	9.79728e-06	0.728	0.999015	-	-
733501	-	9.79326e-06	0.693	0.999015	-	-
702338	-	9.79026e-06	0.695	0.999015	-	-
624158	-	9.75195e-06	0.69	0.999015	-	-
645646	antineoplastic-645646	9.7206e-06	0.665	0.999015	-	-
688484	-	9.71856e-06	0.694	0.999015	-	-
728317	-	9.71159e-06	0.699	0.999015	-	-
86368	-	9.70899e-06	0.739	0.999015	-	-
686288	Aminoflavone	9.70794e-06	0.716	0.999015	Clinical trial	Db
730435	-	9.68479e-06	0.733	0.999015	-	-
682861	-	9.68402e-06	0.722	0.999015	-	-
613729	butanoic acid, 2-(p-chlorophenyl)-2-hydroxy-, ethyl ester	9.68127e-06	0.702	0.999015	-	-
710267	-	9.67868e-06	0.709	0.999015	-	-
277987	1-isoquinolinamine, 3-(1-naphthalenyl)-	9.67424e-06	0.694	0.999015	-	-
143925	pekilocerin a	9.67418e-06	0.685	0.999015	-	-
700657	trapoxin b	9.6694e-06	0.707	0.999015	-	-
667886	-	9.65314e-06	0.716	0.999015	-	-
146396	nitidine, methoxydihydro	9.653e-06	0.739	0.999015	-	-
687496	-	9.63457e-06	0.712	0.999015	-	-
207895	wln: t56 bnonj bo fnw i- at6n dntj d1	9.62256e-06	0.719	0.999015	-	-
710549	-	9.61046e-06	0.721	0.999015	-	-
726216	3-(3,4,5-trimethoxyphenyl)-4-phenyl-2(5h)-furanone	9.58428e-06	0.721	0.999015	-	-
693539	-	9.52391e-06	0.713	0.999015	-	-
245006	[1,1'-binaphthalene]-2,2',3,3'-tetrol	9.49493e-06	0.722	0.999015	-	-
759135	methylene blue	9.49087e-06	0.728	0.999015	-	-
645616	-	9.47676e-06	0.701	0.999015	-	-
366241	ditercalinium dimethanesulfonate dimethanesulfonate	9.4719e-06	0.742	0.999015	-	-
682993	benzo[1,2-b:4,5-b']dithiophene-4,8-diol, dipropionate	9.46916e-06	0.719	0.999015	-	-
716495	-	9.43675e-06	0.716	0.999015	-	-
753220	10-fluoro-3-hydroxyisoindolo[2,1a]quinoxalin-6-(5h)-one	9.43512e-06	0.713	0.999015	-	-
729109	trans-n-(6-chrysenyl)-3-mesyloxy-4-phenyl-2-azetidinone	9.41063e-06	0.715	0.999015	-	-
383336	1h-indole-3-carbonitrile, 2-amino-5-(phenylthio)-	9.37357e-06	0.731	0.999015	-	-
243022	cinerubin a hcl	9.36728e-06	0.727	0.999015	-	-
664263	-	9.36506e-06	0.706	0.999015	-	-
36338	quatresin	9.3606e-06	0.707	0.999015	-	-
703749	-	9.36035e-06	0.723	0.999015	-	-
730563	dysamide a	9.35048e-06	0.716	0.999015	-	-
371002	podophyllotoxin deriv. (jurd)	9.34741e-06	0.726	0.999015	-	-
728086	-	9.31861e-06	0.703	0.999015	-	-
58239	blastmycin	9.31754e-06	0.735	0.999015	-	-
744630	-	9.30584e-06	0.719	0.999015	-	-
260642	-	9.29892e-06	0.737	0.999015	-	-
682597	-	9.28817e-06	0.713	0.999015	-	-
681823	benzo[1,2-b:4,5-b']dithiophene-4,8-dione, 2,7-dinitro-	9.27907e-06	0.738	0.999015	-	-
735152	-	9.27641e-06	0.734	0.999015	-	-
755892	Hydrastinine HCl	9.26834e-06	0.728	0.999015	-	-
647246	antineoplastic-647246	9.2647e-06	0.709	0.999015	-	-
668496	-	9.26023e-06	0.718	0.999015	-	-
711089	-	9.25919e-06	0.729	0.999015	-	-
701192	-	9.21646e-06	0.717	0.999015	-	-
724387	3-(3,4-dimethoxyphenyl)-8-methoxyisocoumarin	9.21399e-06	0.74	0.999015	-	-
745452	-	9.21269e-06	0.745	0.999015	-	-
185060	-	9.19873e-06	0.722	0.999015	-	-
319726	-	9.19698e-06	0.719	0.999015	-	-
624285	-	9.18825e-06	0.713	0.999015	-	-
53454	-	9.18061e-06	0.723	0.999015	-	-
292567	nigericin	9.17473e-06	0.712	0.999015	-	-
732795	-	9.15386e-06	0.737	0.999015	-	-
656239	benzo[1,2-b:5,4-b']dithiophene-2-carboxaldehyde, 4,8-dioxo-	9.14082e-06	0.741	0.999015	-	-
131734	-	9.1393e-06	0.733	0.999015	-	-
674349	saptomycin d	9.13467e-06	0.722	0.999015	-	-
743507	-	9.11786e-06	0.721	0.999015	-	-
635591	-	9.10689e-06	0.736	0.999015	-	-
637130	-	9.05742e-06	0.708	0.999015	-	-
698181	-	9.05485e-06	0.704	0.999015	-	-
722900	-	9.05086e-06	0.735	0.999015	-	-
627512	2,4-di(benzo[d][1,3]dioxol-5-yl)-4-oxobutanoic acid	9.04123e-06	0.716	0.999015	-	-
668324	-	9.03883e-06	0.738	0.999015	-	-
49488	-	9.03572e-06	0.731	0.999015	-	-
752330	-	9.02159e-06	0.739	0.999015	-	-
401030	pyreno[2,1-b]pyridine	9.00858e-06	0.748	0.999015	-	-
638279	-	9.00653e-06	0.732	0.999015	-	-
9404	safranin bluish	8.99688e-06	0.76	0.999015	-	-
671173	-	8.99575e-06	0.755	0.999015	-	-
351075	-	8.97955e-06	0.719	0.999015	-	-
255104	geldanamycin analog	8.96109e-06	0.734	0.999015	-	-
689133	-	8.93638e-06	0.72	0.999015	-	-
690633	-	8.91096e-06	0.74	0.999015	-	-
662825	halomon (racemic)	8.88575e-06	0.725	0.999015	-	-
600167	diazene, hydroxy(5-phenyl-2-pyridinyl)-, sodium salt	8.86263e-06	0.729	0.999015	-	-
116280	-	8.85717e-06	0.737	0.999015	-	-
753188	-	8.85413e-06	0.74	0.999015	-	-
671041	2-n-propoxyestradiol	8.84535e-06	0.732	0.999015	-	-
726240	-	8.84504e-06	0.745	0.999015	-	-
679431	2-ethoxy-6-keto-estradiol	8.83981e-06	0.745	0.999015	-	-
54848	-	8.83886e-06	0.734	0.999015	-	-
735373	-	8.8122e-06	0.736	0.999015	-	-
666037	-	8.79944e-06	0.75	0.999015	-	-
638788	2-n-methyl-6-oxaellipticinium acetate	8.78562e-06	0.739	0.999015	-	-
726332	-	8.7831e-06	0.753	0.999015	-	-
82489	-	8.78211e-06	0.722	0.999015	-	-
376266	-	8.77116e-06	0.734	0.999015	-	-
716564	-	8.75868e-06	0.739	0.999015	-	-
753221	-	8.75368e-06	0.728	0.999015	-	-
646699	antineoplastic-646699	8.73822e-06	0.733	0.999015	-	-
698986	-	8.73326e-06	0.717	0.999015	-	-
742417	c8, carbonyl prodigiosine	8.73305e-06	0.743	0.999015	-	-
658417	-	8.73175e-06	0.735	0.999015	-	-
728594	-	8.7222e-06	0.735	0.999015	-	-
685459	-	8.70396e-06	0.713	0.999015	-	-
722308	-	8.6931e-06	0.745	0.999015	-	-
697166	-	8.69233e-06	0.734	0.999015	-	-
3262	2,5-bis(ethylamino)hydroquinone	8.69137e-06	0.732	0.999015	-	-
737606	-	8.67396e-06	0.734	0.999015	-	-
732939	-	8.67108e-06	0.742	0.999015	-	-
629974	-	8.66343e-06	0.779	0.999015	-	-
671139	-	8.66082e-06	0.75	0.999015	-	-
194350	euchrysine	8.56414e-06	0.734	0.999015	-	-
706744	Indenoisoquinoline derivative	8.56383e-06	0.757	0.999015	-	T1
671553	-	8.56321e-06	0.755	0.999015	-	-
743396	-	8.54043e-06	0.757	0.999015	-	-
728083	-	8.52762e-06	0.762	0.999015	-	-
724057	-	8.51584e-06	0.738	0.999015	-	-
673503	synthetic halomon	8.49933e-06	0.741	0.999015	-	-
697471	-	8.4891e-06	0.739	0.999015	-	-
7821	capri blue	8.48806e-06	0.739	0.999015	-	-
668300	-	8.45193e-06	0.724	0.999015	-	-
665742	-	8.45e-06	0.728	0.999015	-	-
756698	clomid	8.43994e-06	0.722	0.999015	-	-
693322	-	8.4124e-06	0.746	0.999015	-	-
711784	-	8.39043e-06	0.743	0.999015	-	-
709237	Camptothecin Derivative	8.36002e-06	0.755	0.999015	-	T1
727722	-	8.35699e-06	0.762	0.999015	-	-
726901	-	8.34012e-06	0.724	0.999015	-	-
637993	-	8.32482e-06	0.76	0.999015	-	-
659609	-	8.3184e-06	0.731	0.999015	-	-
673799	hexanoic acid, 6-[(7-methoxy-1-nitro-9-acridinyl)amino]-	8.3036e-06	0.748	0.999015	-	-
716304	-	8.29791e-06	0.748	0.999015	-	-
710270	Karenitecin	8.29664e-06	0.767	0.999015	Clinical trial	T1
683688	estra-1,3,5(10)-triene-3,6,17.beta.-triol, 2-ethoxy-	8.28591e-06	0.765	0.999015	-	-
674263	-	8.2786e-06	0.753	0.999015	-	-
69413	-	8.26529e-06	0.765	0.999015	-	-
724910	Artemisinin Dimer	8.25047e-06	0.751	0.999015	-	-
690433	-	8.23699e-06	0.735	0.999015	-	-
771562	-	8.23237e-06	0.73	0.999015	-	-
730091	-	8.20539e-06	0.748	0.999015	-	-
661153	-	8.19736e-06	0.739	0.999015	-	-
698104	-	8.19565e-06	0.745	0.999015	-	-
753665	-	8.16465e-06	0.751	0.999015	-	-
713155	crambescidin 800 trihydrochloride	8.14024e-06	0.758	0.999015	-	-
691240	-	8.07392e-06	0.753	0.999015	-	-
673797	9-acridinamine, n-(3-hydroxypropyl)-7-methoxy-1-nitro-	8.06801e-06	0.762	0.999015	-	-
73233	-	8.06264e-06	0.744	0.999015	-	-
94703	-	8.05469e-06	0.761	0.999015	-	-
600032	b8173373k297	8.04673e-06	0.746	0.999015	-	-
678879	-	8.02577e-06	0.759	0.999015	-	-
689466	desmethoxycentaureidin	8.01467e-06	0.758	0.999015	-	-
749075	-	7.99167e-06	0.762	0.999015	-	-
187694	methylene violet	7.98182e-06	0.742	0.999015	-	-
671456	3-(4-fluorophenyl)-3-(4-acetoxy-2-methylphenyl)phthalide	7.96764e-06	0.782	0.999015	-	-
711725	-	7.96521e-06	0.756	0.999015	-	-
645808	-	7.94581e-06	0.753	0.999015	-	-
674496	benzothiazole, 2-(4-amino-3-iodophenyl)-	7.94455e-06	0.769	0.999015	-	-
693766	-	7.91247e-06	0.784	0.999015	-	-
11461	usaf sn-31	7.90939e-06	0.737	0.999015	-	-
645809	-	7.8976e-06	0.764	0.999015	-	-
158382	4(1h)-quinazolinone, 2-(2,4-dimethylphenyl)-2,3-dihydro-	7.89117e-06	0.771	0.999015	-	-
743876	-	7.89088e-06	0.761	0.999015	-	-
750915	-	7.87732e-06	0.748	0.999015	-	-
634784	-	7.86079e-06	0.763	0.999015	-	-
266046	Oxaliplatin	7.84959e-06	0.734	0.999015	FDA approved	A7
725669	-	7.82015e-06	0.78	0.999015	-	-
735422	-	7.81191e-06	0.739	0.999015	-	-
713081	-	7.80696e-06	0.751	0.999015	-	-
759817	artesunate	7.77101e-06	0.729	0.999015	-	-
701747	-	7.75419e-06	0.778	0.999015	-	-
684046	-	7.75353e-06	0.742	0.999015	-	-
636675	-	7.72523e-06	0.769	0.999015	-	-
693563	-	7.70986e-06	0.761	0.999015	-	-
361127	destruxin e	7.69845e-06	0.772	0.999015	-	-
691842	thiourea, n-cyclopentyl-n'-[(2-thienyl)thioxomethyl]-	7.6706e-06	0.77	0.999015	-	-
713082	-	7.63675e-06	0.732	0.999015	-	-
726863	6-[4-(1-cyclohexenyl)-1,3-butadiyn-1-yl]-2(2h)-pyranone	7.63488e-06	0.774	0.999015	-	-
670805	-	7.63047e-06	0.769	0.999015	-	-
328785	antineoplastic-328785	7.62357e-06	0.796	0.999015	-	-
673796	-	7.62133e-06	0.754	0.999015	-	-
670804	-	7.59091e-06	0.78	0.999015	-	-
706995	Entinostat	7.59022e-06	0.779	0.999015	Clinical trial	HDAC
666496	-	7.5889e-06	0.758	0.999015	-	-
294814	-	7.58022e-06	0.775	0.999015	-	-
701661	-	7.55919e-06	0.776	0.999015	-	-
56633	-	7.54479e-06	0.765	0.999015	-	-
726894	-	7.52317e-06	0.781	0.999015	-	-
76627	ossamycin	7.51705e-06	0.776	0.999015	-	-
354671	-	7.50579e-06	0.785	0.999015	-	-
680418	-	7.50439e-06	0.799	0.999015	-	-
658360	-	7.44499e-06	0.758	0.999015	-	-
9605	methylene blue nn	7.43517e-06	0.779	0.999015	-	-
668497	-	7.42212e-06	0.781	0.999015	-	-
702295	-	7.42025e-06	0.761	0.999015	-	-
679796	-	7.41663e-06	0.768	0.999015	-	-
735004	-	7.36418e-06	0.776	0.999015	-	-
705323	9-cis-retinol,palmitic acid ester	7.35825e-06	0.78	0.999015	-	-
122750	geldanamicin	7.35425e-06	0.776	0.999015	-	-
728856	-	7.35334e-06	0.763	0.999015	-	-
698255	5'-hydromethyl-2,5-bis-(2'selenyl)-n-methylpyrrol	7.34553e-06	0.765	0.999015	-	-
683788	5h-quino[6,7,8-ij][2,7]naphthridin-5-one	7.31775e-06	0.769	0.999015	-	-
287459	Cytarabine	7.31575e-06	0.774	0.999015	FDA approved	Ds
688493	-	7.31251e-06	0.774	0.999015	-	-
743433	-	7.30168e-06	0.754	0.999015	-	-
734199	-	7.29829e-06	0.793	0.999015	-	-
641454	dolavaline	7.27684e-06	0.777	0.999015	-	-
246112	maiq i	7.27107e-06	0.767	0.999015	-	-
60785	-	7.26796e-06	0.78	0.999015	-	-
693332	-	7.25381e-06	0.769	0.999015	-	-
743962	-	7.24008e-06	0.774	0.999015	-	-
645984	bis(2-nitrophenyl)sulfilimine	7.20544e-06	0.761	0.999015	-	-
704545	-	7.19937e-06	0.795	0.999015	-	-
614826	Acetalax	7.19354e-06	0.779	0.999015	FDA approved	NonCan:Cath
740504	-	7.19209e-06	0.779	0.999015	-	-
673350	-	7.16162e-06	0.815	0.999015	-	-
708106	-	7.14215e-06	0.779	0.999015	-	-
726771	-	7.13736e-06	0.783	0.999015	-	-
130830	-	7.13298e-06	0.791	0.999015	-	-
740384	3,7-di(trifluoromethyl)-2-benzoylquioxaline 1,4-dioxide	7.12462e-06	0.779	0.999015	-	-
659242	-	7.12455e-06	0.765	0.999015	-	-
24819	peltatin b	7.11688e-06	0.778	0.999015	-	-
732221	allohimachalol	7.09052e-06	0.747	0.999015	-	-
691850	-	7.08845e-06	0.803	0.999015	-	-
693169	-	7.07395e-06	0.775	0.999015	-	-
688022	-	7.0617e-06	0.776	0.999015	-	-
630605	-	7.04631e-06	0.781	0.999015	-	-
[truncated: 1,631 more rows]
