# Supplementary material for: Prioritization of candidate cancer drugs based on a drug functional similarity network constructed by integrating pathway activities and drug activities
Source: Mol Oncol. 2019 Aug 21;13(10):2259–77. doi: 10.1002/1878-0261.12564 (PMC6763777; doi:10.1002/1878-0261.12564)
Supplement: Supplementary file 5 — Table S4. Full list of candidate drugs for ovarian cancer. [file MOL2-13-2259-s005.xlsx]

## Sheet: OVA
Supplementary Table S4. Full list of candidate drugs for ovarian cancer
NSCID	DRUG.NAME	PRIOR.SCORE	P.VALUE	FDR	STATUS	M.O.A
681644	Camptothecin Derivative	0.00203004	0	0	-	T1
629971	Camptothecin Derivative	0.00202776	0	0	-	T1
94600	Camptothecin	0.00198565	0	0	-	T1
728073	Irinotecan	0.00189976	0	0	FDA approved	T1
673596	7-Ethyl-10-hydroxycamptothecin	0.00185662	0	0	FDA approved	T1
711946	antineoplastic-d668094	0.00174017	0	0	-	-
256942	Epirubicin	0.00165687	0	0	FDA approved	T2
610457	Camptothecin Derivative	0.00152376	0	0	-	T1
681633	Camptothecin Derivative	0.00211695	0.001	0.191842	-	T1
759878	Irinotecan	0.00207912	0.001	0.191842	FDA approved	T1
681635	Camptothecin Derivative	0.00202959	0.001	0.191842	-	T1
681634	Camptothecin Derivative	0.00196281	0.001	0.191842	-	T1
639174	Camptothecin Derivative	0.00194586	0.001	0.191842	-	T1
759195	epirubicin hydrochloride (usan)	0.00183479	0.001	0.191842	-	-
164011	pyridine, 2-chloro-3,5-bis(trichloromethyl)-	0.00178915	0.001	0.191842	-	-
639659	n-(1-cyano-2-methoxyethyl)doxorubicin, hemihydrate	0.00177297	0.001	0.191842	-	-
726148	n,n'-bis[4-(n-butylamidino)phenyl}homopiperazine	0.00161936	0.001	0.191842	-	-
26980	Mitomycin	0.00160012	0.001	0.191842	FDA approved	A2
600222	Benzenepropanoic acid	0.00143971	0.001	0.191842	-	Tu
681636	Camptothecin Derivative	0.00211422	0.002	0.197027	-	T1
111533	Methoxycamptothecin	0.00205571	0.002	0.197027	-	T1
249910	Camptothecin Derivative	0.00196316	0.002	0.197027	-	T1
603071	Aminocamptothecin	0.00191749	0.002	0.197027	-	T1
758667	Teniposide	0.00177106	0.002	0.197027	FDA approved	T2
665934	-	0.00170965	0.002	0.197027	-	-
122819	Teniposide	0.0016886	0.002	0.197027	FDA approved	T2
699491	epidoxoform	0.00167795	0.002	0.197027	-	-
756717	Daunorubicin	0.00167437	0.002	0.197027	FDA approved	T2
645355	-	0.00164175	0.002	0.197027	-	-
266210	-	0.00163475	0.002	0.197027	-	-
290813	-	0.00163386	0.002	0.197027	-	-
149584	adriamycin octanoate	0.00163047	0.002	0.197027	-	-
70845	nogalamycin	0.00162471	0.002	0.197027	-	-
681643	Camptothecin Derivative	0.00154305	0.002	0.197027	-	T1
639176	(s)9-amino-20-o-(n,n-dimethyl)glycinyl camptothecin.hcl	0.00144142	0.002	0.197027	-	-
681637	Camptothecin Derivative	0.00143768	0.002	0.197027	-	T1
123139	l-cysteine, s-[(4-methylphenyl)diphenylmethyl]- (9ci)	0.00136974	0.002	0.197027	-	-
683556	Camptothecin Derivative	0.00200932	0.003	0.227813	-	T1
82151	Daunorubicin	0.00178177	0.003	0.227813	FDA approved	T2
757804	Etoposide	0.00167613	0.003	0.227813	FDA approved	T2
736681	-	0.00164671	0.003	0.227813	-	-
139484	-	0.00162175	0.003	0.227813	-	-
673185	tyrosine kinase inhibitor ate-44 (mw=187.185)	0.00144978	0.003	0.227813	-	-
123493	l-cysteine, s-[(4-fluorophenyl)diphenylmethyl]- (9ci)	0.00144871	0.003	0.227813	-	-
634724	10,11-methylenedioxycamptothecin	0.00139543	0.003	0.227813	-	T1
123529	l-cysteine, s-(2-naphthalenyldiphenylmethyl)- (9ci)	0.00137538	0.003	0.227813	-	-
701743	-	0.00134944	0.003	0.227813	-	-
670162	phosphonium, 1,8-octanediylbis[triphenyl-, diiodide	0.00132391	0.003	0.227813	-	-
705435	antineoplastic-d665837	0.00145934	0.004	0.247119	-	-
600221	-	0.00144995	0.004	0.247119	-	-
134679	Carboqone; Carbazilquinone	0.00144465	0.004	0.247119	-	A7
606986	Camptothecin Derivative	0.0014361	0.004	0.247119	-	T1
707389	Eribulin mesilate	0.00142288	0.004	0.247119	FDA approved	Tu
683557	Camptothecin Derivative	0.00139597	0.004	0.247119	-	T1
668404	-	0.00137345	0.004	0.247119	-	-
369395	10-aminocamptothecin	0.00136705	0.004	0.247119	-	T1
134250	alanine, 3-[(.alpha.,.alpha.-diphenylpiperonyl)thio]-, l-	0.00136204	0.004	0.247119	-	-
734783	-	0.00128491	0.004	0.247119	-	-
731981	-	0.00115505	0.004	0.247119	-	-
711696	-	0.0016698	0.005	0.268015	-	-
273432	-	0.00165811	0.005	0.268015	-	-
681638	Camptothecin Derivative	0.00145136	0.005	0.268015	-	T1
364830	Camptothecin Derivative	0.00144113	0.005	0.268015	-	T1
673193	-	0.00142515	0.005	0.268015	-	-
128187	-	0.00139609	0.005	0.268015	-	-
107124	Camptothecin Derivative	0.00139203	0.005	0.268015	-	T1
740475	-	0.0012894	0.005	0.268015	-	-
708070	gemmp[10]	0.00125004	0.005	0.268015	-	-
755880	Mitomycin	0.00156629	0.006	0.284026	FDA approved	A2
681645	Camptothecin Derivative	0.00148772	0.006	0.284026	-	T1
628503	Docetaxel	0.00146884	0.006	0.284026	FDA approved	Tu
662160	-	0.00145763	0.006	0.284026	-	-
751151	-	0.00142244	0.006	0.284026	-	-
650766	4-ethyl-n-(3,4,5-trimethoxybenzyl)aniline, hydrochloride	0.00132935	0.006	0.284026	-	-
728091	-	0.00123658	0.006	0.284026	-	-
726577	-	0.00121931	0.006	0.284026	-	-
728979	-	0.00119179	0.006	0.284026	-	-
673191	-	0.00146511	0.007	0.300176	-	-
673192	-	0.00143908	0.007	0.300176	-	-
681641	Camptothecin Derivative	0.00140746	0.007	0.300176	-	T1
237538	2,4-thiazolidinedione, 5-(3-phenyl-2-propenylidene)-	0.00130424	0.007	0.300176	-	-
106995	lomofungin	0.00126191	0.007	0.300176	-	-
750285	-	0.00123159	0.007	0.300176	-	-
735424	-	0.00115516	0.007	0.300176	-	-
708446	-	0.000961358	0.007	0.300176	-	-
677423	amythiamicin a	0.00144609	0.008	0.32764	-	-
650770	4-ethoxy-n-(3,4,5-trimethoxybenzyl)aniline hydrochloride	0.00134541	0.008	0.32764	-	-
698095	-	0.00116017	0.008	0.32764	-	-
749908	ferric-taxol	0.000939612	0.008	0.32764	-	-
727085	-	0.00157369	0.009	0.345316	-	-
140380	-	0.00131892	0.009	0.345316	-	-
179201	-	0.00123642	0.009	0.345316	-	-
694488	-	0.00111603	0.009	0.345316	-	-
737737	-	0.000989232	0.009	0.345316	-	-
733884	-	0.00116748	0.01	0.375773	-	-
725026	2'-deoxy-2'-difluoromethylene-uridine	0.00115357	0.011	0.405	-	-
196473	ametantrone	0.000901379	0.011	0.405	-	-
736994	1-(naphthalen-2-yl)-2-(3,4,5-trimethoxyphenyl)-1h-imidazole	0.000925101	0.013	0.47385	-	-
732734	-	0.000932185	0.015	0.536029	-	-
745962	5-iodo-2-{[(2)-3-phenylprop-2-enoyl]amino}benzamide	0.000882935	0.015	0.536029	-	-
271967	-	0.000849294	0.016	0.566214	-	-
343493	n-butyryldeacetylcolchicine	0.00094864	0.017	0.579112	-	-
135757	-	0.000938085	0.017	0.579112	-	-
759850	Docetaxel	0.000912457	0.017	0.579112	FDA approved	Tu
707773	-	0.000894675	0.017	0.579112	-	-
133072	-	0.000920181	0.018	0.601927	-	-
349174	Oxanthrazole	0.00095138	0.019	0.629591	-	T2
671033	-	0.000919704	0.02	0.639474	-	-
720689	-	0.000919432	0.02	0.639474	-	-
337766	Bisantrene hydrochloride	0.000874586	0.02	0.639474	-	T2
610459	Camptothecin Derivative	0.000872127	0.02	0.639474	-	T1
376739	-	0.000979154	0.021	0.654231	-	-
670013	-	0.000843135	0.021	0.654231	-	-
658247	-	0.00079336	0.021	0.654231	-	-
33408	n-acetyliodocolchinol	0.00090307	0.022	0.66825	-	-
239272	-	0.000865368	0.022	0.66825	-	-
744330	-	0.000806568	0.022	0.66825	-	-
403529	-	0.000854721	0.023	0.681585	-	-
683558	Camptothecin Derivative	0.00084605	0.023	0.681585	-	T1
128579	-	0.000808757	0.023	0.681585	-	-
332598	Rhizoxin	0.00092522	0.025	0.71752	-	Tu
665936	-	0.000839396	0.025	0.71752	-	-
681646	Camptothecin Derivative	0.000821376	0.025	0.71752	-	T1
711142	-	0.000741104	0.025	0.71752	-	-
749028	-	0.000868033	0.027	0.768867	-	-
665935	-	0.000833997	0.028	0.779084	-	-
681642	Camptothecin Derivative	0.000799281	0.028	0.779084	-	T1
654509	pirarubicin hcl	0.000767382	0.028	0.779084	-	-
100770	-	0.000928961	0.029	0.794774	-	-
740975	-	0.000743512	0.029	0.794774	-	-
100880	Camptothecin	0.000834804	0.03	0.798175	-	T1
132279	-	0.000756812	0.03	0.798175	-	-
681640	Camptothecin Derivative	0.000751538	0.03	0.798175	-	T1
681639	Camptothecin Derivative	0.000821453	0.031	0.818804	-	T1
156939	lomondomycin	0.000782596	0.033	0.829552	-	-
694456	2,2':5',3"-terthiophene-5-carboxaldehyde	0.0007719	0.033	0.829552	-	-
711695	-	0.000759187	0.033	0.829552	-	-
732752	-	0.000754786	0.032	0.829552	-	-
726448	-	0.00073074	0.033	0.829552	-	-
751898	-	0.000712651	0.033	0.829552	-	-
302991	Camptothecin Derivative	0.000694688	0.033	0.829552	-	T1
709237	Camptothecin Derivative	0.000707853	0.034	0.848836	-	T1
221265	-	0.000793005	0.035	0.861993	-	-
607301	-	0.000684286	0.035	0.861993	-	-
639832	-	0.000752304	0.037	0.875747	-	-
744060	-	0.000739214	0.037	0.875747	-	-
359239	antibiotic x-14766a	0.00067536	0.037	0.875747	-	-
758230	Floxuridine	0.000629373	0.037	0.875747	FDA approved	Ds
295499	Camptothecin Derivative	0.000759805	0.039	0.905446	-	T1
697912	5-fluoro deoxy uridine 10mer	0.000715152	0.039	0.905446	Clinical trial	-
721389	-	0.000662608	0.039	0.905446	-	-
668380	nitrophenyl-azatoxin	0.000774942	0.041	0.9225	-	-
83142	Daunorubicin	0.000748949	0.041	0.9225	FDA approved	T2
266748	-	0.000746845	0.041	0.9225	-	-
748141	1,1-bis(4-hydroxyphenyl)-2-ferrocenyl-but-1-ene	0.000686674	0.041	0.9225	-	-
35915	erythritol aziridine	0.000641212	0.04	0.9225	-	-
98573	-	0.000688869	0.042	0.933476	-	-
689291	-	0.00064972	0.042	0.933476	-	-
363250	-	0.000729455	0.043	0.944187	-	-
659779	2-bromoleptoclinidinone	0.000707425	0.043	0.944187	-	-
76919	-	0.000752594	0.044	0.954643	-	-
27640	Floxuridine	0.000611984	0.044	0.954643	FDA approved	Ds
726528	-	0.000674763	0.045	0.970562	-	-
149585	adriamycin benzoate	0.000715082	0.046	0.980526	-	-
680417	-	0.000638529	0.046	0.980526	-	-
291927	-	0.000628511	0.047	0.99026	-	-
145668	Cyclocytidine hydrochloride	0.000548734	0.047	0.99026	-	Ds
706744	Indenoisoquinoline derivative	0.00072414	0.049	0.992356	-	T1
644221	-	0.000665402	0.051	0.992356	-	-
360702	-	0.000661752	0.052	0.992356	-	-
668281	(-)-.beta.-l-1-[(2-hydroxymethyl)-1,3-dioxolan-4yl]cytosine	0.000654738	0.048	0.992356	-	-
673188	-	0.000650961	0.052	0.992356	-	Tu
732694	-	0.000634622	0.05	0.992356	-	-
735037	Camptothecin Derivative	0.000625033	0.051	0.992356	-	T1
727622	-	0.000612186	0.052	0.992356	-	-
102068	-	0.000603121	0.05	0.992356	-	-
666606	-	0.000598664	0.051	0.992356	-	-
36373	-	0.00058768	0.052	0.992356	-	-
123138	l-cysteine, s-[(4-chlorophenyl)diphenylmethyl]-	0.000580488	0.052	0.992356	-	-
123528	l-cysteine, s-[(4-methoxyphenyl)diphenylmethyl]-	0.000569116	0.052	0.992356	-	-
673187	-	0.000558125	0.052	0.992356	-	Tu
83265	Trityl cysteine	0.000548379	0.048	0.992356	-	Tu
671871	-	0.000544557	0.049	0.992356	-	-
708782	-	0.000518685	0.052	0.992356	-	-
707691	-	0.000622594	0.053	0.994091	-	-
729352	-	0.000606801	0.054	0.994091	-	-
176323	Camptothecin Derivative	0.000586051	0.054	0.994091	-	T1
251677	tetrol fr. taxus brevifolia	0.000585328	0.054	0.994091	-	-
63878	Cytarabine	0.000577355	0.053	0.994091	FDA approved	Ds
671864	-	0.000569211	0.054	0.994091	-	-
656178	7-Epi-10-deacetylbaccatin III	0.000516861	0.054	0.994091	-	Tu
727972	-	0.000642395	0.056	0.99887	-	-
269719	-	0.000634469	0.055	0.99887	-	-
664401	-	0.000606408	0.056	0.99887	-	-
652174	-	0.000603285	0.056	0.99887	-	-
663249	Triapine	0.000599981	0.057	0.99887	Clinical trial	CC
693167	-	0.000587535	0.056	0.99887	-	-
652181	-	0.000550103	0.055	0.99887	-	-
123140	l-cysteine, s-[bis(4-methylphenyl)phenylmethyl]-	0.000542682	0.057	0.99887	-	-
682561	cardenolide 2	0.000542277	0.057	0.99887	-	-
647752	antineoplastic-d647752	0.000524662	0.057	0.99887	-	-
670655	antineoplastic-d647567	0.000600345	0.069	1	-	-
182986	AZQ	0.000599646	0.06	1	-	A7
673186	tyrosine kinase inhibitor bte-16 (mw=221.24)	0.000598741	0.062	1	-	-
682756	-	0.000594738	0.064	1	-	-
658831	-	0.000588976	0.058	1	-	Tu
631366	5-[2-(4-methoxyphenyl)ethyl]-1,2,3-trimethoxybenzene	0.000579381	0.06	1	-	-
66211	-	0.000577309	0.064	1	-	-
758612	Bleomycin	0.000570591	0.066	1	FDA approved	Db
709358	-	0.000570025	0.066	1	-	-
674182	-	0.000568318	0.065	1	-	-
116787	venenatine	0.000563587	0.07	1	-	-
407335	-	0.000563268	0.059	1	-	-
652177	-	0.000558659	0.061	1	-	-
656177	7-epi-10-deacetyltaxol	0.000552213	0.064	1	-	-
126217	l-cysteine, s-[(4-bromophenyl)diphenylmethyl]- (9ci)	0.000550317	0.062	1	-	-
664403	-	0.000547689	0.073	1	-	-
656929	-	0.00054665	0.069	1	-	-
606869	Clofarabine	0.000538166	0.062	1	FDA approved	Ds
664402	-	0.000537247	0.072	1	-	Tu
676863	-	0.000536987	0.071	1	-	-
126228	-	0.000536397	0.059	1	-	-
116789	acovenoside b	0.000532174	0.068	1	-	-
662161	-	0.0005307	0.067	1	-	-
760087	Vinorelbine	0.000530178	0.061	1	FDA approved	Tu
116555	nogalamycin-n-oxide	0.000526378	0.063	1	-	-
736359	-	0.000525602	0.08	1	-	-
692313	-	0.000525116	0.061	1	-	-
123491	l-cysteine, s-[tris(4-methylphenyl)methyl]- (9ci)	0.000518851	0.058	1	-	-
711077	-	0.000518294	0.074	1	-	-
666608	-	0.000518216	0.071	1	-	Tu
700370	-	0.000518015	0.067	1	-	-
407806	echujetin	0.000517869	0.066	1	-	-
124664	-	0.000512154	0.058	1	-	-
120925	-	0.000511376	0.067	1	-	-
166454	sorot	0.000507075	0.074	1	-	-
758644	albendazole (usan)	0.000505459	0.069	1	-	-
750423	-	0.000502469	0.065	1	-	-
751281	desmethyleleutherobin	0.00049471	0.077	1	-	-
693572	-	0.000490398	0.068	1	-	-
710911	-	0.000484298	0.062	1	-	-
368891	-	0.000480993	0.073	1	-	-
10466	Basic Fuchsin	0.000480805	0.071	1	-	-
701657	-	0.000478758	0.068	1	-	-
186266	pyrrolidinium, 1-ethyl-1-hexadecyl-, ethyl sulfate	0.000476653	0.078	1	-	-
335989	colchine, 2-demethyl, n-trifluoro acetyl	0.000463257	0.063	1	-	-
374028	Camptothecin Derivative	0.000321044	0.097	1	-	T1
610456	Camptothecin Derivative	0.000309479	0.09	1	-	T1
606497	Camptothecin Derivative	0.000273019	0.092	1	-	T1
105132	Deoxycamptothecin	0.000271234	0.076	1	-	T1
683555	Camptothecin Derivative	0.000260966	0.091	1	-	T1
613799	20(s)-camptothecin-21-lactam	0.000236101	0.071	1	-	-
606499	Camptothecin Derivative	0.000232543	0.092	1	-	T1
618939	Camptothecin Derivative	0.000225942	0.077	1	-	T1
733981	-	0.00021663	0.077	1	-	-
279836	Mitoxantrone	0.000190876	0.091	1	FDA approved	T2
301739	Mitoxantrone	0.000189244	0.101	1	FDA approved	T2
610458	Camptothecin Derivative	0.000189034	0.101	1	-	T1
645017	1,4-bis[(2-aminoethyl)amino]-5,8-dihydroxyanthraquinone	0.000184017	0.078	1	-	-
681632	Camptothecin Derivative	0.000178558	0.07	1	-	T1
135758	Piperazinedione	0.000166899	0.09	1	-	A7
628663	-	0.000158964	0.081	1	-	-
85230	-	0.000156766	0.08	1	-	-
348894	-	0.000153567	0.075	1	-	-
692736	-	0.000150309	0.087	1	-	-
606985	Camptothecin Derivative	0.000149964	0.074	1	-	T1
721387	-	0.000145841	0.08	1	-	-
249992	M-AMSA	0.000141912	0.081	1	-	T2
667642	cryptophycin	0.000140794	0.082	1	-	-
58903	-	0.000136939	0.087	1	-	-
127754	-	0.000134168	0.089	1	-	-
246131	Valrubicin	0.000134133	0.083	1	FDA approved	T2
740644	-	0.000134045	0.084	1	-	-
628676	-	0.000128902	0.081	1	-	-
652173	-	0.000127312	0.08	1	-	-
683414	-	0.000126858	0.093	1	-	-
628679	-	0.000126268	0.092	1	-	-
663790	-	0.000123216	0.081	1	-	-
758450	cholestan-5.alpha.-ol-3,6-dione	0.000121518	0.088	1	-	-
705437	antineoplastic-d665839	0.000121002	0.08	1	-	-
682066	-	0.000120024	0.102	1	-	-
75520	tfdu	0.000119715	0.081	1	-	-
669727	-	0.000119689	0.105	1	-	-
628672	-	0.00011959	0.091	1	-	-
727949	-	0.000119493	0.114	1	-	-
357885	biantrazole	0.000116384	0.088	1	-	-
116878	cardiac glycoside	0.000115975	0.098	1	-	-
648114	antineoplastic-d648114	0.000115656	0.09	1	-	-
649677	-	0.000115274	0.101	1	-	-
733882	-	0.000115042	0.076	1	-	-
729812	-	0.000114407	0.085	1	-	-
704533	-	0.000114376	0.097	1	-	-
123469	-	0.000113914	0.086	1	-	-
718630	-	0.00011337	0.081	1	-	-
706743	-	0.000113099	0.085	1	-	-
759274	Arsenic trioxide	0.000109957	0.098	1	FDA approved	Apo
671866	-	0.000109171	0.098	1	-	-
172774	-	0.000108986	0.1	1	-	-
628678	-	0.000107979	0.101	1	-	-
48034	-	0.000107332	0.092	1	-	-
683415	-	0.000107136	0.095	1	-	-
301477	antineoplastic-301477	0.000106659	0.108	1	-	-
736202	Indenoisoquinoline derivative	0.000106385	0.104	1	-	T1
680735	-	0.000105876	0.097	1	-	-
727729	-	0.000105139	0.092	1	-	-
696881	9-aminocaptothecin lactam	0.000104102	0.095	1	-	-
164878	-	0.000103408	0.096	1	-	-
684908	-	0.000103218	0.112	1	-	-
311152	9-hydroxy-2-(.beta.-diethylaminoethyl)ellipticinium acetate	0.000102764	0.094	1	-	-
664404	1-[(2-phenylethoxy)methyl]-5-ethyl-6-(phenylseleno)uracil	0.000102473	0.087	1	-	-
736993	2-(naphthalen-2-yl)-1-(3,4,5-trimethoxyphenyl)-1h-imidazole	0.000102197	0.115	1	-	-
684907	-	0.000101941	0.111	1	-	-
98572	.beta.-resorcylaldehyde, 2-pyridylhydrazone	0.000101837	0.105	1	-	-
3053	Actinomycin D	9.99451e-05	0.086	1	FDA approved	Db
159862	-	9.99081e-05	0.1	1	-	-
331269	geldanamycin, methyl-, n-	9.94399e-05	0.086	1	-	-
132276	-	9.93647e-05	0.104	1	-	-
237671	actinomycin x4357g methoxime	9.91295e-05	0.095	1	-	-
710553	-	9.91088e-05	0.113	1	-	-
90636	Vinblastine	9.90263e-05	0.081	1	FDA approved	Tu
671872	-	9.81572e-05	0.089	1	-	-
287513	ametantrone acetate	9.76783e-05	0.09	1	-	-
700914	-	9.75691e-05	0.103	1	-	-
737518	Indenoisoquinoline derivative	9.75109e-05	0.102	1	-	T1
606172	Camptothecin Derivative	9.67629e-05	0.106	1	-	T1
125844	-	9.4015e-05	0.092	1	-	-
671867	-	9.34228e-05	0.089	1	-	Tu
724998	LMP-400	9.23063e-05	0.097	1	Clinical trial	T1
140701	4'-(9-acridinylamino)sulfanilanilide, monohydrochloride	9.2117e-05	0.087	1	-	-
111062	-	9.19001e-05	0.09	1	-	-
642328	-	9.18291e-05	0.103	1	-	-
659687	-	9.14895e-05	0.087	1	-	-
734926	-	9.09247e-05	0.085	1	-	-
750491	nakiterpiosin	9.07004e-05	0.095	1	-	-
684902	-	9.06582e-05	0.101	1	-	-
740033	-	9.04602e-05	0.091	1	-	-
275656	dioxadet	9.02366e-05	0.086	1	-	-
663792	-	8.90031e-05	0.087	1	-	-
736624	Indenoisoquinoline derivative	8.89402e-05	0.095	1	-	T1
724996	-	8.89008e-05	0.103	1	-	-
143241	-	8.81172e-05	0.107	1	-	-
141549	M-AMSA	8.80194e-05	0.085	1	-	T2
690391	(s)-10,11-methelenedioxycamptothecin lactam	8.76865e-05	0.108	1	-	-
128184	-	8.73406e-05	0.111	1	-	-
606698	Rapamycin	8.72372e-05	0.095	1	FDA approved	STK|PK:MTOR
670547	epothilon a and epothilon b (4:1 mixture)	8.71641e-05	0.127	1	-	-
748253	7-benzyl-5,7-dihydro-4h-isoxazolo[5,4-e]isoindole	8.71581e-05	0.112	1	-	-
698688	-	8.70101e-05	0.085	1	-	-
651727	.alpha.-cyclopentoblastine methanesulfonate salt	8.63529e-05	0.121	1	-	-
736200	saintopin e	8.57413e-05	0.111	1	-	-
132095	-	8.56161e-05	0.112	1	-	-
21683	-	8.55049e-05	0.113	1	-	-
56054	atpu	8.50974e-05	0.089	1	-	-
132277	-	8.46144e-05	0.098	1	-	-
314018	ansamitocin deriv	8.41102e-05	0.089	1	-	-
243929	-	8.38039e-05	0.104	1	-	-
82655	-	8.27219e-05	0.091	1	-	-
748377	-	8.24697e-05	0.108	1	-	-
254681	12-iminodaunorubicin hcl	8.19222e-05	0.103	1	-	-
376254	-	8.12464e-05	0.106	1	-	-
679034	1,8-naphthyridin-4(1h)-one, 2-(3-chlorophenyl)-	8.07632e-05	0.097	1	-	-
741459	-	8.06212e-05	0.102	1	-	-
237106	2-hydroxy-2-deaminoactinomycin c	8.04744e-05	0.094	1	-	-
757441	Axitinib	7.85244e-05	0.105	1	FDA approved	YK|PDGFR|PK:VEGFR
699490	doxoform	7.79657e-05	0.116	1	-	-
56410	Porfiromycin	7.78923e-05	0.111	1	-	A7
707090	-	7.77569e-05	0.119	1	-	-
644945	-	7.73508e-05	0.1	1	-	-
623128	14-fluoro-4-demethoxydaunorubicin	7.69114e-05	0.13	1	-	-
270927	eg 2	7.6824e-05	0.096	1	-	-
671869	-	7.64037e-05	0.1	1	-	-
123461	nsc-123461	7.63568e-05	0.133	1	-	-
650931	2'-bromo-4'-epi-daunorubicin	7.62107e-05	0.119	1	-	-
123463	-	7.556e-05	0.106	1	-	-
758423	M-AMSA	7.54227e-05	0.104	1	-	T2
121754	-	7.43964e-05	0.123	1	-	-
684901	-	7.3745e-05	0.108	1	-	-
645018	1,4-bis(n-cysteinyldiethylamino)-5,8-dihydroxy anthraquinon	7.34269e-05	0.098	1	-	-
82587	-	7.26872e-05	0.117	1	-	-
706003	-	7.26745e-05	0.104	1	-	-
355457	-	7.26103e-05	0.114	1	-	-
680420	-	7.25243e-05	0.119	1	-	-
127752	-	7.22836e-05	0.106	1	-	-
722307	-	7.20536e-05	0.119	1	-	-
365360	-	7.18332e-05	0.112	1	-	-
671870	-	7.18279e-05	0.13	1	-	Tu
743274	-	7.10183e-05	0.119	1	-	-
121879	-	7.06589e-05	0.112	1	-	-
156303	M-AMSA	7.02515e-05	0.128	1	-	T2
134723	k 31	6.91673e-05	0.097	1	-	-
758465	salinomycin, sodium	6.89644e-05	0.111	1	-	-
644960	-	6.87932e-05	0.12	1	-	-
264137	Elliptinium Acetate	6.84878e-05	0.119	1	Clinical trial	-
330500	Macbecin II	6.83671e-05	0.118	1	-	HSP90
679038	-	6.81457e-05	0.141	1	-	-
328426	phyllanthoside	6.81098e-05	0.115	1	-	-
661746	2-Debenzoyl-2-(3',5'-difluorobenzoyl)-15(16)-anhydro-11(15->1)-abeotaxol	6.80567e-05	0.12	1	-	Tu
706482	-	6.79677e-05	0.127	1	-	-
740276	-	6.71517e-05	0.128	1	-	-
303812	Aphidicoline glycinate	6.70751e-05	0.106	1	-	Ds
717553	-	6.66881e-05	0.116	1	-	-
616348	Irinotecan	6.59669e-05	0.121	1	FDA approved	T1
744675	-	6.57337e-05	0.108	1	-	-
741940	-	6.54967e-05	0.124	1	-	-
691039	-	6.53379e-05	0.123	1	-	-
675253	-	6.51759e-05	0.124	1	-	-
736201	terpentecin	6.48009e-05	0.139	1	-	-
622691	-	6.4721e-05	0.134	1	-	-
268879	-	6.43843e-05	0.119	1	-	-
724005	-	6.40735e-05	0.141	1	-	-
646946	rhodium dimer	6.33085e-05	0.118	1	-	-
721386	-	6.32728e-05	0.132	1	-	-
606174	10,11-methylenedioxy-20(rs)-camptothecin	6.27587e-05	0.145	1	-	-
731589	-	6.27286e-05	0.131	1	-	-
132275	-	6.2709e-05	0.133	1	-	-
759857	Clofarabine	6.26854e-05	0.12	1	FDA approved	Ds
751548	Salinomycin	6.26291e-05	0.145	1	Clinical trial	Ab|CD133
732795	-	6.25617e-05	0.127	1	-	-
705262	ap5p197	6.24358e-05	0.145	1	-	-
669229	2-trans-n-buten-1-yl-estradiol	6.20675e-05	0.142	1	-	-
705533	antineoplastic-d665843	6.17477e-05	0.121	1	-	-
751956	-	6.17217e-05	0.137	1	-	-
620257	-	6.15806e-05	0.122	1	-	-
676192	-	6.15259e-05	0.118	1	-	-
701022	-	6.14235e-05	0.133	1	-	-
50273	-	6.13984e-05	0.12	1	-	-
741943	-	6.11404e-05	0.146	1	-	-
128186	-	6.09696e-05	0.124	1	-	-
80103	2,3-butanediol, 1,4-bis(2-methyl-1-aziridinyl)- (8ci)	6.03429e-05	0.126	1	-	-
364372	elactocin	6.02551e-05	0.124	1	-	-
750720	-	6.02154e-05	0.111	1	-	-
668476	-	6.01054e-05	0.142	1	-	-
671030	n8-actinomycin d	6.00262e-05	0.124	1	-	-
750916	-	5.97664e-05	0.129	1	-	-
123465	-	5.95797e-05	0.144	1	-	-
269721	-	5.95637e-05	0.125	1	-	-
663791	-	5.95418e-05	0.139	1	-	-
89488	-	5.95145e-05	0.111	1	-	-
304425	tallysomycin s2b	5.94094e-05	0.144	1	-	-
726262	-	5.93363e-05	0.126	1	-	-
670656	-	5.88611e-05	0.137	1	-	-
628674	-	5.85509e-05	0.117	1	-	-
736992	5-(naphthalen-2-yl)-1-(3,4,5-trimethoxyphenyl)-1h-imidazole	5.83273e-05	0.122	1	-	-
679036	1,8-naphthyridin-4(1h)-one, 2-(3-chlorophenyl)-6-methyl-	5.78999e-05	0.134	1	-	-
682094	-	5.7801e-05	0.134	1	-	-
645356	-	5.77883e-05	0.13	1	-	-
684906	-	5.71792e-05	0.139	1	-	-
726903	-	5.71159e-05	0.144	1	-	-
279503	isobrucein a	5.63691e-05	0.156	1	-	-
141633	Homoharringtonine	5.61688e-05	0.136	1	FDA approved	Apo|Ang|Pi
125066	Bleomycin	5.56723e-05	0.142	1	FDA approved	Db
125348	-	5.55832e-05	0.134	1	-	-
611377	-	5.55611e-05	0.155	1	-	-
675251	-	5.54996e-05	0.144	1	-	-
675256	-	5.54267e-05	0.143	1	-	-
87221	Actinomycin C3	5.52545e-05	0.142	1	-	-
334352	-	5.51684e-05	0.156	1	-	-
154948	M-AMSA	5.5005e-05	0.132	1	-	T2
694610	2,3-dihydro-2,3-dihydroxy-brefeldin a	5.5001e-05	0.15	1	-	-
311153	9-hydroxy-2-(2-piperidinylethyl)ellipticinium acetate	5.4857e-05	0.141	1	-	-
166675	-	5.4674e-05	0.127	1	-	-
317003	-	5.46583e-05	0.144	1	-	-
708781	-	5.45997e-05	0.127	1	-	-
740520	4-bromo-2-(2-hydroxy-3-methyl-3-butenyl)phenol	5.4216e-05	0.144	1	-	-
607347	benzene, 1-[[2-chloro-1-(chloromethyl)ethyl]thio]-4-fluoro-	5.40208e-05	0.174	1	-	-
693185	-	5.39916e-05	0.134	1	-	-
651013	alkaloid isolated from west african medicinal plant	5.39257e-05	0.126	1	-	-
697535	-	5.36591e-05	0.141	1	-	-
652179	-	5.34003e-05	0.137	1	-	-
269720	-	5.33255e-05	0.157	1	-	-
164371	-	5.30388e-05	0.165	1	-	-
123032	-	5.26757e-05	0.142	1	-	-
744673	3-peg fudr (peg floxuridine)	5.23745e-05	0.16	1	-	-
62709	ipas	5.23642e-05	0.156	1	-	-
719999	-	5.23426e-05	0.159	1	-	-
743690	-	5.21696e-05	0.149	1	-	-
269148	Menogaril	5.20924e-05	0.132	1	-	T2
714446	-	5.20088e-05	0.146	1	-	-
158383	4(1h)-quinazolinone, 2-(2,5-dimethylphenyl)-2,3-dihydro-	5.19921e-05	0.155	1	-	-
36768	-	5.19285e-05	0.155	1	-	-
307990	-	5.16382e-05	0.144	1	-	-
127159	-	5.16014e-05	0.161	1	-	-
754091	-	5.1405e-05	0.148	1	-	-
727970	-	5.12761e-05	0.161	1	-	-
156305	-	5.11126e-05	0.161	1	-	-
693573	2-(4-methylthio-benzylidene)-2-(2-pyridyl)acetonitrile	5.07849e-05	0.159	1	-	-
749	8-Azaguanine	5.06637e-05	0.173	1	-	-
693565	-	5.05282e-05	0.159	1	-	-
201646	-	5.03702e-05	0.164	1	-	-
757824	fenbendazole (usan)	5.0011e-05	0.152	1	-	-
743221	-	4.99346e-05	0.179	1	-	-
153858	Maytansine	4.98075e-05	0.169	1	-	Tu
150862	bleomycin fraction blm-hpe	4.97833e-05	0.156	1	-	-
372547	-	4.96268e-05	0.159	1	-	-
148290	-	4.9588e-05	0.152	1	-	-
724006	-	4.9525e-05	0.149	1	-	-
721514	-	4.93353e-05	0.18	1	-	-
727722	-	4.92582e-05	0.183	1	-	-
748871	-	4.91094e-05	0.173	1	-	-
710551	pyrido[3,2-g]quinoline-2,5,10(1h)-trione, 7-ethyl-	4.87838e-05	0.197	1	-	-
375985	-	4.84502e-05	0.141	1	-	-
671043	3-farnesylthiopropionamide	4.81579e-05	0.152	1	-	-
734430	-	4.78909e-05	0.178	1	-	-
659000	-	4.75368e-05	0.181	1	-	-
355256	-	4.7422e-05	0.179	1	-	-
150440	-	4.73649e-05	0.181	1	-	-
604976	baccharinoid b4	4.69903e-05	0.17	1	-	-
658397	n-(4-aziridinylbutyl)-1,3-diaminopropane	4.69703e-05	0.18	1	-	-
707050	-	4.68611e-05	0.169	1	-	-
654261	dmg amino bpu	4.68181e-05	0.173	1	-	-
745693	-	4.66214e-05	0.181	1	-	-
693571	-	4.6603e-05	0.186	1	-	-
675249	-	4.6511e-05	0.16	1	-	-
710607	-	4.6443e-05	0.189	1	-	-
724994	-	4.64299e-05	0.164	1	-	-
107660	actinomycin pip t.beta.	4.63035e-05	0.17	1	-	-
643248	-	4.63004e-05	0.181	1	-	-
734561	-	4.61206e-05	0.18	1	-	-
700367	homohalichondrin b diacetate 19,26-tetraol	4.59581e-05	0.192	1	-	-
83492	-	4.59407e-05	0.179	1	-	-
748261	-	4.57388e-05	0.186	1	-	-
743507	-	4.56546e-05	0.173	1	-	-
715643	-	4.55953e-05	0.175	1	-	-
285689	-	4.54157e-05	0.187	1	-	-
671136	-	4.5332e-05	0.167	1	-	-
650769	4-ethoxy-n-(3,4,5-trimethoxybenzyl)aniline	4.52765e-05	0.162	1	-	-
674220	-	4.51413e-05	0.165	1	-	-
107129	-	4.50832e-05	0.2	1	-	-
355644	Anthrapyrazole derivative	4.5031e-05	0.185	1	-	T2
748389	-	4.50253e-05	0.191	1	-	-
715487	-	4.46351e-05	0.187	1	-	-
680185	-	4.46031e-05	0.199	1	-	-
720065	vedelianin	4.45985e-05	0.178	1	-	-
158388	4(1h)-quinazolinone, 2,3-dihydro-2-(3-methylphenyl)-	4.45552e-05	0.176	1	-	-
205506	-	4.45345e-05	0.174	1	-	-
403144	colchicamid	4.44992e-05	0.18	1	-	-
667446	3,9-dibutyl-3,9-diethyl-1,5,7,11-tetraoxaspiro[5.5]undecane	4.4429e-05	0.188	1	-	-
683864	Temsirolimus	4.42712e-05	0.201	1	FDA approved	STK|PK:MTOR
740643	-	4.40672e-05	0.169	1	-	-
359449	ellipticine deriv sri-nb-b233-55-29	4.40569e-05	0.186	1	-	-
675254	-	4.39638e-05	0.193	1	-	-
719211	-	4.38935e-05	0.186	1	-	-
314622	Indenoisoquinoline derivative	4.38521e-05	0.188	1	-	T1
679035	1,8-naphthyridin-4(1h)-one, 2-(3-chlorophenyl)-5-methyl-	4.385e-05	0.189	1	-	-
711099	-	4.3779e-05	0.183	1	-	-
759630	lanatoside c	4.37721e-05	0.181	1	-	-
99445	cytosine arabinoside monophosphate	4.36822e-05	0.183	1	-	-
643833	Camptothecin Derivative	4.32202e-05	0.187	1	-	T1
143106	-	4.31466e-05	0.189	1	-	-
702158	7-epi-3,4-bis-nor-dolastatin 11	4.31374e-05	0.189	1	-	-
689714	-	4.30345e-05	0.184	1	-	-
742258	-	4.24114e-05	0.189	1	-	-
697685	-	4.22924e-05	0.208	1	-	-
708447	-	4.22572e-05	0.213	1	-	-
156302	-	4.21293e-05	0.202	1	-	-
718813	-	4.21151e-05	0.206	1	-	-
276382	pepleo	4.19535e-05	0.188	1	-	-
671865	-	4.19516e-05	0.206	1	-	-
708069	-	4.18871e-05	0.187	1	-	-
671031	-	4.17889e-05	0.208	1	-	-
202003	-	4.17243e-05	0.196	1	-	-
664718	-	4.16471e-05	0.187	1	-	-
130830	-	4.16081e-05	0.177	1	-	-
730003	-	4.15024e-05	0.202	1	-	HDAC
715192	-	4.14905e-05	0.19	1	-	-
747339	-	4.13932e-05	0.225	1	-	-
612115	colchicine analog	4.11699e-05	0.18	1	-	-
688978	-	4.11673e-05	0.202	1	-	-
726087	-	4.10538e-05	0.203	1	-	-
728319	-	4.05698e-05	0.208	1	-	-
676187	-	4.05545e-05	0.193	1	-	-
728089	-	4.04344e-05	0.202	1	-	-
139105	Soluble Baker's Antifol	4.04205e-05	0.193	1	-	Ds|Rs
327993	roridin a, 8-hydroxy-9b,10b-epoxy-	4.03901e-05	0.193	1	-	-
100434	-	4.03868e-05	0.188	1	-	-
701745	-	4.01335e-05	0.194	1	-	-
123979	thevetin	4.00735e-05	0.206	1	-	-
138320	dianemycin	3.98725e-05	0.212	1	-	-
746418	-	3.96965e-05	0.2	1	-	-
675370	-	3.96487e-05	0.196	1	-	-
723734	-	3.94281e-05	0.205	1	-	-
81767	cinnamamide, p-[bis(2-bromoethyl)amino]-.alpha.-cyano-	3.93683e-05	0.208	1	-	-
720623	-	3.92837e-05	0.206	1	-	-
701389	-	3.91289e-05	0.206	1	-	-
745450	-	3.91249e-05	0.213	1	-	-
628803	-	3.91046e-05	0.218	1	-	-
123978	sarveroside	3.90798e-05	0.227	1	-	-
657991	-	3.8997e-05	0.205	1	-	-
746351	-	3.88869e-05	0.208	1	-	-
705973	-	3.83875e-05	0.208	1	-	-
10010	-	3.77424e-05	0.211	1	-	-
683125	-	3.77228e-05	0.208	1	-	-
95099	gitoxim	3.76744e-05	0.227	1	-	-
299934	thapsia villosa compd	3.76346e-05	0.211	1	-	-
687369	-	3.75838e-05	0.227	1	-	-
683659	-	3.75546e-05	0.198	1	-	-
245398	-	3.75465e-05	0.245	1	-	-
49842	Vinblastine	3.75416e-05	0.236	1	FDA approved	Tu
112965	-	3.7494e-05	0.239	1	-	-
675255	-	3.7491e-05	0.206	1	-	-
650471	calactin	3.7396e-05	0.2	1	-	-
753802	-	3.72809e-05	0.234	1	-	-
48241	-	3.7215e-05	0.237	1	-	-
654508	aclarlubicin hcl	3.72022e-05	0.206	1	-	-
83219	n-(p-styrylphenyl)acetohydroxamic acid	3.7117e-05	0.212	1	-	-
81303	-	3.71159e-05	0.235	1	-	-
659950	-	3.70635e-05	0.236	1	-	-
680734	-	3.70429e-05	0.233	1	-	-
638410	-	3.70413e-05	0.223	1	-	-
669728	-	3.68697e-05	0.238	1	-	-
746064	-	3.65393e-05	0.237	1	-	-
173516	-	3.64857e-05	0.229	1	-	-
757363	Tyrothricin	3.63964e-05	0.24	1	FDA approved	Ant
148790	olendrigenin	3.6327e-05	0.231	1	-	-
693120	-	3.62225e-05	0.24	1	-	-
304426	tallysomycin s10b	3.61497e-05	0.225	1	-	-
681019	-	3.60678e-05	0.232	1	-	-
631306	cis-amminedichloro(4-methoxyphenethylamine)platinum(ii)	3.60641e-05	0.224	1	-	-
700913	-	3.5936e-05	0.224	1	-	-
707772	-	3.59318e-05	0.226	1	-	-
722177	-	3.57848e-05	0.243	1	-	-
403170	-	3.55608e-05	0.229	1	-	-
751605	-	3.55429e-05	0.243	1	-	-
667932	-	3.52772e-05	0.259	1	-	-
737132	-	3.51828e-05	0.218	1	-	-
667450	-	3.51518e-05	0.249	1	-	-
670653	-	3.50995e-05	0.218	1	-	-
726764	-	3.50657e-05	0.215	1	-	-
734294	Indenoisoquinoline derivative	3.49862e-05	0.239	1	-	T1
749870	-	3.49723e-05	0.224	1	-	-
680418	-	3.48917e-05	0.242	1	-	-
724995	-	3.47313e-05	0.233	1	-	-
756738	Digoxin	3.45969e-05	0.24	1	FDA approved	NonCan:CardG
721385	-	3.45612e-05	0.225	1	-	-
48006	5-Fluoro-2-Deoxycytidine	3.4496e-05	0.25	1	-	-
105014	Cladribine	3.44715e-05	0.236	1	FDA approved	Ds
294979	bleomycin bapp	3.43369e-05	0.245	1	-	-
113220	-	3.42868e-05	0.232	1	-	-
744622	-	3.42837e-05	0.238	1	-	-
665915	-	3.42813e-05	0.262	1	-	-
715142	4h-1-benzopyran-4-one,6-[[(ethoxy)imino]methyl]-2-phenyl-	3.42016e-05	0.24	1	-	-
740645	Indenoisoquinoline derivative	3.41392e-05	0.218	1	-	T1
256438	Medorubicin	3.40409e-05	0.23	1	-	-
642915	-	3.39955e-05	0.261	1	-	-
167780	Asaley	3.39613e-05	0.236	1	-	A7
693543	-	3.3956e-05	0.235	1	-	-
675252	-	3.3928e-05	0.218	1	-	-
717823	-	3.38684e-05	0.263	1	-	-
97374	diethylcyanine	3.38496e-05	0.25	1	-	-
676188	-	3.3842e-05	0.241	1	-	-
681228	-	3.37108e-05	0.243	1	-	-
648543	n-(3,4,5-trimethoxybenzyl)-4-methoxyaniline hydrochloride	3.36993e-05	0.254	1	-	-
667047	2-propenyl estradiol	3.36665e-05	0.265	1	-	-
740974	-	3.35655e-05	0.245	1	-	-
154318	-	3.34911e-05	0.228	1	-	-
720446	-	3.32424e-05	0.244	1	-	-
751500	-	3.3161e-05	0.247	1	-	-
687304	-	3.30113e-05	0.26	1	-	-
687496	-	3.3e-05	0.25	1	-	-
710552	-	3.28817e-05	0.256	1	-	-
53396	actinogen	3.28736e-05	0.256	1	-	-
748873	-	3.28162e-05	0.252	1	-	-
729813	-	3.27788e-05	0.261	1	-	-
727620	-	3.2777e-05	0.254	1	-	-
688484	-	3.27724e-05	0.243	1	-	-
716298	-	3.25938e-05	0.272	1	-	-
726317	-	3.25822e-05	0.228	1	-	-
679431	2-ethoxy-6-keto-estradiol	3.25192e-05	0.242	1	-	-
701973	-	3.23189e-05	0.239	1	-	-
706000	-	3.21891e-05	0.258	1	-	-
143532	-	3.21365e-05	0.256	1	-	-
698037	Pemetrexed	3.21071e-05	0.234	1	FDA approved	Df|AM
740268	Indenoisoquinoline derivative	3.19902e-05	0.237	1	-	T1
693169	-	3.19855e-05	0.256	1	-	-
618049	-	3.1949e-05	0.243	1	-	-
664231	n, o-diethoxyacetyl-3-demethyldeactylthiocolchicin	3.19261e-05	0.256	1	-	-
759178	Pipamperone	3.18277e-05	0.251	1	FDA approved	NonCan:Psy
362454	-	3.17363e-05	0.238	1	-	-
634791	-	3.15774e-05	0.277	1	-	-
407807	gitoxigenin	3.14735e-05	0.27	1	-	-
409304	-	3.14334e-05	0.284	1	-	-
676693	-	3.14174e-05	0.275	1	-	-
751503	-	3.13524e-05	0.258	1	-	-
6152	chrysarobin	3.12173e-05	0.277	1	-	-
754111	-	3.12114e-05	0.275	1	-	-
76356	9.beta.-d-arabinofuranosyl-2-chloroadenine	3.11835e-05	0.269	1	-	-
87222	actinomycin vii	3.11725e-05	0.252	1	-	-
691038	-	3.10684e-05	0.256	1	-	-
339616	-	3.10492e-05	0.276	1	-	-
609397	from combretum caffrum plant	3.10319e-05	0.268	1	-	-
695799	-	3.09846e-05	0.273	1	-	-
179220	-	3.09399e-05	0.271	1	-	-
666227	-	3.08736e-05	0.246	1	-	-
143102	-	3.06847e-05	0.26	1	-	-
92618	dichlorodipropyltin	3.05665e-05	0.274	1	-	-
281383	-	3.05057e-05	0.249	1	-	-
710554	-	3.04612e-05	0.252	1	-	-
713334	-	3.04297e-05	0.264	1	-	-
352671	-	3.03523e-05	0.29	1	-	-
746005	-	3.02415e-05	0.285	1	-	-
18268	Cactinomycin	3.01786e-05	0.274	1	-	-
759882	nocodazole	3.01453e-05	0.266	1	-	-
313680	flubenol	3.0113e-05	0.262	1	-	-
646923	-	3.01013e-05	0.284	1	-	-
344505	-	2.99505e-05	0.275	1	-	-
672170	-	2.97644e-05	0.267	1	-	-
683252	-	2.97406e-05	0.27	1	-	-
692745	-	2.96532e-05	0.273	1	-	-
658396	n-(3-aziridinylpropyl)-1,4-diaminobutane	2.9584e-05	0.27	1	-	-
740028	(-)-dactylolide	2.94761e-05	0.286	1	-	-
697786	-	2.92687e-05	0.282	1	-	-
720379	neoambrosin	2.92007e-05	0.303	1	-	-
758671	Cyclocytidine hydrochloride	2.91437e-05	0.287	1	-	Ds
711784	-	2.90658e-05	0.279	1	-	-
128571	nsc-128571	2.89961e-05	0.268	1	-	-
683688	estra-1,3,5(10)-triene-3,6,17.beta.-triol, 2-ethoxy-	2.89607e-05	0.275	1	-	-
95100	Digoxin	2.8756e-05	0.303	1	FDA approved	NonCan:CardG
734077	arylpurine analogues	2.8751e-05	0.288	1	-	-
668474	-	2.87255e-05	0.283	1	-	-
725981	-	2.86879e-05	0.285	1	-	-
691246	-	2.86729e-05	0.287	1	-	-
726263	-	2.85076e-05	0.263	1	-	-
674177	-	2.84088e-05	0.262	1	-	-
677621	-	2.84033e-05	0.291	1	-	-
656158	6-chloro-7-nitro-5-trifluromethylbenzimidazole	2.83691e-05	0.281	1	-	-
710555	-	2.83044e-05	0.304	1	-	-
101490	-	2.82203e-05	0.287	1	-	-
687453	-	2.82078e-05	0.296	1	-	-
35471	peltatin b	2.8122e-05	0.311	1	-	-
701187	-	2.81191e-05	0.28	1	-	-
704545	-	2.80106e-05	0.292	1	-	-
710906	-	2.79029e-05	0.288	1	-	-
665925	-	2.78824e-05	0.317	1	-	-
674930	-	2.78807e-05	0.302	1	-	-
344270	-	2.78241e-05	0.287	1	-	-
645810	-	2.77765e-05	0.292	1	-	-
658417	-	2.77163e-05	0.269	1	-	-
701616	-	2.76769e-05	0.293	1	-	-
408200	-	2.74144e-05	0.294	1	-	-
726578	-	2.73499e-05	0.277	1	-	-
699479	-	2.73104e-05	0.306	1	-	-
744992	-	2.72881e-05	0.275	1	-	-
656576	Midostaurin	2.72798e-05	0.294	1	Clinical trial	STK|PK:PRKCA
361792	Thiocolchicine	2.72351e-05	0.306	1	-	Tu
638485	(z)3,4,5-trimethoxy-4'-methylstilbene	2.7182e-05	0.305	1	-	-
625774	n2,n4,n6-tribenzoyloxy-methyl-n2,n4,n6-trimethylmelamine	2.71244e-05	0.278	1	-	-
731155	-	2.70156e-05	0.272	1	-	-
150837	-	2.70113e-05	0.325	1	-	-
757	Colchicine	2.69735e-05	0.307	1	-	Tu
269760	isobaccharin	2.69691e-05	0.3	1	-	-
690266	antineoplastic-690266	2.69683e-05	0.323	1	-	-
736808	-	2.69273e-05	0.293	1	-	-
3083	-	2.69098e-05	0.285	1	-	-
757036	Fluorouracil	2.69063e-05	0.269	1	FDA approved	Ds|Rs
652175	-	2.6899e-05	0.302	1	-	-
667918	-	2.68506e-05	0.317	1	-	-
652180	-	2.67665e-05	0.28	1	-	-
682506	-	2.66858e-05	0.291	1	-	-
740621	-	2.66656e-05	0.333	1	-	-
665497	-	2.66504e-05	0.318	1	-	-
675576	-	2.6633e-05	0.32	1	-	-
692311	biopolymer (ch3no)n mw=12,000 daltons	2.66244e-05	0.309	1	-	-
704177	-	2.65778e-05	0.278	1	-	-
615291	bizelesin	2.65028e-05	0.299	1	-	-
728318	-	2.64298e-05	0.282	1	-	-
646200	-	2.64225e-05	0.291	1	-	-
663322	3-demethyl-3-butyrylthiocolchicine	2.63464e-05	0.307	1	-	-
255109	geldanamycin analog	2.63386e-05	0.297	1	Clinical trial	HSP90
683661	-	2.63336e-05	0.329	1	-	-
748393	-	2.62612e-05	0.315	1	-	-
612789	acrovestone	2.62472e-05	0.297	1	-	-
650765	4-ethyl-n-(3,4,5-trimethoxybenzyl)aniline	2.62424e-05	0.321	1	-	-
728509	-	2.61906e-05	0.316	1	-	-
221266	-	2.61586e-05	0.315	1	-	-
665929	-	2.61111e-05	0.314	1	-	-
353494	colchicine analog	2.60723e-05	0.305	1	-	-
726576	dechlorinated rebeccamycin	2.60427e-05	0.309	1	-	-
726971	-	2.6017e-05	0.313	1	-	-
664173	4-(1h)quinolinone, 2-(3-methoxyphenyl)-6-(dimethylamino)-	2.59857e-05	0.292	1	-	-
707692	-	2.57793e-05	0.296	1	-	-
636984	-	2.5756e-05	0.312	1	-	-
741296	-	2.57447e-05	0.314	1	-	-
300288	-	2.57446e-05	0.295	1	-	-
691849	-	2.57314e-05	0.328	1	-	-
743565	-	2.57097e-05	0.294	1	-	-
659948	-	2.56827e-05	0.318	1	-	-
721513	-	2.56582e-05	0.31	1	-	-
734185	-	2.5642e-05	0.303	1	-	-
710270	Karenitecin	2.56065e-05	0.309	1	Clinical trial	T1
717205	-	2.55906e-05	0.306	1	-	-
374980	-	2.5477e-05	0.333	1	-	-
226080	Rapamycin	2.54005e-05	0.325	1	FDA approved	STK|PK:MTOR
639521	-	2.53041e-05	0.319	1	-	-
352670	-	2.52553e-05	0.334	1	-	-
238159	nocodazole	2.52054e-05	0.333	1	-	-
750395	2-(4-aminophenyl)benzoxazole	2.51662e-05	0.325	1	-	-
710264	-	2.50852e-05	0.302	1	-	-
652182	-	2.50466e-05	0.321	1	-	-
743891	6-(2-hydroxy-3-methoxybenzyl)aminopurine-9-riboside	2.49183e-05	0.325	1	-	-
667448	3,9-dimethylene-1,5,7,11-tetraoxaspiro[5.5]undecane	2.48272e-05	0.329	1	-	-
726091	-	2.47173e-05	0.311	1	-	-
720481	-	2.47129e-05	0.319	1	-	-
104129	-	2.47059e-05	0.307	1	-	-
650773	z-1-(4-methylthio-2-(3,4,5-trimethoxyphenyl)ethene	2.46817e-05	0.322	1	-	-
682769	-	2.46731e-05	0.313	1	-	-
677961	2-methoxymethyl-1,2-dihydroellipticine	2.46544e-05	0.321	1	-	-
3262	2,5-bis(ethylamino)hydroquinone	2.46255e-05	0.321	1	-	-
688542	-	2.46215e-05	0.289	1	-	-
680836	-	2.45099e-05	0.331	1	-	-
375726	baccharinoid a-1 (busam)	2.44529e-05	0.352	1	-	-
709986	-	2.44517e-05	0.337	1	-	-
250684	cytosine, 1.beta.-d-arabinofuranosyl-n(sup 4)-palmitoyl-	2.43824e-05	0.327	1	-	-
640737	azatoxin	2.43495e-05	0.342	1	-	-
735205	-	2.4323e-05	0.319	1	-	-
677924	-	2.42095e-05	0.31	1	-	-
256439	Idarubicin	2.41948e-05	0.348	1	FDA approved	T2
166641	aafc	2.41688e-05	0.324	1	-	-
3265	-	2.41284e-05	0.328	1	-	-
667251	2-propenenitrile, 3-[3-(dimethylamino)phenyl]-2-phenyl-	2.4121e-05	0.361	1	-	-
757425	ouabain	2.40719e-05	0.317	1	-	-
665728	methanesulfonothioic acid, 2,4-dinitrophenyl ester	2.39734e-05	0.343	1	-	-
300289	pinafide	2.39584e-05	0.337	1	-	-
263434	n,n'-bis(3-methoxy-9-acridinyl)-1,8-octanediamine	2.39379e-05	0.335	1	-	-
744168	-	2.38755e-05	0.339	1	-	-
725776	LMP776	2.38564e-05	0.344	1	Clinical trial	T1
529861	chlorasquin	2.37877e-05	0.321	1	-	-
670120	aclacinomycin x	2.37838e-05	0.301	1	-	-
736735	-	2.37381e-05	0.361	1	-	-
681234	-	2.37298e-05	0.33	1	-	-
747558	6-(4-ethylphenyl)-2-benzenesulfonamidepyridazine-3(2h)-one	2.37244e-05	0.304	1	-	-
734562	-	2.3698e-05	0.342	1	-	-
718631	-	2.36438e-05	0.332	1	-	-
682095	-	2.35741e-05	0.352	1	-	-
734187	-	2.34648e-05	0.326	1	-	-
638479	antineoplastic-638479	2.34207e-05	0.365	1	-	-
215999	phenanthridine, 6-(5-nitro-2-furanyl)-	2.33791e-05	0.343	1	-	-
638066	2-n-methyl-6-thiaellipticinum iodide	2.33749e-05	0.359	1	-	T2
50869	-	2.33457e-05	0.316	1	-	-
700089	diazonamide a	2.32893e-05	0.373	1	-	-
743504	-	2.32144e-05	0.342	1	-	-
64111	-	2.31846e-05	0.315	1	-	-
672975	-	2.31659e-05	0.328	1	-	-
672194	-	2.31194e-05	0.314	1	-	-
186301	Thiocolchicine	2.30582e-05	0.369	1	-	Tu
158389	4(1h)-quinazolinone, 2-(2-ethoxyphenyl)-2,3-dihydro-	2.30376e-05	0.352	1	-	-
752346	-	2.30055e-05	0.334	1	-	-
708439	3-chloroacetamido-benzoylurea	2.29723e-05	0.364	1	-	-
341931	-	2.29658e-05	0.354	1	-	-
689131	8,9-di-o-aaptamine	2.29467e-05	0.33	1	-	-
710328	-	2.28959e-05	0.357	1	-	-
718212	-	2.27909e-05	0.349	1	-	-
728855	-	2.27812e-05	0.349	1	-	-
646610	-	2.2696e-05	0.351	1	-	-
652176	-	2.2646e-05	0.334	1	-	-
30813	-	2.26441e-05	0.335	1	-	-
750227	-	2.26282e-05	0.345	1	-	-
256926	hyrcanoside	2.26147e-05	0.335	1	-	-
726432	-	2.26087e-05	0.329	1	-	-
1433	4-(butylamino)-1-phenyl-1h-pyrazolo[3,4-d]pyrimidine	2.25385e-05	0.353	1	-	-
623527	-	2.24883e-05	0.351	1	-	-
740253	-	2.24514e-05	0.327	1	-	-
177382	tunicamycin	2.24503e-05	0.347	1	-	-
748870	-	2.23656e-05	0.352	1	-	-
638498	3,4,4',5-tetramethoxybenzophenone	2.22973e-05	0.343	1	-	-
676514	9-[3-(2-nitroamidazol-1-yl)propyl]amino-1-nitroacridine.hcl	2.22085e-05	0.357	1	-	-
144470	wln: t66 bnj bo c1 enw	2.21216e-05	0.368	1	-	-
736493	Indenoisoquinoline derivative	2.20089e-05	0.345	1	-	T1
281245	compactin	2.19662e-05	0.337	1	-	-
683416	-	2.18139e-05	0.385	1	-	-
711074	-	2.18061e-05	0.368	1	-	-
663321	3-demethyl-3-ethoxycarbonylthiocolchicine	2.18013e-05	0.365	1	-	-
757050	badil	2.1763e-05	0.37	1	-	-
681712	-	2.1757e-05	0.376	1	-	-
746068	-	2.16934e-05	0.352	1	-	-
4184	p,p'-dihydroxystilbene	2.16737e-05	0.385	1	-	-
124463	Fludarabine	2.15733e-05	0.341	1	FDA approved	Ds|AM
143925	pekilocerin a	2.15476e-05	0.353	1	-	-
750722	-	2.15279e-05	0.351	1	-	-
654830	antineoplastic-d654830	2.14779e-05	0.356	1	-	-
697686	-	2.14083e-05	0.385	1	-	-
740609	-	2.13885e-05	0.375	1	-	-
707690	kabiramide c	2.13839e-05	0.357	1	-	-
131257	-	2.13757e-05	0.36	1	-	-
750721	-	2.13599e-05	0.354	1	-	-
718738	-	2.13282e-05	0.35	1	-	-
615258	b817373k389 from combetum caffrum	2.13173e-05	0.372	1	-	-
727801	-	2.1279e-05	0.375	1	-	-
645354	-	2.12323e-05	0.342	1	-	-
760423	pitavastatin calcium	2.12204e-05	0.359	1	-	-
128687	-	2.1156e-05	0.401	1	-	-
735423	-	2.11171e-05	0.379	1	-	-
671139	-	2.10621e-05	0.369	1	-	-
400085	4(1h)-quinolone, 5,6,7,8-tetrahydro-2-phenyl-	2.10544e-05	0.361	1	-	-
669356	-	2.10395e-05	0.371	1	-	-
33410	Colchicine Derivative	2.09629e-05	0.375	1	-	Tu
741291	-	2.08521e-05	0.372	1	-	-
631197	-	2.08422e-05	0.375	1	-	-
690964	-	2.08364e-05	0.358	1	-	-
363979	active compound from cephalodiscus gilchristi	2.08229e-05	0.377	1	-	-
668603	-	2.08084e-05	0.375	1	-	-
3852	hydron iii	2.0694e-05	0.367	1	-	-
728316	-	2.06735e-05	0.389	1	-	-
733901	-	2.05271e-05	0.399	1	-	-
258812	n,n-dimethyldaunomycin hydrochloride	2.04997e-05	0.356	1	-	-
726769	-	2.04967e-05	0.364	1	-	-
646699	antineoplastic-646699	2.04851e-05	0.355	1	-	-
753575	-	2.04698e-05	0.348	1	-	-
652178	-	2.04464e-05	0.389	1	-	-
746685	[(2-phenyl-1h-indol-3-yl)methylene]malononitrile	2.04394e-05	0.401	1	-	-
726260	-	2.0387e-05	0.388	1	-	-
663336	-	2.02996e-05	0.363	1	-	-
682067	-	2.02674e-05	0.37	1	-	-
690269	antineoplastic-690269	2.02455e-05	0.382	1	-	-
740648	-	2.02282e-05	0.403	1	-	-
220334	nsc 220334	2.02279e-05	0.374	1	-	-
665534	-	2.01655e-05	0.401	1	-	-
607568	-	2.01158e-05	0.359	1	-	-
724629	-	2.00619e-05	0.378	1	-	-
79093	gardenin b	1.9999e-05	0.372	1	-	-
154751	urea, n'-(5,6-dichloro-1h-benzimidazol-2-yl)-n,n-dimethyl-	1.9918e-05	0.404	1	-	-
639754	-	1.99178e-05	0.394	1	-	-
665803	didemnin a, n-l-prolyl-2-l-allothreonine (9ci)	1.98866e-05	0.41	1	-	-
675364	-	1.98714e-05	0.369	1	-	-
369327	elsamicin	1.98311e-05	0.397	1	-	-
748643	mitaplatin	1.97777e-05	0.385	1	-	-
657989	-	1.9744e-05	0.359	1	-	-
127157	-	1.97307e-05	0.382	1	-	-
603108	clanfenur (inn)	1.97081e-05	0.39	1	-	-
305783	2,4-quinazolinediamine, 6-(phenylsulfonyl)-	1.96281e-05	0.402	1	-	-
38270	olivomycin	1.96259e-05	0.395	1	-	-
741695	-	1.96212e-05	0.386	1	-	-
708298	7-Tert-butyldimethylsilyl-10-hydroxycamptothecin	1.95831e-05	0.382	1	Clinical trial	T1
740267	-	1.95343e-05	0.375	1	-	-
674178	-	1.94904e-05	0.402	1	-	-
751501	-	1.94842e-05	0.388	1	-	-
110101	-	1.94781e-05	0.395	1	-	-
743434	-	1.94194e-05	0.399	1	-	-
628665	-	1.93894e-05	0.41	1	-	-
748896	stereoisomer of nsc 675784-h	1.93735e-05	0.406	1	-	-
748512	-	1.93362e-05	0.376	1	-	-
643812	antineoplastic-643812	1.9279e-05	0.37	1	-	-
29630	dichloroamethopterin	1.91684e-05	0.416	1	-	-
211488	-	1.90567e-05	0.372	1	-	-
711720	-	1.90339e-05	0.41	1	-	-
134459	acetamide, n-(2-mercaptoethyl)-, benzoate (6ci, 7ci)	1.90051e-05	0.381	1	-	-
49488	-	1.89802e-05	0.419	1	-	-
696127	benzofuro[3,2-b]benzopyran-11-one, 3-hydroxy-	1.89395e-05	0.385	1	-	-
735799	-	1.88648e-05	0.374	1	-	-
766927	-	1.88402e-05	0.382	1	-	-
727975	-	1.87698e-05	0.413	1	-	-
693545	-	1.87649e-05	0.388	1	-	-
680930	-	1.87645e-05	0.413	1	-	-
682128	-	1.87381e-05	0.41	1	-	-
52245	methylestradiol	1.87246e-05	0.368	1	-	-
744991	-	1.87047e-05	0.426	1	-	-
31780	astraphloxin	1.86629e-05	0.404	1	-	-
255523	n6-benzyladenosine-5'-phosphate	1.85364e-05	0.408	1	-	-
707545	Alvespimycin	1.84938e-05	0.408	1	Clinical trial	HSP90
268986	zoamix	1.8475e-05	0.4	1	-	-
352277	colchicide.hcl	1.84457e-05	0.43	1	-	-
151980	4-quinolinol, 7-methoxy-2-phenyl-	1.83248e-05	0.408	1	-	-
613012	bengamide a	1.83189e-05	0.405	1	-	-
647246	antineoplastic-647246	1.83025e-05	0.415	1	-	-
658867	-	1.8295e-05	0.389	1	-	-
778655	-	1.82814e-05	0.395	1	-	-
741739	-	1.82688e-05	0.404	1	-	-
642198	antineoplastic-642198	1.81722e-05	0.426	1	-	-
305352	zimelidine hydrochloride	1.81251e-05	0.442	1	-	-
711089	-	1.81146e-05	0.393	1	-	-
699881	-	1.80898e-05	0.419	1	-	-
269756	baccharinol	1.80845e-05	0.409	1	-	-
754110	-	1.80783e-05	0.423	1	-	-
246012	-	1.8056e-05	0.428	1	-	-
351478	-	1.80446e-05	0.438	1	-	-
78634	-	1.79862e-05	0.411	1	-	-
260610	1,6-hexanediamine, n,n'-bis(3-methoxy-9-acridinyl)-	1.79319e-05	0.412	1	-	-
710556	-	1.78371e-05	0.398	1	-	-
146396	nitidine, methoxydihydro	1.76889e-05	0.436	1	-	-
715812	-	1.76338e-05	0.404	1	-	-
751382	-	1.76202e-05	0.419	1	-	-
18891	-	1.76198e-05	0.424	1	-	-
679037	1,8-naphthyridin-4(1h)-one, 2-(3-chlorophenyl)-7-methyl-	1.75937e-05	0.37	1	-	-
681229	-	1.75676e-05	0.415	1	-	-
665500	-	1.75507e-05	0.41	1	-	-
721143	-	1.75136e-05	0.414	1	-	-
712396	phosphine, [2-(dipyridinylphosphino)ethyl]diphenyl-	1.74987e-05	0.421	1	-	-
673804	-	1.74754e-05	0.443	1	-	-
175635	antineoplastic-173437	1.74753e-05	0.426	1	-	-
693576	2-(4-hydroxy-benzylidene)-2-(2-pyridyl)acetonitrile	1.74704e-05	0.403	1	-	-
675250	-	1.74666e-05	0.408	1	-	-
87034	-	1.74622e-05	0.393	1	-	-
742295	-	1.74454e-05	0.408	1	-	-
652603	bengazole a	1.74115e-05	0.425	1	-	-
667447	3,9-dicyclohexenyl-1,5,7,11-tetraoxaspiro[5.5]undecane	1.73485e-05	0.38	1	-	-
667930	-	1.73052e-05	0.433	1	-	-
681823	benzo[1,2-b:4,5-b']dithiophene-4,8-dione, 2,7-dinitro-	1.72369e-05	0.419	1	-	-
731099	6-aryl alkyl fluoro quinolone derivative	1.72328e-05	0.421	1	-	-
678914	-	1.71752e-05	0.435	1	-	-
333329	-	1.71746e-05	0.426	1	-	-
720529	-	1.71638e-05	0.386	1	-	-
684423	2-ethoxy-6,7-dehydroestra-1,3,5(10)-trien-3,17.beta.-diol	1.71511e-05	0.434	1	-	-
306864	diosgenin tetraglycoside	1.70498e-05	0.399	1	-	-
695590	-	1.70043e-05	0.429	1	-	-
724387	3-(3,4-dimethoxyphenyl)-8-methoxyisocoumarin	1.69841e-05	0.439	1	-	-
612116	colchicine analog	1.69835e-05	0.44	1	-	-
745089	-	1.69825e-05	0.437	1	-	-
689290	calcein am	1.68836e-05	0.436	1	-	-
659608	-	1.68713e-05	0.427	1	-	-
339877	-	1.67438e-05	0.416	1	-	-
754244	-	1.66625e-05	0.439	1	-	-
726972	-	1.65599e-05	0.429	1	-	-
727210	4-(4-methylthiophenyl)-4-pheny-2(5h)-furanone	1.65504e-05	0.405	1	-	-
159631	secalonic acid d	1.65501e-05	0.435	1	-	-
743854	-	1.65203e-05	0.449	1	-	-
758617	atorvastatin calcium (usan)	1.64585e-05	0.433	1	-	-
292463	monoacetyl verrucarin a epoxide	1.64248e-05	0.407	1	-	-
733409	-	1.64022e-05	0.456	1	-	-
31709	-	1.63784e-05	0.433	1	-	-
736152	-	1.62863e-05	0.435	1	-	-
363997	-	1.6275e-05	0.446	1	-	-
710529	-	1.626e-05	0.436	1	-	-
43684	-	1.62566e-05	0.437	1	-	-
722900	-	1.61816e-05	0.47	1	-	-
701564	-	1.6149e-05	0.417	1	-	-
635370	mivobulin isethionate	1.61448e-05	0.446	1	-	-
275647	-	1.61407e-05	0.448	1	-	-
670408	-	1.6139e-05	0.448	1	-	-
727904	-	1.60756e-05	0.461	1	-	-
652886	-	1.60629e-05	0.426	1	-	-
381862	-	1.6002e-05	0.425	1	-	-
727971	5,5''-dihydroxymethyl-2,2',5',2''-terfuran	1.59764e-05	0.453	1	-	-
664167	-	1.59431e-05	0.453	1	-	-
656160	6-chloro-1,2-dimethyl-7-nitro-5-trifluromethylbenzimidazole	1.59258e-05	0.442	1	-	-
727726	-	1.59112e-05	0.438	1	-	-
753190	-	1.59102e-05	0.451	1	-	-
678473	-	1.59082e-05	0.447	1	-	-
613729	butanoic acid, 2-(p-chlorophenyl)-2-hydroxy-, ethyl ester	1.5868e-05	0.418	1	-	-
275971	-	1.58271e-05	0.422	1	-	-
735422	-	1.58152e-05	0.457	1	-	-
696124	5h-benzo[b]carbazole-6,11-dione, 2-hydroxy-5-methyl-	1.58152e-05	0.46	1	-	-
701188	rp-adenosine-3',5'-cyclic phosphorothioate	1.57791e-05	0.45	1	-	-
716304	-	1.57517e-05	0.447	1	-	-
104956	goniothalamin	1.57291e-05	0.457	1	-	-
135168	-	1.57238e-05	0.444	1	-	-
673791	-	1.57085e-05	0.464	1	-	-
670057	-	1.5708e-05	0.426	1	-	-
693563	-	1.56801e-05	0.432	1	-	-
754198	-	1.56794e-05	0.443	1	-	-
689449	-	1.55858e-05	0.467	1	-	-
709101	-	1.55769e-05	0.438	1	-	-
673795	-	1.55678e-05	0.426	1	-	-
266068	-	1.55563e-05	0.464	1	-	-
720450	-	1.55331e-05	0.47	1	-	-
287459	Cytarabine	1.53736e-05	0.457	1	FDA approved	Ds
734798	-	1.53425e-05	0.434	1	-	-
639831	-	1.53328e-05	0.443	1	-	-
670283	-	1.53061e-05	0.46	1	-	-
732405	-	1.52876e-05	0.432	1	-	-
700559	ptilomycalin a format salt	1.52387e-05	0.461	1	-	-
694500	-	1.52287e-05	0.447	1	-	-
706995	Entinostat	1.51502e-05	0.462	1	Clinical trial	HDAC
289922	phosphonium, triphenylpropenyl-, bromide, (e)- (8ci)	1.50546e-05	0.448	1	-	-
81260	nitrocresolamine	1.50334e-05	0.447	1	-	-
885	3,3'-diamino-4,4'-bis(dimethylamino)benzophenone	1.49578e-05	0.482	1	-	-
617668	b720389k237	1.49281e-05	0.457	1	-	-
709756	-	1.48899e-05	0.453	1	-	-
727356	-	1.48259e-05	0.485	1	-	-
701194	-	1.47823e-05	0.464	1	-	-
354844	albacarcin v	1.47628e-05	0.475	1	-	-
741290	-	1.47401e-05	0.426	1	-	-
350102	1,3-benzodioxole, 5-methoxy-6-[1-(4-methoxyphenyl)ethyl]-	1.47297e-05	0.482	1	-	-
88903	-	1.46924e-05	0.464	1	-	-
356885	antibiotic p 168	1.46913e-05	0.461	1	-	-
268965	benzaldehyde, 4-[bis[2-[(methylsulfonyl)oxy]ethyl]amino]-	1.4677e-05	0.492	1	-	-
704205	-	1.462e-05	0.464	1	-	-
709439	-	1.46035e-05	0.462	1	-	-
207895	wln: t56 bnonj bo fnw i- at6n dntj d1	1.45305e-05	0.472	1	-	-
219733	n,n'-di-9-acridinyl-1,6-hexanediamine	1.45074e-05	0.465	1	-	-
381866	bafilomycin deriv	1.44773e-05	0.465	1	-	-
701747	-	1.447e-05	0.473	1	-	-
639829	Benzoylphenylurea	1.44683e-05	0.475	1	-	-
750050	-	1.44613e-05	0.463	1	-	-
726863	6-[4-(1-cyclohexenyl)-1,3-butadiyn-1-yl]-2(2h)-pyranone	1.44575e-05	0.464	1	-	-
113452	-	1.44487e-05	0.471	1	-	-
744020	-	1.44071e-05	0.513	1	-	-
682096	-	1.43852e-05	0.468	1	-	-
742088	his 47-methyl ct	1.43776e-05	0.482	1	-	-
647322	-	1.43551e-05	0.458	1	-	-
743688	-	1.43503e-05	0.47	1	-	-
113423	baker's antifol	1.42854e-05	0.478	1	-	-
659780	-	1.42847e-05	0.497	1	-	-
80465	-	1.42833e-05	0.498	1	-	-
330770	-	1.41286e-05	0.522	1	-	-
701661	-	1.40914e-05	0.497	1	-	-
209926	4-thiazolidinone, 3-(1-phenylethyl)-2-thioxo-	1.40618e-05	0.48	1	-	-
747379	-	1.40307e-05	0.478	1	-	-
89171	-	1.40076e-05	0.486	1	-	-
743880	-	1.39852e-05	0.459	1	-	-
720622	-	1.39529e-05	0.484	1	-	-
683662	-	1.38995e-05	0.468	1	-	-
654259	glycylaminophenylbenzoylurea (hcl salt)	1.38891e-05	0.477	1	-	-
734207	-	1.38138e-05	0.497	1	-	-
698030	-	1.37632e-05	0.499	1	-	-
744630	-	1.37474e-05	0.488	1	-	-
77830	camolar	1.37291e-05	0.489	1	-	-
86372	-	1.37015e-05	0.492	1	-	-
675366	-	1.36924e-05	0.503	1	-	-
716495	-	1.36744e-05	0.487	1	-	-
734079	arylpurine analogues	1.36523e-05	0.477	1	-	-
693766	-	1.36354e-05	0.482	1	-	-
654260	-	1.362e-05	0.483	1	-	-
127755	dihydrotriazine derivative	1.36065e-05	0.483	1	-	-
606699	-	1.35931e-05	0.494	1	-	-
723906	-	1.35929e-05	0.483	1	-	-
734643	-	1.35925e-05	0.481	1	-	-
620256	-	1.35743e-05	0.491	1	-	-
693131	-	1.3531e-05	0.482	1	-	-
703749	-	1.35062e-05	0.488	1	-	-
645646	antineoplastic-645646	1.34074e-05	0.494	1	-	-
645351	[bis(aminomethyl)diethylsilane]dichloroplatinum (ii)	1.33986e-05	0.468	1	-	-
668496	-	1.335e-05	0.494	1	-	-
646714	2,5-dimethyl-3,6-diaziridinyl-1,4-benzoquinone	1.33158e-05	0.488	1	-	-
710181	-	1.32648e-05	0.477	1	-	-
211490	-	1.32204e-05	0.476	1	-	-
735186	4'-(1h-benzimidazol-2-yl)1,1biphenyl-4-amine	1.32124e-05	0.5	1	-	-
643859	-	1.31809e-05	0.509	1	-	-
671172	-	1.31669e-05	0.476	1	-	-
658870	1,8-naphthyridin-4(1h)-one, 2-phenyl-	1.31113e-05	0.518	1	-	-
716564	-	1.30217e-05	0.517	1	-	-
758394	dequalinium chloride	1.3008e-05	0.482	1	-	-
73233	-	1.29562e-05	0.505	1	-	-
715776	-	1.28891e-05	0.467	1	-	-
669888	-	1.28508e-05	0.501	1	-	-
128580	-	1.27902e-05	0.505	1	-	-
330507	Tanespimycin	1.27812e-05	0.479	1	Clinical trial	HSP90
715777	-	1.27733e-05	0.468	1	-	-
708106	-	1.27279e-05	0.519	1	-	-
692646	-	1.268e-05	0.5	1	-	-
693852	11-chloro-10h-indolo[3,2-b]quinoline	1.26516e-05	0.495	1	-	-
698932	-	1.26216e-05	0.503	1	-	-
686560	-	1.25323e-05	0.528	1	-	-
115980	-	1.25307e-05	0.513	1	-	-
174589	-	1.25246e-05	0.539	1	-	-
643853	-	1.2512e-05	0.536	1	-	-
688021	-	1.25098e-05	0.505	1	-	-
691877	-	1.25011e-05	0.533	1	-	-
676426	-	1.24112e-05	0.491	1	-	-
734198	-	1.24057e-05	0.501	1	-	-
718919	-	1.23787e-05	0.503	1	-	-
662199	n-[(3-methoxy-4-hydroxyphenyl)methyl]-n'-dodecylthiourea	1.23627e-05	0.509	1	-	-
347217	-	1.22867e-05	0.519	1	-	-
345647	chaetochromin	1.22059e-05	0.496	1	-	-
355	-	1.22031e-05	0.5	1	-	-
765773	3,4-di-p-tolylisoxazolo[3,4-d]pyridazin-7(6h)-one	1.21135e-05	0.495	1	-	-
643855	-	1.21089e-05	0.51	1	-	-
291925	-	1.20868e-05	0.514	1	-	-
754077	-	1.20826e-05	0.53	1	-	-
336053	1-piperidinesulfonamide, n-(7-amino-2-naphthalenyl)-	1.20633e-05	0.502	1	-	-
72151	-	1.20322e-05	0.524	1	-	-
683664	-	1.20173e-05	0.529	1	-	-
720553	-	1.20099e-05	0.528	1	-	-
711725	-	1.18348e-05	0.521	1	-	-
98535	aminoanfol	1.17909e-05	0.511	1	-	-
743876	-	1.17461e-05	0.534	1	-	-
660633	2-chloro-3-(3-chloro-propyloxy)-naphthazarin	1.16802e-05	0.532	1	-	-
718368	-	1.16758e-05	0.531	1	-	-
726332	-	1.16739e-05	0.537	1	-	-
11240	basic blue k	1.16254e-05	0.542	1	-	-
638484	(4-methoxyphenyl)-(3,4,5-trimethoxyphenyl)methane	1.15775e-05	0.528	1	-	-
7533	allocor	1.1537e-05	0.498	1	-	-
750424	pu-h71.2hcl	1.1534e-05	0.53	1	-	-
49565	-	1.15285e-05	0.522	1	-	-
668555	pectenotoxin ii	1.15102e-05	0.518	1	-	-
665805	-	1.14905e-05	0.539	1	-	-
665492	-	1.14495e-05	0.484	1	-	-
67586	-	1.144e-05	0.524	1	-	-
696129	-	1.14258e-05	0.539	1	-	-
754081	-	1.1383e-05	0.519	1	-	-
675003	-	1.13669e-05	0.549	1	-	-
639207	-	1.13602e-05	0.499	1	-	-
705942	1,2-bis[bis(2-methylthiophenyl)phosphino]ethane	1.13553e-05	0.524	1	-	-
725986	-	1.13399e-05	0.563	1	-	-
762	Nitrogen mustard	1.1337e-05	0.552	1	FDA approved	A7|AlkAg
338259	lycobetaine	1.1273e-05	0.527	1	-	-
641484	(z)-3,4,5-trimethoxy-4'-ethylstilbene	1.12636e-05	0.527	1	-	-
682448	benzo[1,2-b:4,5-b']dithiophene-4,8-dione, 2-acetyl-	1.12604e-05	0.523	1	-	-
260642	-	1.12163e-05	0.513	1	-	-
168225	-	1.12101e-05	0.549	1	-	-
175639	-	1.11642e-05	0.525	1	-	-
749804	-	1.11618e-05	0.527	1	-	-
749075	-	1.11581e-05	0.533	1	-	-
713591	-	1.10769e-05	0.49	1	-	-
41567	-	1.10535e-05	0.529	1	-	-
58905	bc 76	1.10167e-05	0.526	1	-	-
746498	-	1.09952e-05	0.543	1	-	-
662565	-	1.0962e-05	0.533	1	-	-
724685	sodium artelinate sesquihydrate	1.09578e-05	0.518	1	-	-
713197	-	1.0946e-05	0.514	1	-	-
696075	-	1.09283e-05	0.535	1	-	-
645619	-	1.09279e-05	0.54	1	-	-
695065	-	1.09042e-05	0.539	1	-	-
734237	7-methoxyisoindolo[1,2-a]quinoxalin-4(5h)one	1.08927e-05	0.529	1	-	-
670421	-	1.08911e-05	0.54	1	-	-
735322	-	1.08788e-05	0.529	1	-	-
668497	-	1.08621e-05	0.544	1	-	-
682993	benzo[1,2-b:4,5-b']dithiophene-4,8-diol, dipropionate	1.08508e-05	0.532	1	-	-
688027	-	1.08489e-05	0.562	1	-	-
707149	neritaloside	1.0834e-05	0.543	1	-	-
201618	-	1.08269e-05	0.532	1	-	-
725774	-	1.08186e-05	0.542	1	-	-
717532	-	1.08171e-05	0.539	1	-	-
664314	-	1.08081e-05	0.537	1	-	-
645008	intoplicine	1.07678e-05	0.548	1	-	-
751955	-	1.07651e-05	0.542	1	-	-
748146	5-bromo-2-{[(2)-3-phenylprop-2-enoyl]amino}benzamide	1.07637e-05	0.56	1	-	-
89172	2h-tetrazolium, 3-(2-biphenylyl)-2,5-diphenyl- chloride	1.07397e-05	0.565	1	-	-
105546	riboprine(usan)	1.07378e-05	0.562	1	-	-
727859	(-)-Gossypol/0.1 methyl-t-butyl ether/0.7 hexane	1.07288e-05	0.574	1	Clinical trial	Apo|BCL2
79543	-	1.07214e-05	0.544	1	-	-
741354	-	1.06598e-05	0.554	1	-	-
175636	-	1.06456e-05	0.531	1	-	-
681730	-	1.06397e-05	0.531	1	-	-
7801	mauve	1.05847e-05	0.557	1	-	-
742804	-	1.05702e-05	0.546	1	-	-
735372	-	1.05697e-05	0.559	1	-	-
698986	-	1.0554e-05	0.536	1	-	-
34927	-	1.05269e-05	0.538	1	-	-
690274	-	1.05099e-05	0.558	1	-	-
150432	-	1.04686e-05	0.549	1	-	-
662191	-	1.04183e-05	0.569	1	-	-
659609	-	1.04142e-05	0.557	1	-	-
658851	-	1.03794e-05	0.567	1	-	-
754116	-	1.03723e-05	0.537	1	-	-
626540	-	1.03709e-05	0.525	1	-	-
742906	-	1.0358e-05	0.556	1	-	-
25846	-	1.03469e-05	0.533	1	-	-
689874	-	1.03367e-05	0.523	1	-	-
710526	-	1.03332e-05	0.538	1	-	-
723564	-	1.03141e-05	0.541	1	-	-
656239	benzo[1,2-b:5,4-b']dithiophene-2-carboxaldehyde, 4,8-dioxo-	1.03054e-05	0.586	1	-	-
93427	-	1.02772e-05	0.54	1	-	-
689873	-	1.0276e-05	0.565	1	-	-
712001	-	1.02737e-05	0.555	1	-	-
618862	-	1.0256e-05	0.559	1	-	-
726796	cps49	1.02526e-05	0.556	1	-	-
687352	-	1.02063e-05	0.562	1	-	-
751109	-	1.02035e-05	0.579	1	-	-
752461	-	1.01819e-05	0.519	1	-	-
129220	cyclo-c	1.01536e-05	0.556	1	-	-
96541	1-benzoyl-1,2-dihydrobenzo[f]quinaldonitrile	1.0105e-05	0.58	1	-	-
69413	-	1.00712e-05	0.556	1	-	-
666217	-	1.00612e-05	0.543	1	-	-
699727	-	1.00591e-05	0.583	1	-	-
11235	thioflavine	1.00428e-05	0.543	1	-	-
691240	-	9.95266e-06	0.559	1	-	-
656242	-	9.94982e-06	0.558	1	-	-
701023	aceanthryleno[1,2-b]quinoxaline, 12-nitro-	9.90988e-06	0.559	1	-	-
328166	8b-hydroxy-9b,10b-epoxyverrucarin a	9.90979e-06	0.56	1	-	-
628561	4h-1,3,2-benzodioxastannin-4-one, 7-amino-2,2-dibutyl-	9.89733e-06	0.596	1	-	-
166224	-	9.8141e-06	0.566	1	-	-
659611	-	9.79053e-06	0.592	1	-	-
136037	at 116, benzylamine salt	9.78536e-06	0.559	1	-	-
50686	sanatol tr	9.78416e-06	0.577	1	-	-
742417	c8, carbonyl prodigiosine	9.77906e-06	0.559	1	-	-
168516	benzene, 1-methoxy-4-(2-nitroethenyl)-, (e)-	9.7672e-06	0.591	1	-	-
46683	-	9.76388e-06	0.557	1	-	-
59684	n-butyltriphenylphosphonium bromide	9.76033e-06	0.577	1	-	-
703104	-	9.73633e-06	0.563	1	-	-
163949	3,6-diamino-10-methylacridinium chloride hydrochloride	9.72819e-06	0.606	1	-	-
700265	-	9.71726e-06	0.569	1	-	-
28866	-	9.68193e-06	0.575	1	-	-
332890	-	9.65377e-06	0.545	1	-	-
716210	-	9.63344e-06	0.585	1	-	-
659853	L-alpha-Aminobutyric Acid	9.58585e-06	0.586	1	-	-
645645	antineoplastic-645645	9.57752e-06	0.585	1	-	-
679813	-	9.57491e-06	0.565	1	-	-
165715	9-acridinamine, n-(4-methoxyphenyl)-, monohydrochloride	9.56064e-06	0.558	1	-	-
736553	-	9.53875e-06	0.578	1	-	-
682453	benzo[1,2-b:5,4-b']dithiophene-4,8-dione, 2-acetyl-	9.53029e-06	0.584	1	-	-
700211	-	9.52072e-06	0.555	1	-	-
741916	-	9.51295e-06	0.562	1	-	-
135962	p-ara-c	9.48091e-06	0.535	1	-	-
382046	-	9.47897e-06	0.566	1	-	-
732183	chaksine sulfate	9.47139e-06	0.562	1	-	-
730435	-	9.43448e-06	0.561	1	-	-
684074	7h-5,6-dithioleno[4,3-d]uracil	9.39758e-06	0.574	1	-	-
290433	coumarin 30	9.38862e-06	0.561	1	-	-
107658	cytochalasin b	9.34312e-06	0.576	1	-	-
684046	-	9.32901e-06	0.589	1	-	-
328403	-	9.32609e-06	0.56	1	-	-
750717	-	9.32472e-06	0.575	1	-	-
291312	8-hydroxy verrucarin a	9.31777e-06	0.557	1	-	-
727048	-	9.29761e-06	0.569	1	-	-
645809	-	9.25771e-06	0.606	1	-	-
306107	-	9.22964e-06	0.587	1	-	-
724692	-	9.22551e-06	0.583	1	-	-
753188	-	9.22299e-06	0.602	1	-	-
674674	pectenotoxin 1	9.18125e-06	0.584	1	-	-
716299	-	9.17424e-06	0.559	1	-	-
84063	-	9.16244e-06	0.57	1	-	-
671095	-	9.13565e-06	0.57	1	-	-
710091	digitonin	9.13185e-06	0.568	1	-	-
619859	-	9.13121e-06	0.587	1	-	-
697471	-	9.12579e-06	0.57	1	-	-
727207	3,4-bis-(4-methoxyphenyl)-2(5h)-furanone	9.12446e-06	0.559	1	-	-
383031	rutacridone epoxide	9.10635e-06	0.579	1	-	-
344688	-	9.08868e-06	0.602	1	-	-
676864	-	9.05076e-06	0.579	1	-	-
168466	2-(1-(quinolin-2(1h)-ylidenehydrazono)ethyl)phenol	9.03613e-06	0.582	1	-	-
69830	-	8.97394e-06	0.549	1	-	-
727209	3-(3,4,5-trimethoxy)-4-(2-naphtyl)-2(5h)-furanone	8.95884e-06	0.572	1	-	-
691219	-	8.94033e-06	0.55	1	-	-
755892	Hydrastinine HCl	8.87475e-06	0.542	1	-	-
752200	-	8.86108e-06	0.601	1	-	-
754197	-	8.86007e-06	0.594	1	-	-
734199	-	8.85092e-06	0.612	1	-	-
299117	sendanin	8.83498e-06	0.591	1	-	-
698666	-	8.8288e-06	0.596	1	-	-
727826	-	8.81217e-06	0.589	1	-	-
673652	2-ethylaminoestradiol	8.80919e-06	0.585	1	-	-
728594	-	8.77846e-06	0.582	1	-	-
205795	-	8.70818e-06	0.579	1	-	-
688493	-	8.69758e-06	0.614	1	-	-
696992	nitro mbf-so2-cl	8.6507e-06	0.592	1	-	-
701812	-	8.64774e-06	0.59	1	-	-
382035	-	8.6448e-06	0.598	1	-	-
281272	ara ac	8.62325e-06	0.623	1	-	-
749923	g-tpp	8.61752e-06	0.588	1	-	-
134725	k 33	8.56383e-06	0.622	1	-	-
7853	2,6-dichloro-7-methylpurine	8.54566e-06	0.596	1	-	-
690433	-	8.54419e-06	0.617	1	-	-
668421	-	8.5278e-06	0.584	1	-	-
737671	-	8.51423e-06	0.625	1	-	-
759614	6-Mercaptopurine	8.50534e-06	0.62	1	FDA approved	Ds
146268	-	8.49576e-06	0.601	1	-	-
606398	-	8.49065e-06	0.599	1	-	-
750723	-	8.48174e-06	0.607	1	-	-
750106	-	8.47654e-06	0.586	1	-	-
758965	cepharanthine	8.47222e-06	0.598	1	-	-
718150	-	8.46919e-06	0.585	1	-	-
740	Methotrexate	8.44341e-06	0.597	1	FDA approved	Df
742414	c4 ester, carbonyl adjacent to prodigiosine, hcl salt	8.41903e-06	0.601	1	-	-
727962	-	8.4118e-06	0.585	1	-	-
726770	-	8.40208e-06	0.595	1	-	-
752504	-	8.38556e-06	0.602	1	-	-
145669	4(1h)-quinazolinone, 2,3-dihydro-2-(1-naphthyl)- (8ci)	8.38163e-06	0.584	1	-	-
4434	nabor orange r	8.34308e-06	0.607	1	-	-
711618	-	8.34231e-06	0.625	1	-	-
687744	-	8.34046e-06	0.579	1	-	-
744450	-	8.33381e-06	0.597	1	-	-
748148	-	8.33355e-06	0.551	1	-	-
600167	diazene, hydroxy(5-phenyl-2-pyridinyl)-, sodium salt	8.31534e-06	0.578	1	-	-
695915	-	8.28064e-06	0.586	1	-	-
702400	-	8.27936e-06	0.584	1	-	-
371168	-	8.26966e-06	0.591	1	-	-
615441	-	8.25548e-06	0.596	1	-	-
644582	-	8.23495e-06	0.589	1	-	-
693117	-	8.2255e-06	0.606	1	-	-
382034	-	8.21639e-06	0.601	1	-	-
33566	-	8.19849e-06	0.624	1	-	-
641454	dolavaline	8.16357e-06	0.605	1	-	-
36806	-	8.14981e-06	0.623	1	-	-
742799	3-amino-n-(4-benzylphenyl)-1h-indazole-1-carboxamide	8.14474e-06	0.612	1	-	-
88971	-	8.11199e-06	0.57	1	-	-
740564	-	8.11153e-06	0.599	1	-	-
720177	-	8.08101e-06	0.623	1	-	-
281929	-	8.0623e-06	0.629	1	-	-
743883	-	7.98501e-06	0.603	1	-	-
648766	Trabectedin	7.9449e-06	0.615	1	Europe approved	A2
730523	-	7.9377e-06	0.601	1	-	-
717201	-	7.92911e-06	0.612	1	-	-
22348	-	7.91049e-06	0.615	1	-	-
740845	-	7.89148e-06	0.631	1	-	-
732826	-	7.88061e-06	0.619	1	-	-
667928	-	7.86399e-06	0.598	1	-	-
302325	2,4-pyrimidinediamine, 5-(4-chloro-3-nitrophenyl)-6-ethyl-	7.8627e-06	0.642	1	-	-
339768	-	7.8497e-06	0.626	1	-	-
732850	-	7.81243e-06	0.617	1	-	-
368390	Brequinar	7.78814e-06	0.628	1	-	Ds|Rs
36354	tmca	7.76584e-06	0.622	1	-	-
743641	-	7.76011e-06	0.629	1	-	-
743396	-	7.75772e-06	0.622	1	-	-
691127	-	7.75473e-06	0.629	1	-	-
716567	-	7.74214e-06	0.605	1	-	-
639366	-	7.73082e-06	0.614	1	-	-
627777	-	7.72834e-06	0.62	1	-	-
740122	-	7.72117e-06	0.652	1	-	-
685797	-	7.71001e-06	0.635	1	-	-
724057	-	7.68116e-06	0.611	1	-	-
721388	-	7.67969e-06	0.612	1	-	-
281817	-	7.6737e-06	0.59	1	-	-
741106	-	7.65849e-06	0.587	1	-	-
676180	-	7.65791e-06	0.604	1	-	-
603974	-	7.64083e-06	0.634	1	-	-
744627	-	7.63178e-06	0.62	1	-	-
730248	-	7.63052e-06	0.646	1	-	-
643847	-	7.5736e-06	0.613	1	-	-
743695	-	7.56866e-06	0.6	1	-	-
707904	-	7.56334e-06	0.614	1	-	-
349622	cytovaricin	7.56038e-06	0.623	1	-	-
747253	trihexyl(tetradecyl)phosphonium tetrafluoroborate	7.53089e-06	0.631	1	-	-
734296	-	7.5285e-06	0.595	1	-	-
671141	-	7.51313e-06	0.627	1	-	-
352122	Trimetrexate glucuronate	7.49548e-06	0.649	1	-	Df
746087	kekule	7.46124e-06	0.642	1	-	-
351521	piritrexim isethionate	7.46034e-06	0.616	1	-	-
645808	-	7.41885e-06	0.604	1	-	-
749377	-	7.41504e-06	0.608	1	-	-
642597	-	7.40795e-06	0.629	1	-	-
682306	-	7.40196e-06	0.63	1	-	-
263626	-	7.39891e-06	0.624	1	-	-
700272	-	7.3961e-06	0.621	1	-	-
665351	-	7.3796e-06	0.614	1	-	-
743506	-	7.31117e-06	0.623	1	-	-
737262	n-benzyl-n-(2-iodylphenyl)acetamide	7.30371e-06	0.628	1	-	-
292567	nigericin	7.28833e-06	0.661	1	-	-
294913	anguidine deriv 15-chloroacetylscirpene-3,4-diol	7.28328e-06	0.64	1	-	-
706989	5-chloro-2,3'-o-cyclocytidine hydrochloride	7.19767e-06	0.628	1	-	-
667640	-	7.18986e-06	0.665	1	-	-
735373	-	7.17847e-06	0.633	1	-	-
40665	pc 254	7.17753e-06	0.625	1	-	-
667262	ethyl 3-[4-(5-nitro-2-furylacryloyl)aminophenyl]propionate	7.1496e-06	0.619	1	-	-
735036	-	7.1259e-06	0.606	1	-	-
638478	inostamycin	7.12463e-06	0.606	1	-	-
123511	-	7.12246e-06	0.62	1	-	-
691850	-	7.11558e-06	0.62	1	-	-
607173	hymenialdisine	7.10813e-06	0.627	1	-	-
737735	-	7.09791e-06	0.619	1	-	-
744636	-	7.00557e-06	0.61	1	-	-
657822	(1r)-3,3-dibromocamphor	7.00555e-06	0.654	1	-	-
744059	1-o-(.beta.-d-galactopyranosyl)-l-threo-dihydrosphinogsine	6.98347e-06	0.633	1	-	-
682861	-	6.97101e-06	0.638	1	-	-
668490	-	6.96961e-06	0.618	1	-	-
361127	destruxin e	6.93595e-06	0.641	1	-	-
373981	r 7516	6.93441e-06	0.644	1	-	-
711021	-	6.93098e-06	0.653	1	-	-
26112	-	6.91617e-06	0.602	1	-	-
744693	-	6.91114e-06	0.647	1	-	-
676362	-	6.91076e-06	0.643	1	-	-
720531	-	6.89889e-06	0.631	1	-	-
725099	-	6.88204e-06	0.599	1	-	-
728086	-	6.86887e-06	0.635	1	-	-
682452	benzo[1,2-b:5,4-b']dithiophene-4,8-dione, 2,5-diacetyl-	6.85942e-06	0.634	1	-	-
706470	-	6.85325e-06	0.651	1	-	-
682442	7-hydroxy-4',6-diaminoflavone hydrochloride salt	6.84662e-06	0.628	1	-	-
717202	-	6.84012e-06	0.631	1	-	-
681824	benzo[1,2-b:4,5-b']dithiophene-4,8-dione, 2-nitro-	6.82584e-06	0.649	1	-	-
184692	benzenamine, 4-[(5-nitro-2-thienyl)sulfonyl]-	6.78518e-06	0.617	1	-	-
667452	-	6.78034e-06	0.651	1	-	-
227114	-	6.77952e-06	0.639	1	-	-
716545	rogiolol	6.75412e-06	0.616	1	-	-
196539	-	6.73355e-06	0.653	1	-	-
688022	-	6.72009e-06	0.629	1	-	-
694489	-	6.70851e-06	0.63	1	-	-
92585	benzoic acid, p-[(purin-6-ylthio)mercuri]-	6.69011e-06	0.637	1	-	-
305767	2,4-quinazolinediamine, 6-[(4-chlorophenyl)thio]-	6.68929e-06	0.627	1	-	-
281617	-	6.67362e-06	0.657	1	-	-
705901	-	6.66071e-06	0.632	1	-	-
735152	-	6.65248e-06	0.628	1	-	-
670561	-	6.64976e-06	0.642	1	-	-
662553	-	6.62603e-06	0.626	1	-	-
679018	-	6.60829e-06	0.627	1	-	-
619003	mx2 hcl	6.59023e-06	0.628	1	-	-
701186	2-debenzoyl-2-(3,5-difluorobenzoyl)taxol	6.57033e-06	0.65	1	-	-
713156	triacetyl crambescidin 800 hydrochloride	6.56148e-06	0.642	1	-	-
354961	-	6.56131e-06	0.633	1	-	-
728083	-	6.54009e-06	0.672	1	-	-
725098	-	6.51411e-06	0.654	1	-	-
677083	okadaic acid	6.50703e-06	0.621	1	Clinical trial	Pase
733255	-	6.5065e-06	0.656	1	-	HDAC
679804	-	6.50168e-06	0.667	1	-	-
602313	-	6.49478e-06	0.634	1	-	-
743433	-	6.49294e-06	0.639	1	-	-
624285	-	6.47666e-06	0.625	1	-	-
665671	-	6.46406e-06	0.657	1	-	-
684054	-	6.4601e-06	0.654	1	-	-
640500	-	6.44254e-06	0.645	1	-	-
719661	-	6.40171e-06	0.633	1	-	-
87364	3,6-dibromophenanthrene-9,10-dione	6.38981e-06	0.644	1	-	-
661832	-	6.36693e-06	0.648	1	-	-
702134	-	6.3167e-06	0.632	1	-	-
638407	-	6.31526e-06	0.624	1	-	-
678125	-	6.31514e-06	0.655	1	-	-
51857	-	6.31266e-06	0.67	1	-	-
693118	-	6.306e-06	0.654	1	-	-
683690	dichapetalin a	6.29488e-06	0.637	1	-	-
7522	cymarin	6.28941e-06	0.634	1	-	-
121713	-	6.28086e-06	0.652	1	-	-
726902	-	6.27046e-06	0.658	1	-	-
638635	-	6.23848e-06	0.638	1	-	-
701666	-	6.22849e-06	0.663	1	-	-
334072	bisbenzimide	6.20627e-06	0.658	1	-	-
622696	thioperoxydicarbonic diamide, tetramethyl-	6.17176e-06	0.638	1	-	-
644211	chlorodestruxin	6.14223e-06	0.656	1	-	-
753394	-	6.1381e-06	0.658	1	-	-
726186	-	6.12567e-06	0.64	1	-	-
696125	-	6.12071e-06	0.622	1	-	-
673350	-	6.11236e-06	0.676	1	-	-
667641	-	6.10161e-06	0.655	1	-	-
670960	-	6.10087e-06	0.663	1	-	-
720148	-	6.09701e-06	0.671	1	-	-
695935	-	6.07571e-06	0.676	1	-	-
695806	-	6.06358e-06	0.663	1	-	-
706010	-	6.06164e-06	0.674	1	-	-
732404	-	6.05528e-06	0.654	1	-	-
754088	-	6.03836e-06	0.649	1	-	-
665694	-	6.03785e-06	0.652	1	-	-
724626	3-(indol-3-yl)-4-(1-ethoxy-indol-3-yl)-pyrrole-2,5-dione	6.03131e-06	0.65	1	-	-
400245	chimaphilin	6.01947e-06	0.669	1	-	-
88054	-	6.01181e-06	0.652	1	-	-
747522	3- methoxy-5h-8-methoxy-isoindolo[2,1-a]quinoxalin-6-one	6.00754e-06	0.673	1	-	-
24819	peltatin b	6.00305e-06	0.672	1	-	-
667275	perfragilin b	6.00274e-06	0.633	1	-	-
733654	-	5.99635e-06	0.646	1	-	-
78572	wln: t66 bnj bo emq &gh	5.98336e-06	0.649	1	-	-
617743	-	5.95985e-06	0.69	1	-	-
277987	1-isoquinolinamine, 3-(1-naphthalenyl)-	5.935e-06	0.676	1	-	-
673453	-	5.93492e-06	0.657	1	-	-
716857	-	5.93283e-06	0.653	1	-	-
673347	naphthalene, 1,4-bis(oxiranylmethoxy)-	5.92657e-06	0.676	1	-	-
670811	-	5.91938e-06	0.659	1	-	-
691578	-	5.91704e-06	0.66	1	-	-
758664	Rapamycin	5.91121e-06	0.677	1	FDA approved	STK|PK:MTOR
730920	-	5.90813e-06	0.677	1	-	-
743696	-	5.89913e-06	0.671	1	-	-
31768	-	5.89401e-06	0.655	1	-	-
5337	vancide 26	5.89072e-06	0.684	1	-	-
665094	-	5.87368e-06	0.689	1	-	-
753219	3-hydroxy-8-methoxyisoindolo[2,1a]quinoxalin-6-(5h)-one	5.86992e-06	0.682	1	-	-
662192	-	5.82844e-06	0.662	1	-	-
660634	2-chloro-3-(2-chloroethoxy)-naphthazarin	5.82553e-06	0.687	1	-	-
332421	-	5.81166e-06	0.675	1	-	-
66914	pyrimidine, 2,4,6-trichloro-5-propyl-	5.77191e-06	0.678	1	-	-
720554	-	5.73597e-06	0.667	1	-	-
703443	-	5.72989e-06	0.655	1	-	-
167483	-	5.71176e-06	0.685	1	-	-
664303	-	5.70465e-06	0.675	1	-	-
305799	2,4-quinazolinediamine, 6-[[4-(dimethylamino)phenyl]thio]-	5.69838e-06	0.65	1	-	-
691844	-	5.69687e-06	0.654	1	-	-
724827	-	5.69455e-06	0.642	1	-	-
724779	-	5.69153e-06	0.671	1	-	-
752503	-	5.67831e-06	0.668	1	-	-
726089	-	5.6727e-06	0.642	1	-	-
60785	-	5.67129e-06	0.674	1	-	-
750719	-	5.63906e-06	0.655	1	-	-
637994	-	5.63716e-06	0.651	1	-	-
754083	-	5.63561e-06	0.686	1	-	-
117028	-	5.61047e-06	0.68	1	-	-
618659	-	5.6066e-06	0.675	1	-	-
688023	-	5.58436e-06	0.667	1	-	-
22709	ae 200	5.5436e-06	0.679	1	-	-
697784	-	5.50844e-06	0.69	1	-	-
131734	-	5.50591e-06	0.67	1	-	-
622648	-	5.50509e-06	0.664	1	-	-
600032	b8173373k297	5.48474e-06	0.673	1	-	-
734236	6-methylisoindolo[1,2-a]quinoxalin-4(5h)-one	5.47409e-06	0.664	1	-	-
727725	-	5.43774e-06	0.672	1	-	-
759852	Vorinostat	5.41071e-06	0.634	1	FDA approved	HDAC
681682	2,3,17.beta.-triacetyloxyestra-1,3,5(10)-triene	5.40037e-06	0.698	1	-	-
663281	6-n-(4-morpholino)-7-chloro-5,8-quinolinedione	5.37012e-06	0.666	1	-	-
36338	quatresin	5.35523e-06	0.698	1	-	-
280074	-	5.3228e-06	0.681	1	-	-
666496	-	5.31804e-06	0.672	1	-	-
754109	-	5.25563e-06	0.666	1	-	-
746687	-	5.24448e-06	0.71	1	-	-
725100	allolaurenterol	5.2415e-06	0.672	1	-	-
692739	-	5.20725e-06	0.668	1	-	-
740385	7-fluoro-2-benzoyl-3-trifluoromethylquioxaline 1,4-dioxide	5.13471e-06	0.666	1	-	-
652809	-	5.08862e-06	0.677	1	-	-
742611	-	5.08275e-06	0.676	1	-	HDAC
676184	-	5.04615e-06	0.69	1	-	-
305530	1-[[5-(p-fluorophenyl)-2-furanyl]methyleneamino]hydantoin	5.03413e-06	0.691	1	-	-
662193	acridine-9-amine, n-(3-aminopropyl)-1-nitro-	5.02115e-06	0.669	1	-	-
185060	-	5.01368e-06	0.691	1	-	-
719210	-	4.97772e-06	0.7	1	-	-
30706	chinon	4.95291e-06	0.689	1	-	-
727259	-	4.9379e-06	0.707	1	-	-
733144	-	4.93575e-06	0.689	1	-	-
747251	-	4.93099e-06	0.687	1	-	-
674701	-	4.92532e-06	0.668	1	-	-
746063	-	4.89144e-06	0.7	1	-	-
676375	-	4.888e-06	0.664	1	-	-
380212	st-daae-1,4-(ii)	4.88247e-06	0.7	1	-	-
724550	2-(4-phenylsulfanyl-benzyl)-1h-naphth[2,3-d]imidazole	4.84433e-06	0.696	1	-	-
665493	-	4.83473e-06	0.697	1	-	-
155694	9-methoxy-2,6-dimethylellipticinium iodide	4.83305e-06	0.673	1	-	-
58239	blastmycin	4.76293e-06	0.691	1	-	-
666787	cis-2-hydroxymethyl-4-(isocytosin-1'-yl)-1,3-dioxolane	4.76192e-06	0.67	1	-	-
620480	-	4.75408e-06	0.706	1	-	-
149286	1,4-pentadien-3-one, 1,5-di-3-pyridyl-	4.74253e-06	0.7	1	-	-
722657	partricin a 2-pyridinylethylamide	4.73555e-06	0.698	1	-	-
682429	2-(1-propynyl)-3,17.beta.-estradiol	4.69484e-06	0.69	1	-	-
673793	4-quinazolone, 7-amino-3-(4-methoxyphenyl)-, hydrate	4.66038e-06	0.707	1	-	-
753378	-	4.64184e-06	0.688	1	-	-
125845	-	4.63281e-06	0.702	1	-	-
134544	-	4.63209e-06	0.687	1	-	-
687850	-	4.62518e-06	0.681	1	-	-
686420	-	4.60059e-06	0.696	1	-	-
733504	Everolimus	4.60008e-06	0.706	1	FDA approved	STK|PK:MTOR
748668	-	4.58877e-06	0.685	1	-	-
667725	-	4.57424e-06	0.682	1	-	-
111702	-	4.53919e-06	0.715	1	-	-
749550	-	4.52408e-06	0.678	1	-	-
281613	-	4.50081e-06	0.709	1	-	-
158382	4(1h)-quinazolinone, 2-(2,4-dimethylphenyl)-2,3-dihydro-	4.49674e-06	0.668	1	-	-
667451	-	4.43748e-06	0.714	1	-	-
603578	-	4.43249e-06	0.68	1	-	-
645665	-	4.41814e-06	0.706	1	-	-
737344	-	4.41327e-06	0.673	1	-	-
702113	-	4.40457e-06	0.715	1	-	-
667927	-	4.40248e-06	0.688	1	-	-
670038	cryptophycin b	4.37378e-06	0.714	1	-	-
305222	cytochalasin h	4.37172e-06	0.686	1	-	-
664263	-	4.35902e-06	0.703	1	-	-
730922	-	4.35715e-06	0.694	1	-	-
640519	3'-carboxypropionyl-(z)-combretastatin a-4	4.35085e-06	0.709	1	-	-
667445	2,8-dimethyl-1,5,7,11-tetraoxaspiro[5.5]undecane	4.33716e-06	0.691	1	-	-
758968	miltefosine	4.33375e-06	0.716	1	-	-
209835	zygosporin a	4.30125e-06	0.709	1	-	-
669887	-	4.29476e-06	0.71	1	-	-
129185	melbex	4.2648e-06	0.711	1	-	-
747521	3- methoxy-5h-10-fluoro-isoindolo[2,1-a]quinoxalin-6-one	4.25899e-06	0.714	1	-	-
657275	-	4.24048e-06	0.685	1	-	-
690042	6h-pyrido[2,3,4-kl]acridin-6-one, 4-methoxy-	4.23618e-06	0.719	1	-	-
97419	progallin o	4.21382e-06	0.729	1	-	-
732786	-	4.17868e-06	0.738	1	-	-
281818	-	4.17208e-06	0.695	1	-	-
666783	cis-2-hydroxymethyl-4-(5'-bromocytosin-1'-yl)-1,3-dioxolane	4.1645e-06	0.715	1	-	-
635591	-	4.16148e-06	0.726	1	-	-
61711	2-oh-e2	4.15637e-06	0.713	1	-	-
73019	-	4.14188e-06	0.717	1	-	-
697453	-	4.13901e-06	0.724	1	-	-
701192	-	4.12551e-06	0.753	1	-	-
688274	-	4.12451e-06	0.72	1	-	-
712006	-	4.09355e-06	0.721	1	-	-
86368	-	4.08075e-06	0.726	1	-	-
673498	-	4.05906e-06	0.723	1	-	-
136513	dibenzoylfuran deriv	4.05657e-06	0.72	1	-	-
736680	-	4.05361e-06	0.714	1	-	-
697726	RH1	4.04343e-06	0.698	1	Clinical trial	ROS1
131513	antineoplastic-131513	4.01358e-06	0.727	1	-	-
745452	-	3.99527e-06	0.726	1	-	-
673794	-	3.98018e-06	0.708	1	-	-
726194	-	3.96596e-06	0.695	1	-	-
636676	-	3.96453e-06	0.72	1	-	-
679796	-	3.96348e-06	0.719	1	-	-
726216	3-(3,4,5-trimethoxyphenyl)-4-phenyl-2(5h)-furanone	3.92101e-06	0.747	1	-	-
271674	Carboxyphthalatoplatinum	3.91976e-06	0.713	1	-	A7
727803	-	3.9195e-06	0.727	1	-	-
684118	-	3.91868e-06	0.721	1	-	-
201290	cytosine, 1.beta.-d-arabinofuranosyl-n(sup 4)-stearoyl-	3.9096e-06	0.666	1	-	-
625497	4-thiomorpholinecarbodithioic acid, antimony complex	3.90607e-06	0.74	1	-	-
382049	-	3.90052e-06	0.73	1	-	-
758183	monensin sodium	3.88564e-06	0.713	1	-	-
693132	uscharidin	3.88289e-06	0.717	1	-	-
671103	-	3.86331e-06	0.717	1	-	-
260179	neoaureothin	3.84754e-06	0.724	1	-	-
285116	siomycin a	3.84127e-06	0.747	1	-	-
735004	-	3.84092e-06	0.708	1	-	-
671041	2-n-propoxyestradiol	3.81686e-06	0.704	1	-	-
744209	-	3.80285e-06	0.731	1	-	-
687964	-	3.8005e-06	0.683	1	-	-
699412	-	3.78444e-06	0.73	1	-	-
3082	x 49	3.77099e-06	0.733	1	-	-
717561	-	3.747e-06	0.709	1	-	-
752463	-	3.74683e-06	0.717	1	-	-
701100	-	3.72976e-06	0.704	1	-	-
735493	-	3.70892e-06	0.723	1	-	-
757087	Nitrogen mustard	3.70266e-06	0.727	1	FDA approved	A7|AlkAg
664170	-	3.69749e-06	0.745	1	-	-
624158	-	3.68468e-06	0.709	1	-	-
132791	glaucarubinone	3.67949e-06	0.735	1	-	-
682994	-	3.6652e-06	0.736	1	-	-
625495	1-piperidinecarbodithioic acid, antimony complex	3.66453e-06	0.712	1	-	-
625501	1-piperidinecarbodithioic acid, antimony complex	3.64829e-06	0.735	1	-	-
731104	-	3.63438e-06	0.695	1	-	-
689529	-	3.62209e-06	0.729	1	-	-
664316	-	3.62059e-06	0.752	1	-	-
717695	oligomycin b	3.6195e-06	0.719	1	-	-
48890	-	3.61001e-06	0.728	1	-	-
726671	-	3.60813e-06	0.73	1	-	-
113136	mansonone f	3.53923e-06	0.727	1	-	-
656155	-	3.52963e-06	0.725	1	-	-
728457	2-acetyl-7-chloro-3-trifluoromethylquinoxaline 1,4-dioxide	3.52139e-06	0.711	1	-	-
666693	-	3.5205e-06	0.733	1	-	-
689133	-	3.50243e-06	0.719	1	-	-
733154	5-methoxy camptothecin	3.49448e-06	0.711	1	-	-
653438	-	3.47479e-06	0.733	1	-	-
740650	-	3.46888e-06	0.732	1	-	-
728317	-	3.46864e-06	0.735	1	-	-
670654	-	3.45733e-06	0.747	1	-	-
179940	wln: t56 bnonj bo fnw i- at6n dntj d1	3.42769e-06	0.706	1	-	-
658868	1,8-naphthyridin-4(1h)-one, 6-methyl-2-phenyl-	3.41194e-06	0.737	1	-	-
637651	ellipticine	3.41124e-06	0.698	1	-	T2
726543	-	3.40361e-06	0.731	1	-	-
49490	-	3.39813e-06	0.745	1	-	-
658838	-	3.35788e-06	0.705	1	-	-
8675	ethyl violet	3.35131e-06	0.738	1	-	-
693539	-	3.33549e-06	0.726	1	-	-
35489	-	3.33188e-06	0.743	1	-	-
710464	AFP464	3.3281e-06	0.743	1	Clinical trial	Db
622688	-	3.32267e-06	0.723	1	-	-
691247	-	3.29975e-06	0.754	1	-	-
657278	1,3-dioxolo[4,5-g]quinolin-8(5h)-one, 6-(2-chlorophenyl)-	3.29558e-06	0.735	1	-	-
740383	-	3.28322e-06	0.72	1	-	-
131020	-	3.26994e-06	0.74	1	-	-
684986	-	3.26628e-06	0.733	1	-	-
112846	quinaspar	3.26233e-06	0.733	1	-	-
741293	-	3.25149e-06	0.713	1	-	-
77141	-	3.23917e-06	0.739	1	-	-
667542	-	3.23806e-06	0.736	1	-	-
120958	kinetin riboside	3.23619e-06	0.744	1	-	-
681455	-	3.21744e-06	0.768	1	-	-
735354	[1]benzopyrano[2,3-b]indol-11-one	3.21695e-06	0.732	1	-	-
362453	-	3.1892e-06	0.754	1	-	-
725775	-	3.17705e-06	0.759	1	-	-
319972	-	3.16332e-06	0.759	1	-	-
745454	-	3.15738e-06	0.732	1	-	-
643001	antineoplastic-643001	3.14652e-06	0.765	1	-	-
700266	-	3.14595e-06	0.746	1	-	-
269757	baccharin	3.13983e-06	0.75	1	-	-
670964	-	3.11685e-06	0.733	1	-	-
656159	6-chloro-1-methyl-7-nitro-5-trifluromethylbenzimidazole	3.11675e-06	0.741	1	-	-
725671	-	3.10638e-06	0.758	1	-	-
153582	-	3.09938e-06	0.766	1	-	-
122263	-	3.08552e-06	0.724	1	-	-
744677	-	3.07891e-06	0.769	1	-	-
676182	-	3.07567e-06	0.731	1	-	-
682597	-	3.07498e-06	0.744	1	-	-
699724	-	3.06403e-06	0.745	1	-	-
58924	-	3.06172e-06	0.721	1	-	-
9404	safranin bluish	3.05558e-06	0.766	1	-	-
225112	-	3.05405e-06	0.758	1	-	-
146397	nitidine, chloride (8ci)	3.05161e-06	0.781	1	-	-
695588	amino mmi-s02 ci	3.04812e-06	0.74	1	-	-
726217	combretastatin a4-analogue	3.0436e-06	0.735	1	-	-
305802	-	3.03443e-06	0.753	1	-	-
734205	-	3.02282e-06	0.737	1	-	-
741289	-	3.02254e-06	0.754	1	-	-
740647	-	3.01758e-06	0.75	1	-	-
728553	4-phenylethynyl-3-(3,4,5-trimethoxy-phenyl)-5h-furan-2-one	3.0168e-06	0.734	1	-	-
600472	picodazole	3.01345e-06	0.745	1	-	-
668370	3,3-diiodo-2-phenyl-2-propenal	2.99169e-06	0.737	1	-	-
630605	-	2.9849e-06	0.761	1	-	-
740649	-	2.98352e-06	0.765	1	-	-
722357	lissoclinidine	2.98312e-06	0.728	1	-	-
726904	-	2.976e-06	0.756	1	-	-
758706	Simvastatin	2.97558e-06	0.731	1	FDA approved	AM
622114	-	2.96131e-06	0.744	1	-	-
693135	methyl farnesylthiosalicylate	2.95917e-06	0.767	1	-	-
634802	bullatalicin	2.94475e-06	0.723	1	-	-
677962	-	2.94251e-06	0.742	1	-	-
17273	propyl quinacrine mustard	2.94077e-06	0.779	1	-	-
728856	-	2.94073e-06	0.755	1	-	-
722308	-	2.93929e-06	0.738	1	-	-
723739	-	2.931e-06	0.749	1	-	-
648581	-	2.92437e-06	0.771	1	-	-
112960	-	2.92381e-06	0.752	1	-	-
637991	9,10-anthracenedione, 1,2,3,5,6,7-hexahydroxy-	2.91868e-06	0.783	1	-	-
692737	-	2.91168e-06	0.741	1	-	-
710557	-	2.91157e-06	0.747	1	-	-
92497	pyrimidine, 2,4,6-trichloro-5-pentyl-	2.90383e-06	0.757	1	-	-
205357	-	2.90249e-06	0.771	1	-	-
80466	-	2.90182e-06	0.737	1	-	-
695585	-	2.88288e-06	0.773	1	-	-
744116	-	2.87476e-06	0.742	1	-	-
667933	-	2.87267e-06	0.746	1	-	-
758188	azaserin	2.86344e-06	0.761	1	-	-
706999	cystothiazole a	2.86287e-06	0.734	1	-	-
624851	-	2.86245e-06	0.755	1	-	-
727208	3-(3,4-dimethoxyphenyl)-4-(4-methoxyphenyl)-2(5h)-furanone	2.85466e-06	0.783	1	-	-
630606	-	2.85274e-06	0.754	1	-	-
357777	-	2.84741e-06	0.759	1	-	-
624545	-	2.83355e-06	0.744	1	-	-
753217	3-hydroxy-9-methoxyisoindolo[2,1a]quinoxalin-6(5h)one	2.8299e-06	0.765	1	-	-
709322	-	2.82909e-06	0.767	1	-	-
98579	bromochloromethotrexate	2.82584e-06	0.766	1	-	-
638241	-	2.82501e-06	0.775	1	-	-
622398	fascaplysine	2.8247e-06	0.774	1	-	-
678879	-	2.81817e-06	0.769	1	-	-
668277	4-carbo-1-thiazolidine-3-o-gluconyl-.gamma.-lactone	2.81406e-06	0.749	1	-	-
670425	-	2.80874e-06	0.753	1	-	-
641691	vicenistatin	2.80844e-06	0.782	1	-	-
689466	desmethoxycentaureidin	2.79654e-06	0.752	1	-	-
127763	-	2.78266e-06	0.745	1	-	-
685272	-	2.77925e-06	0.753	1	-	-
613690	-	2.77651e-06	0.753	1	-	-
312449	-	2.77539e-06	0.778	1	-	-
758662	Lovastatin	2.77501e-06	0.76	1	-	-
43959	wln: 1n1&r dyunqr dn1&1	2.77476e-06	0.753	1	-	-
636675	-	2.76737e-06	0.74	1	-	-
80469	-	2.76688e-06	0.769	1	-	-
750421	-	2.75991e-06	0.764	1	-	-
700205	-	2.73981e-06	0.772	1	-	-
341936	adenosine, 2-bromo-2'-deoxy-	2.73647e-06	0.758	1	-	-
634458	myristoyl hydroxamate	2.72957e-06	0.773	1	-	-
745501	-	2.7245e-06	0.774	1	-	-
627505	ellipticine	2.72049e-06	0.776	1	-	T2
673456	-	2.71348e-06	0.765	1	-	-
725024	2'-deoxy-2'-difluoromethylene-adenosine	2.70657e-06	0.748	1	-	-
693702	gambogic acid	2.67695e-06	0.762	1	-	-
728458	2-acetyl-7-methyl-3-trifluoromethylquinoxaline 1,4-dioxide	2.67354e-06	0.757	1	-	-
729168	-	2.66731e-06	0.766	1	-	-
743898	-	2.65513e-06	0.758	1	-	-
382054	-	2.64739e-06	0.789	1	-	-
758896	fluvastatin	2.63019e-06	0.744	1	-	-
733012	-	2.62966e-06	0.76	1	-	-
715718	-	2.61759e-06	0.775	1	-	-
719979	-	2.60487e-06	0.774	1	-	-
736829	-	2.59828e-06	0.785	1	-	-
742416	c4, carbonyl, ethyl prodigiosine	2.59661e-06	0.776	1	-	-
701101	-	2.59334e-06	0.773	1	-	-
241494	-	2.57881e-06	0.765	1	-	-
734202	-	2.57831e-06	0.764	1	-	-
698181	-	2.56619e-06	0.783	1	-	-
743549	-	2.56312e-06	0.754	1	-	-
742410	5- fluoro-2'-deoxyuridyly-(3'->5')-3'-c-ethynylcytosine	2.55018e-06	0.766	1	-	-
741364	-	2.54894e-06	0.789	1	-	-
335766	quinazoline, 4-ethyl-6-methoxy-7-(oxiranylmethoxy)-	2.54487e-06	0.776	1	-	-
626552	n2,n4,n6-tripivaloyloxymethyl-n2,n4,n6-trimethylmelamine	2.54394e-06	0.76	1	-	-
665564	isoflavone, 5,7-dihydroxy-4'-nitro-	2.53847e-06	0.75	1	-	-
690270	antineoplastic-690270	2.53545e-06	0.755	1	-	-
705323	9-cis-retinol,palmitic acid ester	2.53365e-06	0.773	1	-	-
673454	-	2.53102e-06	0.785	1	-	-
750915	-	2.52921e-06	0.78	1	-	-
710868	-	2.52432e-06	0.792	1	-	-
749505	3,4-diphenylisoxazolo[3,4-d]pyridazin-7(6h)-one	2.51548e-06	0.781	1	-	-
684440	-	2.50783e-06	0.759	1	-	-
687015	-	2.50136e-06	0.746	1	-	-
3077	d 54	2.50062e-06	0.749	1	-	-
683140	-	2.4997e-06	0.784	1	-	-
727202	2-cyano-6,7-difluoro-3-(4-chloro)phenylquinoxaline	2.49958e-06	0.774	1	-	-
747268	1-decyl-3-methylimidazolium tetrafluoroborate	2.49953e-06	0.783	1	-	-
682571	-	2.49318e-06	0.782	1	-	-
730091	-	2.46887e-06	0.774	1	-	-
683776	-	2.46767e-06	0.752	1	-	-
736920	-	2.4662e-06	0.771	1	-	-
625502	4-morpholinecarbodithioic acid, antimony complex	2.46572e-06	0.794	1	-	-
725666	-	2.46358e-06	0.775	1	-	-
658869	-	2.46177e-06	0.782	1	-	-
695804	-	2.46171e-06	0.795	1	-	-
135880	-	2.4541e-06	0.763	1	-	-
693857	-	2.44848e-06	0.769	1	-	-
290555	-	2.44457e-06	0.78	1	-	-
621179	-	2.44317e-06	0.755	1	-	-
352299	2-methylellpticinium	2.43589e-06	0.774	1	-	T2
754238	-	2.43345e-06	0.777	1	-	-
713799	-	2.43186e-06	0.79	1	-	-
751957	-	2.42957e-06	0.798	1	-	-
17	4-amino-3-pentadecylphenol	2.42708e-06	0.759	1	-	-
638850	7-Hydroxystaurosporine	2.42644e-06	0.792	1	Clinical trial	STK
695416	(bipyridyl)dibenzyltindichloride	2.42626e-06	0.789	1	-	-
715805	-	2.42333e-06	0.769	1	-	-
175151	cytochalasin e	2.42094e-06	0.748	1	-	-
697194	-	2.41792e-06	0.796	1	-	-
673104	-	2.41571e-06	0.758	1	-	-
629266	-	2.4125e-06	0.763	1	-	-
284682	nsc 284682	2.411e-06	0.776	1	-	-
693335	-	2.40986e-06	0.764	1	-	-
710559	-	2.40921e-06	0.788	1	-	-
719660	-	2.40475e-06	0.785	1	-	-
622608	-	2.40155e-06	0.771	1	-	-
674996	-	2.39747e-06	0.768	1	-	-
367084	-	2.38465e-06	0.773	1	-	-
699477	-	2.38072e-06	0.782	1	-	-
717694	oligomycin a	2.37932e-06	0.773	1	-	-
683775	-	2.3737e-06	0.791	1	-	-
682864	-	2.36523e-06	0.784	1	-	-
732699	-	2.36449e-06	0.779	1	-	-
742949	-	2.3609e-06	0.765	1	-	-
754032	-	2.35179e-06	0.767	1	-	-
371002	podophyllotoxin deriv. (jurd)	2.34813e-06	0.79	1	-	-
56030	1-(2-ethylphenyl)-4-(3,4,5-trimethoxybenzoyl)piperazine	2.33814e-06	0.776	1	-	-
653006	-	2.33583e-06	0.794	1	-	-
748399	-	2.33567e-06	0.76	1	-	-
401030	pyreno[2,1-b]pyridine	2.33326e-06	0.795	1	-	-
637126	-	2.32443e-06	0.784	1	-	-
748264	ambrosin piperidine diadduct di-n-oxide	2.32167e-06	0.796	1	-	-
720707	3-deaza-3-nonyl-guanine	2.31929e-06	0.796	1	-	-
694342	-	2.31064e-06	0.79	1	-	-
53866	dihydrorotenone	2.30606e-06	0.775	1	-	-
656157	6-chloro-2-ethyl-5-trifluromethylbenzimidazole	2.30382e-06	0.78	1	-	-
702047	2-propenone, 1,1'-(2,5-pyridinediyl)bis[3-(2-furanyl)-	2.30056e-06	0.783	1	-	-
339578	-	2.29953e-06	0.78	1	-	-
749147	-	2.29946e-06	0.802	1	-	-
670961	-	2.29337e-06	0.788	1	-	-
666517	-	2.28839e-06	0.78	1	-	-
280594	Triciribine phosphate	2.28654e-06	0.785	1	Clinical trial	STK
726896	-	2.28402e-06	0.759	1	-	-
735408	-	2.28098e-06	0.792	1	-	HDAC
682309	geodiamolide d	2.27567e-06	0.794	1	-	-
208652	-	2.27404e-06	0.781	1	-	-
89201	Estramustine	2.27225e-06	0.809	1	FDA approved	A7|Tu|AlkAg
698686	-	2.27205e-06	0.788	1	-	-
747292	-	2.26596e-06	0.771	1	-	-
652183	-	2.26324e-06	0.783	1	-	-
647751	-	2.26167e-06	0.791	1	-	-
236657	viridomycin	2.24434e-06	0.795	1	-	-
638788	2-n-methyl-6-oxaellipticinium acetate	2.24383e-06	0.806	1	-	-
742544	-	2.24324e-06	0.799	1	-	-
749874	-	2.23913e-06	0.794	1	-	-
676181	-	2.23534e-06	0.789	1	-	-
695788	-	2.23335e-06	0.792	1	-	-
661205	-	2.23057e-06	0.806	1	-	-
58906	bc 77	2.22761e-06	0.785	1	-	-
613011	latrunculin a	2.22733e-06	0.772	1	-	-
743532	-	2.22514e-06	0.784	1	-	-
201631	-	2.22323e-06	0.782	1	-	-
93373	strophanthidin oxime	2.22308e-06	0.808	1	-	-
715657	-	2.22025e-06	0.784	1	-	-
759135	methylene blue	2.21929e-06	0.786	1	-	-
728903	-	2.21011e-06	0.79	1	-	-
664169	-	2.20376e-06	0.796	1	-	-
634785	-	2.19604e-06	0.805	1	-	-
219734	1,8-octanediamine, n,n'-di-9-acridinyl- (9ci)	2.19423e-06	0.798	1	-	-
750746	-	2.19126e-06	0.791	1	-	-
752892	-	2.18762e-06	0.799	1	-	-
733503	-	2.1862e-06	0.821	1	-	-
277184	-	2.16841e-06	0.78	1	-	-
742794	1-(4-bromophenyl)-3-(1h-indazol-3-yl)urea	2.16274e-06	0.779	1	-	-
758630	diosgenone	2.16005e-06	0.795	1	-	-
150555	mecal	2.15632e-06	0.789	1	-	-
144698	-	2.14817e-06	0.788	1	-	-
736611	-	2.14777e-06	0.804	1	-	-
684142	methanethione, bis(4-methyl-1-piperazinyl)-	2.1438e-06	0.807	1	-	-
656240	-	2.13787e-06	0.791	1	-	-
732225	ocotillone ii	2.13329e-06	0.809	1	-	-
643827	-	2.13023e-06	0.787	1	-	-
637993	-	2.12672e-06	0.807	1	-	-
646159	-	2.11551e-06	0.818	1	-	-
747650	2,3-dimethoxy-5h-pyrido[3',2':4,5]pyrrolo[3,2-c]cinnoline	2.11197e-06	0.812	1	-	-
692738	-	2.10379e-06	0.81	1	-	-
660638	-	2.09515e-06	0.812	1	-	-
660632	2-chloro-3-[2-(2-butoxyethoxy)ethoxy]-naphthazarin	2.07298e-06	0.805	1	-	-
734230	2[4'aminonaphtyl]5methylbenzimidazole	2.0722e-06	0.818	1	-	-
688028	-	2.07059e-06	0.803	1	-	-
657137	-	2.06941e-06	0.791	1	-	-
353500	-	2.0647e-06	0.794	1	-	-
630511	-	2.06405e-06	0.814	1	-	-
354671	-	2.06364e-06	0.792	1	-	-
711172	-	2.06209e-06	0.787	1	-	-
685125	4-piperidinone, 3,5-bis[(4-nitrophenyl)methylene]-, (e,e)-	2.05927e-06	0.808	1	-	-
39084	Azathioprine Sodium	2.05882e-06	0.791	1	-	-
20909	isothan	2.05558e-06	0.796	1	-	-
671448	-	2.05449e-06	0.81	1	-	-
630609	-	2.04784e-06	0.786	1	-	-
725050	-	2.04338e-06	0.769	1	-	-
677695	-	2.04307e-06	0.785	1	-	-
683777	-	2.04211e-06	0.794	1	-	-
645830	-	2.04004e-06	0.795	1	-	-
703786	11-desacetoxy-.delta.(sup 9)-wortmannin	2.03446e-06	0.808	1	-	-
740476	-	2.02501e-06	0.773	1	-	-
372546	-	2.02184e-06	0.808	1	-	-
289900	-	2.01857e-06	0.794	1	-	-
736394	-	2.01713e-06	0.785	1	-	-
760421	tolonium chloride	2.01565e-06	0.808	1	-	-
674349	saptomycin d	2.01524e-06	0.81	1	-	-
318460	acetonitrile, 1,3-dithietan-2-ylidenenitro-	2.01001e-06	0.812	1	-	-
155693	9-methoxy-2-methylellipticinium iodide	2.00862e-06	0.809	1	-	-
727948	-	2.00698e-06	0.842	1	-	-
736268	-	2.00521e-06	0.773	1	-	-
693119	-	2.00217e-06	0.807	1	-	-
728165	Lificguat	2.00056e-06	0.815	1	Clinical trial	HYP|HIF1
13318	-	1.99936e-06	0.804	1	-	-
726512	phloeodictine a 1	1.99694e-06	0.81	1	-	-
680732	-	1.9967e-06	0.828	1	-	-
674998	-	1.99601e-06	0.792	1	-	-
339579	-	1.99559e-06	0.808	1	-	-
10526	-	1.98595e-06	0.802	1	-	-
702295	-	1.97664e-06	0.794	1	-	-
695798	-	1.96709e-06	0.808	1	-	-
700657	trapoxin b	1.96681e-06	0.831	1	-	-
716970	-	1.96204e-06	0.815	1	-	-
724623	cyano pyridine -p-ch3	1.95663e-06	0.782	1	-	-
695394	asimicinone	1.9554e-06	0.817	1	-	-
677598	-	1.95466e-06	0.848	1	-	-
174121	Methotrexate Derivative	1.95306e-06	0.808	1	-	Df
735212	-	1.9526e-06	0.807	1	-	-
733254	-	1.94621e-06	0.803	1	-	HDAC
693992	-	1.9443e-06	0.795	1	-	-
699148	-	1.94307e-06	0.809	1	-	-
726031	manzamine g	1.94199e-06	0.79	1	-	-
652888	-	1.93617e-06	0.815	1	-	-
383336	1h-indole-3-carbonitrile, 2-amino-5-(phenylthio)-	1.93122e-06	0.813	1	-	-
23925	-	1.92638e-06	0.81	1	-	-
720716	-	1.92524e-06	0.809	1	-	-
720135	-	1.92464e-06	0.81	1	-	-
691519	-	1.92386e-06	0.798	1	-	-
674263	-	1.91996e-06	0.797	1	-	-
669441	-	1.90789e-06	0.816	1	-	-
624625	7-methyljuglone	1.90383e-06	0.799	1	-	-
658359	-	1.90093e-06	0.827	1	-	-
700545	1h-phenanthro[9,10-d]imidazole, 4,11-dimethoxy-	1.90067e-06	0.816	1	-	-
715719	-	1.89996e-06	0.817	1	-	-
724579	iejimalide a.	1.89615e-06	0.805	1	-	-
32967	-	1.89575e-06	0.804	1	-	-
759817	artesunate	1.89526e-06	0.822	1	-	-
377852	-	1.89163e-06	0.791	1	-	-
[truncated: 1,640 more rows]
