# Supplementary material for: Prioritization of candidate cancer drugs based on a drug functional similarity network constructed by integrating pathway activities and drug activities
Source: Mol Oncol. 2019 Aug 21;13(10):2259–77. doi: 10.1002/1878-0261.12564 (PMC6763777; doi:10.1002/1878-0261.12564)
Supplement: Supplementary file 6 — Table S5. Full list of candidate drugs for acute myeloid leukemia. [file MOL2-13-2259-s006.xlsx]

## Sheet: AML
Supplementary Table S5. Full list of candidate drugs for acute myeloid leukemia
NSCID	DRUG.NAME	PRIOR.SCORE	P.VALUE	FDR	STATUS	M.O.A
758667	Teniposide	0.0025694	0	0	FDA approved	T2
759195	epirubicin hydrochloride (usan)	0.00217075	0	0	-	-
639659	n-(1-cyano-2-methoxyethyl)doxorubicin, hemihydrate	0.00216687	0	0	-	-
149584	adriamycin octanoate	0.00201298	0	0	-	-
744330	-	0.00191122	0	0	-	-
266210	-	0.00187658	0	0	-	-
128579	-	0.00182552	0	0	-	-
757804	Etoposide	0.00166811	0	0	FDA approved	T2
122819	Teniposide	0.00165653	0	0	FDA approved	T2
665936	-	0.00162899	0	0	-	-
707691	-	0.00160928	0	0	-	-
728979	-	0.00153776	0	0	-	-
376739	-	0.00142851	0	0	-	-
66211	-	0.00128299	0	0	-	-
645355	-	0.00126719	0	0	-	-
737737	-	0.00124079	0	0	-	-
164011	pyridine, 2-chloro-3,5-bis(trichloromethyl)-	0.00222254	0.001	0.10125	-	-
699491	epidoxoform	0.00213083	0.001	0.10125	-	-
711946	antineoplastic-d668094	0.00210621	0.001	0.10125	-	-
273432	-	0.00159739	0.001	0.10125	-	-
58903	-	0.00157274	0.001	0.10125	-	-
650931	2'-bromo-4'-epi-daunorubicin	0.00154678	0.001	0.10125	-	-
301477	antineoplastic-301477	0.00145709	0.001	0.10125	-	-
665934	-	0.0013682	0.001	0.10125	-	-
729352	-	0.00129149	0.001	0.10125	-	-
256942	Epirubicin	0.00128379	0.001	0.10125	FDA approved	T2
726148	n,n'-bis[4-(n-butylamidino)phenyl}homopiperazine	0.00121541	0.001	0.10125	-	-
628663	-	0.00118574	0.001	0.10125	-	-
56054	atpu	0.00115373	0.001	0.10125	-	-
684907	-	0.00114982	0.001	0.10125	-	-
221265	-	0.00114062	0.001	0.10125	-	-
149585	adriamycin benzoate	0.0010651	0.001	0.10125	-	-
731099	6-aryl alkyl fluoro quinolone derivative	0.00100822	0.001	0.10125	-	-
654259	glycylaminophenylbenzoylurea (hcl salt)	0.000963558	0.001	0.10125	-	-
665935	-	0.00166364	0.002	0.148776	-	-
670013	-	0.00162822	0.002	0.148776	-	-
711696	-	0.00160085	0.002	0.148776	-	-
736681	-	0.00159234	0.002	0.148776	-	-
290813	-	0.0015629	0.002	0.148776	-	-
26980	Mitomycin	0.00123403	0.002	0.148776	FDA approved	A2
668380	nitrophenyl-azatoxin	0.00116159	0.002	0.148776	-	-
359239	antibiotic x-14766a	0.00112199	0.002	0.148776	-	-
364372	elactocin	0.00102694	0.002	0.148776	-	-
35915	erythritol aziridine	0.00101058	0.002	0.148776	-	-
255523	n6-benzyladenosine-5'-phosphate	0.00100203	0.002	0.148776	-	-
311152	9-hydroxy-2-(.beta.-diethylaminoethyl)ellipticinium acetate	0.000846821	0.002	0.148776	-	-
139484	-	0.00124182	0.003	0.185339	-	-
724996	-	0.00118191	0.003	0.185339	-	-
722900	-	0.0011424	0.003	0.185339	-	-
711695	-	0.00109138	0.003	0.185339	-	-
682769	-	0.00103842	0.003	0.185339	-	-
677621	-	0.00100994	0.003	0.185339	-	-
736493	Indenoisoquinoline derivative	0.000943975	0.003	0.185339	-	T1
70845	nogalamycin	0.000928478	0.003	0.185339	-	-
726770	-	0.000898641	0.003	0.185339	-	-
80103	2,3-butanediol, 1,4-bis(2-methyl-1-aziridinyl)- (8ci)	0.000795605	0.003	0.185339	-	-
684908	-	0.00115673	0.004	0.205352	-	-
349174	Oxanthrazole	0.00112463	0.004	0.205352	-	T2
740276	-	0.001081	0.004	0.205352	-	-
654509	pirarubicin hcl	0.0010809	0.004	0.205352	-	-
717823	-	0.00106121	0.004	0.205352	-	-
743891	6-(2-hydroxy-3-methoxybenzyl)aminopurine-9-riboside	0.00104103	0.004	0.205352	-	-
132279	-	0.00103342	0.004	0.205352	-	-
658396	n-(3-aziridinylpropyl)-1,4-diaminobutane	0.00102029	0.004	0.205352	-	-
348894	-	0.00100985	0.004	0.205352	-	-
105132	Deoxycamptothecin	0.000948539	0.004	0.205352	-	T1
727085	-	0.000917467	0.004	0.205352	-	-
675251	-	0.000871929	0.004	0.205352	-	-
695065	-	0.00103679	0.005	0.246284	-	-
48034	-	0.000942549	0.005	0.246284	-	-
697686	-	0.000909171	0.005	0.246284	-	-
154948	M-AMSA	0.00103874	0.006	0.27	-	T2
281245	compactin	0.00100715	0.006	0.27	-	-
728091	-	0.000964353	0.006	0.27	-	-
684906	-	0.000855063	0.006	0.27	-	-
196473	ametantrone	0.000833746	0.006	0.27	-	-
697685	-	0.000804792	0.006	0.27	-	-
623128	14-fluoro-4-demethoxydaunorubicin	0.00110877	0.007	0.289943	-	-
755880	Mitomycin	0.000932334	0.007	0.289943	FDA approved	A2
128687	-	0.000917004	0.007	0.289943	-	-
726528	-	0.000895968	0.007	0.289943	-	-
708446	-	0.000858418	0.007	0.289943	-	-
249992	M-AMSA	0.000753507	0.007	0.289943	-	T2
708070	gemmp[10]	0.000700593	0.007	0.289943	-	-
752203	-	0.000982629	0.008	0.30375	-	-
671033	-	0.000915061	0.008	0.30375	-	-
644960	-	0.000866388	0.008	0.30375	-	-
166641	aafc	0.000815864	0.008	0.30375	-	-
639366	-	0.000813357	0.008	0.30375	-	-
344505	-	0.000788295	0.008	0.30375	-	-
76356	9.beta.-d-arabinofuranosyl-2-chloroadenine	0.00076945	0.008	0.30375	-	-
639832	-	0.000724877	0.008	0.30375	-	-
145668	Cyclocytidine hydrochloride	0.000818764	0.009	0.321618	-	Ds
683414	-	0.000799433	0.009	0.321618	-	-
376254	-	0.000752067	0.009	0.321618	-	-
606869	Clofarabine	0.000750432	0.009	0.321618	FDA approved	Ds
317003	-	0.000692471	0.009	0.321618	-	-
672975	-	0.000808706	0.01	0.343868	-	-
744060	-	0.000796261	0.01	0.343868	-	-
156305	-	0.000705712	0.01	0.343868	-	-
668281	(-)-.beta.-l-1-[(2-hydroxymethyl)-1,3-dioxolan-4yl]cytosine	0.000681383	0.01	0.343868	-	-
673350	-	0.000866437	0.011	0.357991	-	-
250684	cytosine, 1.beta.-d-arabinofuranosyl-n(sup 4)-palmitoyl-	0.000805247	0.011	0.357991	-	-
683415	-	0.000795405	0.011	0.357991	-	-
734294	Indenoisoquinoline derivative	0.000770614	0.011	0.357991	-	T1
300288	-	0.000755758	0.011	0.357991	-	-
287513	ametantrone acetate	0.000635233	0.011	0.357991	-	-
670656	-	0.000790784	0.012	0.377069	-	-
727729	-	0.000780305	0.012	0.377069	-	-
645810	-	0.000745907	0.012	0.377069	-	-
628676	-	0.000740424	0.012	0.377069	-	-
645017	1,4-bis[(2-aminoethyl)amino]-5,8-dihydroxyanthraquinone	0.000749439	0.014	0.428824	-	-
726448	-	0.00070081	0.014	0.428824	-	-
735424	-	0.00066537	0.014	0.428824	-	-
699490	doxoform	0.000791599	0.015	0.440927	-	-
659948	-	0.000741397	0.015	0.440927	-	-
645018	1,4-bis(n-cysteinyldiethylamino)-5,8-dihydroxy anthraquinon	0.00070738	0.015	0.440927	-	-
659687	-	0.000683697	0.015	0.440927	-	-
721513	-	0.000563441	0.015	0.440927	-	-
644221	-	0.000665525	0.016	0.455625	-	-
759857	Clofarabine	0.000640091	0.016	0.455625	FDA approved	Ds
736624	Indenoisoquinoline derivative	0.000613949	0.016	0.455625	-	T1
681644	Camptothecin Derivative	0.000605723	0.016	0.455625	-	T1
357885	biantrazole	0.000655386	0.017	0.473015	-	-
606172	Camptothecin Derivative	0.000541212	0.017	0.473015	-	T1
732734	-	0.000539346	0.017	0.473015	-	-
748141	1,1-bis(4-hydroxyphenyl)-2-ferrocenyl-but-1-ene	0.000707016	0.018	0.475435	-	-
759878	Irinotecan	0.000693161	0.018	0.475435	FDA approved	T1
649677	-	0.000665759	0.018	0.475435	-	-
721387	-	0.0006441	0.018	0.475435	-	-
681636	Camptothecin Derivative	0.000599093	0.018	0.475435	-	T1
725026	2'-deoxy-2'-difluoromethylene-uridine	0.000591941	0.018	0.475435	-	-
748377	-	0.000591772	0.018	0.475435	-	-
758450	cholestan-5.alpha.-ol-3,6-dione	0.000727159	0.019	0.477621	-	-
740033	-	0.00067218	0.019	0.477621	-	-
718630	-	0.000669889	0.019	0.477621	-	-
140701	4'-(9-acridinylamino)sulfanilanilide, monohydrochloride	0.000662326	0.019	0.477621	-	-
644945	-	0.000617233	0.019	0.477621	-	-
727622	-	0.000560793	0.019	0.477621	-	-
628665	-	0.000526266	0.019	0.477621	-	-
111533	Methoxycamptothecin	0.000656098	0.02	0.492568	-	T1
141549	M-AMSA	0.000622556	0.02	0.492568	-	T2
663792	-	0.000575442	0.02	0.492568	-	-
724994	-	0.000645019	0.021	0.503586	-	-
704533	-	0.000644203	0.021	0.503586	-	-
269148	Menogaril	0.000556625	0.021	0.503586	-	T2
281272	ara ac	0.000504339	0.021	0.503586	-	-
85230	-	0.00066283	0.022	0.520714	-	-
698095	-	0.000573256	0.022	0.520714	-	-
269719	-	0.000619728	0.023	0.530601	-	-
355644	Anthrapyrazole derivative	0.000605056	0.023	0.530601	-	T2
683558	Camptothecin Derivative	0.000598595	0.023	0.530601	-	T1
102068	-	0.000559378	0.023	0.530601	-	-
154318	-	0.000540116	0.024	0.550189	-	-
150440	-	0.000533572	0.025	0.565994	-	-
690391	(s)-10,11-methelenedioxycamptothecin lactam	0.000532817	0.025	0.565994	-	-
645356	-	0.000660984	0.026	0.567485	-	-
628679	-	0.000647769	0.026	0.567485	-	-
138320	dianemycin	0.000630189	0.026	0.567485	-	-
642915	-	0.000560465	0.026	0.567485	-	-
723734	-	0.00052009	0.026	0.567485	-	-
256438	Medorubicin	0.000506366	0.026	0.567485	-	-
758423	M-AMSA	0.000596928	0.027	0.582337	-	T2
83219	n-(p-styrylphenyl)acetohydroxamic acid	0.000575625	0.027	0.582337	-	-
311153	9-hydroxy-2-(2-piperidinylethyl)ellipticinium acetate	0.000629517	0.029	0.593848	-	-
135757	-	0.000584707	0.029	0.593848	-	-
100770	-	0.000564138	0.029	0.593848	-	-
675256	-	0.000553509	0.029	0.593848	-	-
692736	-	0.000548326	0.029	0.593848	-	-
134723	k 31	0.000540372	0.029	0.593848	-	-
628678	-	0.00053455	0.029	0.593848	-	-
683252	-	0.000531918	0.028	0.593848	-	-
648114	antineoplastic-d648114	0.000487118	0.028	0.593848	-	-
724998	LMP-400	0.000471277	0.03	0.610894	Clinical trial	T1
724005	-	0.000561414	0.031	0.617459	-	-
638066	2-n-methyl-6-thiaellipticinum iodide	0.000534155	0.031	0.617459	-	T2
156302	-	0.000532753	0.031	0.617459	-	-
332598	Rhizoxin	0.000530205	0.031	0.617459	-	Tu
646714	2,5-dimethyl-3,6-diaziridinyl-1,4-benzoquinone	0.000497147	0.032	0.633913	-	-
135962	p-ara-c	0.000510943	0.033	0.650189	-	-
129220	cyclo-c	0.000472415	0.034	0.662727	-	-
624851	-	0.000468823	0.034	0.662727	-	-
736201	terpentecin	0.000543956	0.036	0.687016	-	-
691849	-	0.000491149	0.036	0.687016	-	-
726332	-	0.0004875	0.036	0.687016	-	-
732752	-	0.00048578	0.036	0.687016	-	-
678914	-	0.000479762	0.037	0.698782	-	-
713334	-	0.000425124	0.037	0.698782	-	-
603578	-	0.000495627	0.04	0.747692	-	-
717561	-	0.000491762	0.04	0.747692	-	-
684902	-	0.000461191	0.041	0.762474	-	-
30706	chinon	0.000477619	0.042	0.777107	-	-
201290	cytosine, 1.beta.-d-arabinofuranosyl-n(sup 4)-stearoyl-	0.000482871	0.044	0.80593	-	-
275656	dioxadet	0.00047901	0.044	0.80593	-	-
300289	pinafide	0.00047056	0.045	0.816045	-	-
659779	2-bromoleptoclinidinone	0.000443589	0.045	0.816045	-	-
718631	-	0.000495649	0.046	0.825961	-	-
698037	Pemetrexed	0.00046837	0.046	0.825961	FDA approved	Df|AM
56410	Porfiromycin	0.000495473	0.047	0.831626	-	A7
694456	2,2':5',3"-terthiophene-5-carboxaldehyde	0.000446039	0.047	0.831626	-	-
661224	-	0.000429644	0.047	0.831626	-	-
380212	st-daae-1,4-(ii)	0.000489361	0.048	0.841154	-	-
3262	2,5-bis(ethylamino)hydroquinone	0.00045191	0.048	0.841154	-	-
701747	-	0.000480081	0.05	0.85967	-	-
735037	Camptothecin Derivative	0.000475799	0.05	0.85967	-	T1
176323	Camptothecin Derivative	0.000456087	0.05	0.85967	-	T1
727962	-	0.000443198	0.05	0.85967	-	-
681632	Camptothecin Derivative	0.000462469	0.051	0.864628	-	T1
303812	Aphidicoline glycinate	0.000434882	0.051	0.864628	-	Ds
734296	-	0.000452038	0.052	0.8775	-	-
295499	Camptothecin Derivative	0.000455438	0.053	0.88617	-	T1
662383	2-bromo-5,8-dihydroxy-3-methyl-1,4-naphthoquinone	0.000447039	0.053	0.88617	-	-
645351	[bis(aminomethyl)diethylsilane]dichloroplatinum (ii)	0.000457347	0.054	0.886622	-	-
726262	-	0.000451698	0.054	0.886622	-	-
284682	nsc 284682	0.000431733	0.054	0.886622	-	-
675249	-	0.000424447	0.054	0.886622	-	-
743690	-	0.000402598	0.055	0.894978	-	-
748642	s-allylthio 6mercaptopurine	0.000375443	0.055	0.894978	-	-
696125	-	0.000458041	0.056	0.903186	-	-
280074	-	0.000456487	0.056	0.903186	-	-
751898	-	0.000432201	0.057	0.903326	-	-
648766	Trabectedin	0.000424259	0.057	0.903326	Europe approved	A2
321237	mercury, (4-aminophenyl)(6-thioguanosinato-n7,s6)-	0.000405639	0.057	0.903326	-	-
621179	-	0.000395294	0.057	0.903326	-	-
681645	Camptothecin Derivative	0.000448198	0.058	0.907339	-	T1
281613	-	0.00044184	0.058	0.907339	-	-
727949	-	0.000428134	0.058	0.907339	-	-
685797	-	0.00047489	0.061	0.917206	-	-
134459	acetamide, n-(2-mercaptoethyl)-, benzoate (6ci, 7ci)	0.00045476	0.064	0.917206	-	-
613799	20(s)-camptothecin-21-lactam	0.000447749	0.067	0.917206	-	-
736200	saintopin e	0.000444512	0.061	0.917206	-	-
695804	-	0.000435448	0.067	0.917206	-	-
99445	cytosine arabinoside monophosphate	0.000434389	0.071	0.917206	-	-
281817	-	0.000433962	0.066	0.917206	-	-
156303	M-AMSA	0.000433785	0.065	0.917206	-	T2
613327	Gemcitabine	0.000430923	0.077	0.917206	FDA approved	Ds
661415	2-chloro-3-(2-butoxyethoxy)naphthazarin	0.00042798	0.061	0.917206	-	-
733254	-	0.000427587	0.069	0.917206	-	HDAC
681642	Camptothecin Derivative	0.000425483	0.071	0.917206	-	T1
693335	-	0.000424588	0.064	0.917206	-	-
681633	Camptothecin Derivative	0.000424214	0.061	0.917206	-	T1
243929	-	0.000419701	0.062	0.917206	-	-
740974	-	0.000413152	0.07	0.917206	-	-
680417	-	0.000413056	0.068	0.917206	-	-
89488	-	0.000412822	0.063	0.917206	-	-
38732	-	0.000412123	0.06	0.917206	-	-
713591	-	0.000410022	0.06	0.917206	-	-
75140	-	0.000408827	0.074	0.917206	-	-
348401	4-(6-thioguanine)-7-nitro-2,1,3-benzoxadiazole	0.000406214	0.069	0.917206	-	-
71261	Beta-Thioguanine Deoxyriboside	0.000405894	0.068	0.917206	-	Ds
680735	-	0.000404458	0.075	0.917206	-	-
743507	-	0.00040418	0.073	0.917206	-	-
663249	Triapine	0.00040407	0.062	0.917206	Clinical trial	CC
27640	Floxuridine	0.000402747	0.07	0.917206	FDA approved	Ds
355457	-	0.000402176	0.062	0.917206	-	-
331269	geldanamycin, methyl-, n-	0.000401926	0.062	0.917206	-	-
734643	-	0.000401873	0.072	0.917206	-	-
725671	-	0.00040117	0.073	0.917206	-	-
742414	c4 ester, carbonyl adjacent to prodigiosine, hcl salt	0.000398706	0.076	0.917206	-	-
92585	benzoic acid, p-[(purin-6-ylthio)mercuri]-	0.000398558	0.067	0.917206	-	-
721389	-	0.000398235	0.064	0.917206	-	-
732694	-	0.000398194	0.072	0.917206	-	-
728319	-	0.000397752	0.075	0.917206	-	-
726442	-	0.000397425	0.074	0.917206	-	-
681641	Camptothecin Derivative	0.000396012	0.074	0.917206	-	T1
729812	-	0.000395861	0.061	0.917206	-	-
733882	-	0.000395741	0.077	0.917206	-	-
681228	-	0.000394934	0.068	0.917206	-	-
237538	2,4-thiazolidinedione, 5-(3-phenyl-2-propenylidene)-	0.000393392	0.074	0.917206	-	-
321239	-	0.000388592	0.073	0.917206	-	-
92618	dichlorodipropyltin	0.000388314	0.074	0.917206	-	-
67586	-	0.000388208	0.062	0.917206	-	-
77640	1h-purine, 6,6'-dithiobis- (9ci)	0.000387337	0.064	0.917206	-	-
620257	-	0.000386167	0.068	0.917206	-	-
681234	-	0.00038587	0.072	0.917206	-	-
727224	1-(3-diethylarsino-3-thio-2-methyl-1-oxopropyl)-l-proline	0.000385308	0.073	0.917206	-	-
670655	antineoplastic-d647567	0.000384833	0.065	0.917206	-	-
69608	purine-6-thiol, ethyl carbonate	0.000384821	0.07	0.917206	-	-
701022	-	0.000383419	0.074	0.917206	-	-
737518	Indenoisoquinoline derivative	0.00038228	0.064	0.917206	-	T1
135758	Piperazinedione	0.000381165	0.074	0.917206	-	A7
254681	12-iminodaunorubicin hcl	0.00038076	0.071	0.917206	-	-
740110	3,6-di(trifluoromethyl)-2-furoylquinoxaline 1,4-dioxide	0.000380306	0.075	0.917206	-	-
736920	-	0.000378813	0.07	0.917206	-	-
659950	-	0.000378406	0.077	0.917206	-	-
747651	-	0.000377321	0.076	0.917206	-	-
660638	-	0.000376657	0.07	0.917206	-	-
269721	-	0.000375482	0.067	0.917206	-	-
736152	-	0.000374996	0.065	0.917206	-	-
110101	-	0.000373407	0.077	0.917206	-	-
679813	-	0.000373276	0.072	0.917206	-	-
667954	-	0.000372794	0.072	0.917206	-	-
140377	arnebin	0.00037149	0.075	0.917206	-	-
681682	2,3,17.beta.-triacetyloxyestra-1,3,5(10)-triene	0.00037129	0.077	0.917206	-	-
693135	methyl farnesylthiosalicylate	0.000370673	0.074	0.917206	-	-
733981	-	0.000370187	0.076	0.917206	-	-
227114	-	0.000366399	0.075	0.917206	-	-
698688	-	0.00036636	0.072	0.917206	-	-
124463	Fludarabine	0.000359451	0.075	0.917206	FDA approved	Ds|AM
182986	AZQ	0.000414619	0.078	0.919874	-	A7
628561	4h-1,3,2-benzodioxastannin-4-one, 7-amino-2,2-dibutyl-	0.000399118	0.079	0.919874	-	-
728074	-	0.00039082	0.079	0.919874	-	-
749	8-Azaguanine	0.000387202	0.08	0.919874	-	-
683788	5h-quino[6,7,8-ij][2,7]naphthridin-5-one	0.000386889	0.08	0.919874	-	-
683774	-	0.000380655	0.078	0.919874	-	-
720093	15deoxy-delta-12,14-pgj2	0.000379645	0.078	0.919874	-	-
727726	-	0.000377693	0.08	0.919874	-	-
734631	-	0.000376195	0.08	0.919874	-	-
691106	-	0.000369317	0.08	0.919874	-	-
365793	perezone	0.000366197	0.079	0.919874	-	-
77502	benzenesulfonamide, p-[[(2-aminopurin-6-yl)thio]azo]-	0.000390149	0.081	0.928443	-	-
164878	-	0.000405593	0.083	0.936641	-	-
736804	-	0.000375313	0.082	0.936641	-	-
726577	-	0.000374754	0.083	0.936641	-	-
695416	(bipyridyl)dibenzyltindichloride	0.000366479	0.083	0.936641	-	-
675866	-	0.000361588	0.083	0.936641	-	-
645354	-	0.000389485	0.085	0.938864	-	-
348400	-	0.000389083	0.084	0.938864	-	-
727970	-	0.000388344	0.084	0.938864	-	-
689714	-	0.000384451	0.085	0.938864	-	-
26109	fulvene, 6-phenyl-1,2,3,4-tetrachloro-	0.000372908	0.085	0.938864	-	-
728316	-	0.00035424	0.084	0.938864	-	-
304425	tallysomycin s2b	0.000347501	0.085	0.938864	-	-
747251	-	0.000357715	0.086	0.944187	-	-
264137	Elliptinium Acetate	0.000342083	0.086	0.944187	Clinical trial	-
728594	-	0.000379067	0.088	0.946195	-	-
287069	epicorazine a	0.000378458	0.088	0.946195	-	-
726260	-	0.000364292	0.087	0.946195	-	-
75520	tfdu	0.00036101	0.088	0.946195	-	-
64111	-	0.000356965	0.088	0.946195	-	-
726194	-	0.000356787	0.088	0.946195	-	-
156939	lomondomycin	0.000340958	0.088	0.946195	-	-
728089	-	0.000388645	0.091	0.950415	-	-
755	6-Mercaptopurine	0.000383901	0.089	0.950415	FDA approved	Ds
720344	-	0.000380789	0.09	0.950415	-	-
79250	-	0.000376492	0.09	0.950415	-	-
130789	-	0.000376249	0.091	0.950415	-	-
740475	-	0.000371666	0.09	0.950415	-	-
131238	-	0.000368844	0.091	0.950415	-	-
680420	-	0.000358356	0.091	0.950415	-	-
143102	-	0.000356484	0.09	0.950415	-	-
663790	-	0.000355087	0.09	0.950415	-	-
641395	1h-benzo[a]carbazole-1,4(11h)-dione, 8-methoxy-	0.000377417	0.092	0.95267	-	-
674349	saptomycin d	0.000374334	0.092	0.95267	-	-
734561	-	0.000332018	0.092	0.95267	-	-
720450	-	0.000378795	0.094	0.970623	-	-
29422	thioguanosine	0.00038347	0.095	0.972683	-	-
602066	-	0.000380532	0.095	0.972683	-	-
665728	methanesulfonothioic acid, 2,4-dinitrophenyl ester	0.000355283	0.095	0.972683	-	-
164371	-	0.000360228	0.097	0.979404	-	-
634802	bullatalicin	0.000351669	0.096	0.979404	-	-
707773	-	0.00033105	0.097	0.979404	-	-
682306	-	0.00031847	0.097	0.979404	-	-
746351	-	0.000291489	0.097	0.979404	-	-
673795	-	0.000346386	0.098	0.986768	-	-
335663	acetylrolandrolide	0.0003672	0.099	0.99136	-	-
724995	-	0.000298913	0.099	0.99136	-	-
722307	-	0.000335543	0.1	0.995902	-	-
701743	-	0.000312495	0.1	0.995902	-	-
105014	Cladribine	0.000352274	0.103	1	FDA approved	Ds
674182	-	0.000346831	0.102	1	-	-
141633	Homoharringtonine	0.000333281	0.102	1	FDA approved	Apo|Ang|Pi
675255	-	0.000328803	0.113	1	-	-
150837	-	0.000325132	0.112	1	-	-
269720	-	0.000315766	0.12	1	-	-
727972	-	0.00031361	0.114	1	-	-
707692	-	0.00031333	0.104	1	-	-
733884	-	0.000309435	0.121	1	-	-
719211	-	0.000308396	0.124	1	-	-
674220	-	0.000300301	0.111	1	-	-
620256	-	0.000300002	0.115	1	-	-
756738	Digoxin	0.000286366	0.125	1	FDA approved	NonCan:CardG
48006	5-Fluoro-2-Deoxycytidine	0.000284178	0.11	1	-	-
683864	Temsirolimus	0.000281395	0.12	1	FDA approved	STK|PK:MTOR
665915	-	0.00027863	0.126	1	-	-
615291	bizelesin	0.000275955	0.108	1	-	-
407807	gitoxigenin	0.000273864	0.12	1	-	-
650471	calactin	0.000264274	0.111	1	-	-
727209	3-(3,4,5-trimethoxy)-4-(2-naphtyl)-2(5h)-furanone	0.000246535	0.131	1	-	-
246131	Valrubicin	0.000229831	0.127	1	FDA approved	T2
628672	-	0.000227337	0.145	1	-	-
159862	-	0.000194616	0.144	1	-	-
334352	-	0.000186796	0.138	1	-	-
705437	antineoplastic-d665839	0.000185924	0.147	1	-	-
82587	-	0.000184735	0.141	1	-	-
607347	benzene, 1-[[2-chloro-1-(chloromethyl)ethyl]thio]-4-fluoro-	0.000172778	0.151	1	-	-
642328	-	0.000167322	0.152	1	-	-
172774	-	0.00016348	0.122	1	-	-
610458	Camptothecin Derivative	0.000162713	0.141	1	-	T1
618939	Camptothecin Derivative	0.000148131	0.156	1	-	T1
606497	Camptothecin Derivative	0.000135437	0.156	1	-	T1
708447	-	0.000130729	0.158	1	-	-
237671	actinomycin x4357g methoxime	0.000124859	0.133	1	-	-
675253	-	0.000119726	0.159	1	-	-
374028	Camptothecin Derivative	0.000118763	0.144	1	-	T1
701973	-	0.000118504	0.167	1	-	-
726769	-	0.000115808	0.161	1	-	-
741459	-	0.00011376	0.158	1	-	-
682756	-	0.000112537	0.153	1	-	-
628674	-	0.000112006	0.143	1	-	-
734926	-	0.000111916	0.134	1	-	-
758612	Bleomycin	0.000111412	0.187	1	FDA approved	Db
307990	-	0.00011062	0.169	1	-	-
132095	-	0.000109615	0.153	1	-	-
266068	-	0.000107754	0.14	1	-	-
726971	-	0.000105906	0.168	1	-	-
669728	-	0.00010514	0.151	1	-	-
759263	Topotecan	0.00010475	0.154	1	FDA approved	T1
706482	-	0.000102688	0.153	1	-	-
616348	Irinotecan	0.000102437	0.124	1	FDA approved	T1
606499	Camptothecin Derivative	0.000102313	0.161	1	-	T1
741739	-	0.000101289	0.169	1	-	-
125066	Bleomycin	0.000100276	0.167	1	FDA approved	Db
706003	-	9.86122e-05	0.156	1	-	-
610457	Camptothecin Derivative	9.83995e-05	0.144	1	-	T1
731589	-	9.78576e-05	0.164	1	-	-
275647	-	9.76197e-05	0.143	1	-	-
631306	cis-amminedichloro(4-methoxyphenethylamine)platinum(ii)	9.69543e-05	0.165	1	-	-
652174	-	9.60015e-05	0.176	1	-	-
724006	-	9.56614e-05	0.143	1	-	-
740268	Indenoisoquinoline derivative	9.52238e-05	0.154	1	-	T1
276382	pepleo	9.49378e-05	0.159	1	-	-
166224	-	9.4279e-05	0.158	1	-	-
696881	9-aminocaptothecin lactam	9.40447e-05	0.143	1	-	-
639174	Camptothecin Derivative	9.34599e-05	0.191	1	-	T1
681639	Camptothecin Derivative	9.32416e-05	0.151	1	-	T1
50273	-	9.30945e-05	0.16	1	-	-
669727	-	9.27119e-05	0.156	1	-	-
720065	vedelianin	9.27056e-05	0.145	1	-	-
687496	-	9.23307e-05	0.145	1	-	-
671030	n8-actinomycin d	9.08868e-05	0.155	1	-	-
691246	-	9.06587e-05	0.158	1	-	-
693185	-	8.97525e-05	0.157	1	-	-
675576	-	8.94375e-05	0.152	1	-	-
237106	2-hydroxy-2-deaminoactinomycin c	8.9175e-05	0.155	1	-	-
741296	-	8.88666e-05	0.148	1	-	-
683556	Camptothecin Derivative	8.86275e-05	0.169	1	-	T1
681637	Camptothecin Derivative	8.81934e-05	0.168	1	-	T1
678125	-	8.76955e-05	0.161	1	-	-
670653	-	8.67696e-05	0.162	1	-	-
81303	-	8.67561e-05	0.149	1	-	-
693167	-	8.6476e-05	0.161	1	-	-
735036	-	8.6177e-05	0.161	1	-	-
734430	-	8.56841e-05	0.146	1	-	-
645809	-	8.52145e-05	0.146	1	-	-
734562	-	8.51618e-05	0.157	1	-	-
736202	Indenoisoquinoline derivative	8.4896e-05	0.17	1	-	T1
688022	-	8.47392e-05	0.163	1	-	-
693565	-	8.46517e-05	0.149	1	-	-
81767	cinnamamide, p-[bis(2-bromoethyl)amino]-.alpha.-cyano-	8.44664e-05	0.149	1	-	-
268965	benzaldehyde, 4-[bis[2-[(methylsulfonyl)oxy]ethyl]amino]-	8.44093e-05	0.175	1	-	-
643833	Camptothecin Derivative	8.34504e-05	0.155	1	-	T1
407335	-	8.26721e-05	0.162	1	-	-
748389	-	8.19909e-05	0.144	1	-	-
668476	-	8.11536e-05	0.163	1	-	-
268879	-	8.07222e-05	0.164	1	-	-
673347	naphthalene, 1,4-bis(oxiranylmethoxy)-	8.01418e-05	0.151	1	-	-
690266	antineoplastic-690266	8.01346e-05	0.16	1	-	-
689131	8,9-di-o-aaptamine	7.98466e-05	0.139	1	-	-
675250	-	7.91105e-05	0.164	1	-	-
675254	-	7.85757e-05	0.149	1	-	-
625774	n2,n4,n6-tribenzoyloxy-methyl-n2,n4,n6-trimethylmelamine	7.84274e-05	0.156	1	-	-
762	Nitrogen mustard	7.8055e-05	0.165	1	FDA approved	A7|AlkAg
167780	Asaley	7.79431e-05	0.146	1	-	A7
740975	-	7.74066e-05	0.161	1	-	-
654830	antineoplastic-d654830	7.72148e-05	0.161	1	-	-
715812	-	7.69054e-05	0.151	1	-	-
740122	-	7.65426e-05	0.163	1	-	-
675252	-	7.64321e-05	0.16	1	-	-
620480	-	7.62618e-05	0.171	1	-	-
281617	-	7.59557e-05	0.145	1	-	-
652181	-	7.59047e-05	0.153	1	-	-
116878	cardiac glycoside	7.58543e-05	0.153	1	-	-
656929	-	7.51706e-05	0.168	1	-	-
682506	-	7.48846e-05	0.135	1	-	-
610456	Camptothecin Derivative	7.48713e-05	0.145	1	-	T1
688021	-	7.4824e-05	0.163	1	-	-
709358	-	7.44613e-05	0.143	1	-	-
368891	-	7.41093e-05	0.157	1	-	-
694488	-	7.35864e-05	0.162	1	-	-
684901	-	7.34511e-05	0.155	1	-	-
730003	-	7.33e-05	0.173	1	-	HDAC
722177	-	7.29334e-05	0.139	1	-	-
757441	Axitinib	7.1966e-05	0.15	1	FDA approved	YK|PDGFR|PK:VEGFR
729813	-	7.17266e-05	0.152	1	-	-
671136	-	7.14746e-05	0.162	1	-	-
72151	-	7.1214e-05	0.161	1	-	-
639831	-	7.0326e-05	0.171	1	-	-
741695	-	6.98497e-05	0.172	1	-	-
743504	-	6.93059e-05	0.163	1	-	-
4184	p,p'-dihydroxystilbene	6.89962e-05	0.17	1	-	-
693117	-	6.89346e-05	0.136	1	-	-
604976	baccharinoid b4	6.80312e-05	0.162	1	-	-
706000	-	6.79757e-05	0.174	1	-	-
112965	-	6.79127e-05	0.176	1	-	-
693169	-	6.74023e-05	0.158	1	-	-
631197	-	6.71267e-05	0.171	1	-	-
711784	-	6.68315e-05	0.171	1	-	-
305222	cytochalasin h	6.67246e-05	0.149	1	-	-
740520	4-bromo-2-(2-hydroxy-3-methyl-3-butenyl)phenol	6.67154e-05	0.183	1	-	-
718813	-	6.56299e-05	0.163	1	-	-
725981	-	6.56198e-05	0.166	1	-	-
743274	-	6.54187e-05	0.173	1	-	-
637994	-	6.53993e-05	0.187	1	-	-
659609	-	6.50631e-05	0.16	1	-	-
726796	cps49	6.45059e-05	0.161	1	-	-
711099	-	6.4135e-05	0.163	1	-	-
327993	roridin a, 8-hydroxy-9b,10b-epoxy-	6.41169e-05	0.162	1	-	-
719999	-	6.37976e-05	0.169	1	-	-
683557	Camptothecin Derivative	6.37907e-05	0.174	1	-	T1
665534	-	6.37437e-05	0.163	1	-	-
701100	-	6.36281e-05	0.147	1	-	-
681643	Camptothecin Derivative	6.35155e-05	0.184	1	-	T1
758465	salinomycin, sodium	6.3342e-05	0.163	1	-	-
758230	Floxuridine	6.31091e-05	0.164	1	FDA approved	Ds
728855	-	6.23159e-05	0.176	1	-	-
371168	-	6.19429e-05	0.186	1	-	-
721385	-	6.18767e-05	0.175	1	-	-
383031	rutacridone epoxide	6.14999e-05	0.167	1	-	-
701745	-	6.14692e-05	0.167	1	-	-
62709	ipas	6.13148e-05	0.194	1	-	-
688484	-	6.07606e-05	0.164	1	-	-
697912	5-fluoro deoxy uridine 10mer	6.06097e-05	0.174	1	Clinical trial	-
681640	Camptothecin Derivative	6.05276e-05	0.173	1	-	T1
760423	pitavastatin calcium	6.03288e-05	0.168	1	-	-
693545	-	6.02693e-05	0.181	1	-	-
667725	-	6.01864e-05	0.18	1	-	-
728086	-	6.00356e-05	0.181	1	-	-
670561	-	6.00327e-05	0.179	1	-	-
314622	Indenoisoquinoline derivative	5.97378e-05	0.191	1	-	T1
732405	-	5.94586e-05	0.166	1	-	-
746418	-	5.94217e-05	0.169	1	-	-
107129	-	5.93688e-05	0.164	1	-	-
635591	-	5.92769e-05	0.162	1	-	-
654508	aclarlubicin hcl	5.91034e-05	0.164	1	-	-
652173	-	5.84381e-05	0.168	1	-	-
697726	RH1	5.83455e-05	0.194	1	Clinical trial	ROS1
683416	-	5.83164e-05	0.181	1	-	-
758617	atorvastatin calcium (usan)	5.81661e-05	0.164	1	-	-
121879	-	5.80799e-05	0.183	1	-	-
735205	-	5.80777e-05	0.181	1	-	-
131257	-	5.78554e-05	0.154	1	-	-
693120	-	5.7713e-05	0.18	1	-	-
721386	-	5.75346e-05	0.178	1	-	-
663791	-	5.74966e-05	0.174	1	-	-
116555	nogalamycin-n-oxide	5.7466e-05	0.165	1	-	-
693131	-	5.74593e-05	0.191	1	-	-
748643	mitaplatin	5.74277e-05	0.174	1	-	-
688978	-	5.73657e-05	0.181	1	-	-
658397	n-(4-aziridinylbutyl)-1,3-diaminopropane	5.70226e-05	0.182	1	-	-
698686	-	5.69501e-05	0.196	1	-	-
658247	-	5.67287e-05	0.171	1	-	-
36806	-	5.66894e-05	0.169	1	-	-
693543	-	5.64593e-05	0.18	1	-	-
659611	-	5.64334e-05	0.178	1	-	-
150862	bleomycin fraction blm-hpe	5.60799e-05	0.177	1	-	-
734783	-	5.60505e-05	0.192	1	-	-
674674	pectenotoxin 1	5.5809e-05	0.168	1	-	-
726263	-	5.55984e-05	0.184	1	-	-
751548	Salinomycin	5.54599e-05	0.18	1	Clinical trial	Ab|CD133
687369	-	5.53268e-05	0.192	1	-	-
146268	-	5.52084e-05	0.186	1	-	-
740644	-	5.51668e-05	0.166	1	-	-
659000	-	5.51312e-05	0.166	1	-	-
757087	Nitrogen mustard	5.4754e-05	0.19	1	FDA approved	A7|AlkAg
69830	-	5.45432e-05	0.181	1	-	-
226080	Rapamycin	5.44218e-05	0.181	1	FDA approved	STK|PK:MTOR
698932	-	5.4367e-05	0.176	1	-	-
743221	-	5.41571e-05	0.161	1	-	-
335766	quinazoline, 4-ethyl-6-methoxy-7-(oxiranylmethoxy)-	5.39054e-05	0.18	1	-	-
727725	-	5.38883e-05	0.185	1	-	-
280594	Triciribine phosphate	5.37643e-05	0.193	1	Clinical trial	STK
728509	-	5.36879e-05	0.178	1	-	-
693118	-	5.36269e-05	0.172	1	-	-
744991	-	5.31859e-05	0.207	1	-	-
705262	ap5p197	5.3091e-05	0.184	1	-	-
721514	-	5.29901e-05	0.193	1	-	-
291927	-	5.29054e-05	0.201	1	-	-
98572	.beta.-resorcylaldehyde, 2-pyridylhydrazone	5.27531e-05	0.192	1	-	-
668497	-	5.27387e-05	0.2	1	-	-
735799	-	5.2491e-05	0.197	1	-	-
693563	-	5.24503e-05	0.215	1	-	-
3053	Actinomycin D	5.23145e-05	0.194	1	FDA approved	Db
706743	-	5.17632e-05	0.179	1	-	-
690269	antineoplastic-690269	5.15444e-05	0.17	1	-	-
215999	phenanthridine, 6-(5-nitro-2-furanyl)-	5.15417e-05	0.202	1	-	-
750285	-	5.13399e-05	0.181	1	-	-
209835	zygosporin a	5.01218e-05	0.208	1	-	-
688542	-	5.00979e-05	0.193	1	-	-
177382	tunicamycin	5.00657e-05	0.187	1	-	-
724562	-	4.99137e-05	0.186	1	-	-
732795	-	4.99036e-05	0.194	1	-	-
754244	-	4.98861e-05	0.206	1	-	-
742295	-	4.96488e-05	0.187	1	-	-
88903	-	4.96475e-05	0.197	1	-	-
306864	diosgenin tetraglycoside	4.95546e-05	0.199	1	-	-
664173	4-(1h)quinolinone, 2-(3-methoxyphenyl)-6-(dimethylamino)-	4.95401e-05	0.182	1	-	-
341936	adenosine, 2-bromo-2'-deoxy-	4.93874e-05	0.205	1	-	-
727722	-	4.92674e-05	0.19	1	-	-
704177	-	4.9228e-05	0.186	1	-	-
691127	-	4.89191e-05	0.203	1	-	-
728073	Irinotecan	4.88343e-05	0.181	1	FDA approved	T1
645808	-	4.82164e-05	0.208	1	-	-
740267	-	4.80728e-05	0.189	1	-	-
304426	tallysomycin s10b	4.78473e-05	0.182	1	-	-
727948	-	4.74503e-05	0.211	1	-	-
705973	-	4.73185e-05	0.211	1	-	-
363979	active compound from cephalodiscus gilchristi	4.72489e-05	0.198	1	-	-
743506	-	4.72387e-05	0.2	1	-	-
354844	albacarcin v	4.72263e-05	0.215	1	-	-
716210	-	4.70542e-05	0.193	1	-	-
636984	-	4.70466e-05	0.199	1	-	-
744673	3-peg fudr (peg floxuridine)	4.70403e-05	0.213	1	-	-
725774	-	4.6986e-05	0.216	1	-	-
266748	-	4.68995e-05	0.22	1	-	-
740476	-	4.66716e-05	0.223	1	-	-
731981	-	4.66573e-05	0.226	1	-	-
711618	-	4.63994e-05	0.223	1	-	-
375985	-	4.59099e-05	0.197	1	-	-
671872	-	4.58997e-05	0.216	1	-	-
727620	-	4.58903e-05	0.202	1	-	-
743688	-	4.56372e-05	0.189	1	-	-
529861	chlorasquin	4.554e-05	0.194	1	-	-
76919	-	4.53521e-05	0.19	1	-	-
22709	ae 200	4.52826e-05	0.204	1	-	-
658417	-	4.52182e-05	0.215	1	-	-
740645	Indenoisoquinoline derivative	4.51464e-05	0.217	1	-	T1
716299	-	4.51449e-05	0.208	1	-	-
726436	-	4.50785e-05	0.213	1	-	-
720481	-	4.4976e-05	0.223	1	-	-
700205	-	4.4801e-05	0.195	1	-	-
725050	-	4.47881e-05	0.181	1	-	-
694610	2,3-dihydro-2,3-dihydroxy-brefeldin a	4.47792e-05	0.212	1	-	-
221266	-	4.47076e-05	0.211	1	-	-
740649	-	4.45752e-05	0.246	1	-	-
98573	-	4.45419e-05	0.198	1	-	-
683555	Camptothecin Derivative	4.44407e-05	0.215	1	-	T1
663336	-	4.44041e-05	0.225	1	-	-
715718	-	4.44032e-05	0.21	1	-	-
671139	-	4.43541e-05	0.216	1	-	-
710091	digitonin	4.43322e-05	0.246	1	-	-
693132	uscharidin	4.432e-05	0.197	1	-	-
134679	Carboqone; Carbazilquinone	4.42663e-05	0.223	1	-	A7
689290	calcein am	4.41617e-05	0.22	1	-	-
653006	-	4.4136e-05	0.235	1	-	-
609699	Topotecan	4.41288e-05	0.209	1	FDA approved	T1
749377	-	4.3989e-05	0.229	1	-	-
726432	-	4.38038e-05	0.209	1	-	-
734198	-	4.37604e-05	0.223	1	-	-
682861	-	4.36558e-05	0.211	1	-	-
97419	progallin o	4.36114e-05	0.202	1	-	-
185060	-	4.34723e-05	0.197	1	-	-
735423	-	4.33913e-05	0.2	1	-	-
681638	Camptothecin Derivative	4.28162e-05	0.243	1	-	T1
740643	-	4.23468e-05	0.243	1	-	-
49488	-	4.23051e-05	0.247	1	-	-
694253	-	4.21692e-05	0.223	1	-	-
727904	-	4.2133e-05	0.236	1	-	-
40665	pc 254	4.20582e-05	0.227	1	-	-
725776	LMP776	4.17105e-05	0.234	1	Clinical trial	T1
701661	-	4.16977e-05	0.209	1	-	-
735004	-	4.1381e-05	0.225	1	-	-
683776	-	4.13351e-05	0.213	1	-	-
612789	acrovestone	4.09933e-05	0.232	1	-	-
606985	Camptothecin Derivative	4.09925e-05	0.223	1	-	T1
740648	-	4.09714e-05	0.231	1	-	-
673596	7-Ethyl-10-hydroxycamptothecin	4.07075e-05	0.212	1	FDA approved	T1
734079	arylpurine analogues	4.0598e-05	0.225	1	-	-
724057	-	4.05686e-05	0.249	1	-	-
281818	-	4.05639e-05	0.22	1	-	-
740621	-	4.05351e-05	0.252	1	-	-
660633	2-chloro-3-(3-chloro-propyloxy)-naphthazarin	4.04712e-05	0.216	1	-	-
53396	actinogen	4.02803e-05	0.223	1	-	-
39084	Azathioprine Sodium	4.02196e-05	0.229	1	-	-
682561	cardenolide 2	4.02124e-05	0.239	1	-	-
728318	-	4.00423e-05	0.256	1	-	-
724629	-	3.99927e-05	0.238	1	-	-
94600	Camptothecin	3.99895e-05	0.223	1	-	T1
673104	-	3.99872e-05	0.226	1	-	-
697471	-	3.99358e-05	0.23	1	-	-
86372	-	3.98782e-05	0.244	1	-	-
643248	-	3.98101e-05	0.231	1	-	-
659608	-	3.98087e-05	0.251	1	-	-
734798	-	3.97288e-05	0.237	1	-	-
705901	-	3.95596e-05	0.223	1	-	-
734185	-	3.93744e-05	0.253	1	-	-
629971	Camptothecin Derivative	3.93073e-05	0.246	1	-	T1
684046	-	3.92396e-05	0.229	1	-	-
87222	actinomycin vii	3.90128e-05	0.246	1	-	-
701616	-	3.90046e-05	0.249	1	-	-
134725	k 33	3.89461e-05	0.252	1	-	-
619003	mx2 hcl	3.89216e-05	0.237	1	-	-
681229	-	3.88423e-05	0.237	1	-	-
643859	-	3.85799e-05	0.228	1	-	-
681646	Camptothecin Derivative	3.8575e-05	0.258	1	-	T1
354961	-	3.84899e-05	0.247	1	-	-
711142	-	3.84708e-05	0.21	1	-	-
337766	Bisantrene hydrochloride	3.84524e-05	0.253	1	-	T2
704545	-	3.84304e-05	0.267	1	-	-
728856	-	3.81744e-05	0.233	1	-	-
695585	-	3.81724e-05	0.234	1	-	-
143106	-	3.80823e-05	0.242	1	-	-
692739	-	3.78983e-05	0.222	1	-	-
363250	-	3.76818e-05	0.251	1	-	-
643853	-	3.76095e-05	0.241	1	-	-
735493	-	3.75248e-05	0.273	1	-	-
3852	hydron iii	3.74539e-05	0.252	1	-	-
688493	-	3.73681e-05	0.248	1	-	-
744992	-	3.73278e-05	0.231	1	-	-
733901	-	3.71116e-05	0.254	1	-	-
220334	nsc 220334	3.71049e-05	0.251	1	-	-
746005	-	3.70912e-05	0.249	1	-	-
659616	-	3.69524e-05	0.229	1	-	-
281929	-	3.69196e-05	0.257	1	-	-
600167	diazene, hydroxy(5-phenyl-2-pyridinyl)-, sodium salt	3.69126e-05	0.242	1	-	-
670654	-	3.6871e-05	0.276	1	-	-
146396	nitidine, methoxydihydro	3.68116e-05	0.23	1	-	-
715719	-	3.66619e-05	0.259	1	-	-
618659	-	3.66558e-05	0.265	1	-	-
684054	-	3.66292e-05	0.25	1	-	-
670408	-	3.6499e-05	0.258	1	-	-
302991	Camptothecin Derivative	3.64697e-05	0.261	1	-	T1
689449	-	3.64161e-05	0.235	1	-	-
710529	-	3.63762e-05	0.26	1	-	-
733504	Everolimus	3.63577e-05	0.273	1	FDA approved	STK|PK:MTOR
744999	-	3.63043e-05	0.264	1	-	-
711725	-	3.62776e-05	0.26	1	-	-
705533	antineoplastic-d665843	3.6275e-05	0.24	1	-	-
51857	-	3.62652e-05	0.239	1	-	-
690270	antineoplastic-690270	3.61698e-05	0.24	1	-	-
743695	-	3.61616e-05	0.256	1	-	-
668370	3,3-diiodo-2-phenyl-2-propenal	3.59512e-05	0.27	1	-	-
656160	6-chloro-1,2-dimethyl-7-nitro-5-trifluromethylbenzimidazole	3.58976e-05	0.255	1	-	-
684074	7h-5,6-dithioleno[4,3-d]uracil	3.58954e-05	0.258	1	-	-
659648	-	3.58755e-05	0.264	1	-	-
634458	myristoyl hydroxamate	3.57811e-05	0.248	1	-	-
667047	2-propenyl estradiol	3.57363e-05	0.257	1	-	-
610459	Camptothecin Derivative	3.55807e-05	0.268	1	-	T1
667262	ethyl 3-[4-(5-nitro-2-furylacryloyl)aminophenyl]propionate	3.55741e-05	0.257	1	-	-
207895	wln: t56 bnonj bo fnw i- at6n dntj d1	3.55547e-05	0.261	1	-	-
359449	ellipticine deriv sri-nb-b233-55-29	3.55157e-05	0.269	1	-	-
698030	-	3.54901e-05	0.249	1	-	-
127763	-	3.54678e-05	0.246	1	-	-
740647	-	3.54401e-05	0.273	1	-	-
750485	[(1h-benzimidazole-2-yl)dithio]-9h-purine	3.5435e-05	0.282	1	-	-
294979	bleomycin bapp	3.53115e-05	0.244	1	-	-
693702	gambogic acid	3.5299e-05	0.273	1	-	-
698986	-	3.52674e-05	0.261	1	-	-
687744	-	3.5224e-05	0.269	1	-	-
733654	-	3.52101e-05	0.261	1	-	-
734205	-	3.5185e-05	0.261	1	-	-
726975	-	3.51355e-05	0.266	1	-	-
708298	7-Tert-butyldimethylsilyl-10-hydroxycamptothecin	3.50885e-05	0.247	1	Clinical trial	T1
726863	6-[4-(1-cyclohexenyl)-1,3-butadiyn-1-yl]-2(2h)-pyranone	3.50381e-05	0.242	1	-	-
626540	-	3.50282e-05	0.267	1	-	-
611377	-	3.48961e-05	0.282	1	-	-
116789	acovenoside b	3.4637e-05	0.281	1	-	-
732224	dammaradienol	3.4597e-05	0.271	1	-	-
681634	Camptothecin Derivative	3.44071e-05	0.283	1	-	T1
759630	lanatoside c	3.42238e-05	0.276	1	-	-
606698	Rapamycin	3.39758e-05	0.279	1	FDA approved	STK|PK:MTOR
727975	-	3.394e-05	0.263	1	-	-
694257	-	3.38827e-05	0.282	1	-	-
670057	-	3.3868e-05	0.268	1	-	-
671103	-	3.3864e-05	0.287	1	-	-
179940	wln: t56 bnonj bo fnw i- at6n dntj d1	3.38078e-05	0.29	1	-	-
659610	-	3.37542e-05	0.285	1	-	-
338259	lycobetaine	3.36761e-05	0.282	1	-	-
727048	-	3.3648e-05	0.3	1	-	-
689529	-	3.35968e-05	0.287	1	-	-
681635	Camptothecin Derivative	3.3573e-05	0.294	1	-	T1
716298	-	3.35113e-05	0.292	1	-	-
728457	2-acetyl-7-chloro-3-trifluoromethylquinoxaline 1,4-dioxide	3.34563e-05	0.271	1	-	-
719661	-	3.33614e-05	0.295	1	-	-
120958	kinetin riboside	3.33464e-05	0.266	1	-	-
314035	buddledin c	3.33315e-05	0.31	1	-	-
603084	-	3.32957e-05	0.273	1	-	-
726543	-	3.32436e-05	0.283	1	-	-
735422	-	3.32347e-05	0.301	1	-	-
681823	benzo[1,2-b:4,5-b']dithiophene-4,8-dione, 2,7-dinitro-	3.31359e-05	0.285	1	-	-
256926	hyrcanoside	3.31021e-05	0.276	1	-	-
292567	nigericin	3.28078e-05	0.28	1	-	-
726764	-	3.28035e-05	0.265	1	-	-
92497	pyrimidine, 2,4,6-trichloro-5-pentyl-	3.27478e-05	0.269	1	-	-
740108	3,3?-thiene-2,5-diylbis(5-methoxy-1h-indole)	3.26331e-05	0.289	1	-	-
680418	-	3.26137e-05	0.273	1	-	-
676534	-	3.25585e-05	0.267	1	-	-
759614	6-Mercaptopurine	3.25224e-05	0.274	1	FDA approved	Ds
375726	baccharinoid a-1 (busam)	3.25035e-05	0.263	1	-	-
732850	-	3.24863e-05	0.284	1	-	-
360702	-	3.23714e-05	0.273	1	-	-
751494	-	3.23156e-05	0.3	1	-	-
638478	inostamycin	3.22795e-05	0.278	1	-	-
624158	-	3.22515e-05	0.255	1	-	-
630511	-	3.22466e-05	0.29	1	-	-
742794	1-(4-bromophenyl)-3-(1h-indazol-3-yl)urea	3.22246e-05	0.288	1	-	-
670421	-	3.2219e-05	0.283	1	-	-
742417	c8, carbonyl prodigiosine	3.22034e-05	0.299	1	-	-
671043	3-farnesylthiopropionamide	3.21802e-05	0.277	1	-	-
734077	arylpurine analogues	3.21353e-05	0.309	1	-	-
271674	Carboxyphthalatoplatinum	3.1976e-05	0.267	1	-	A7
726578	-	3.18236e-05	0.301	1	-	-
643855	-	3.15625e-05	0.282	1	-	-
742906	-	3.15298e-05	0.307	1	-	-
694342	-	3.1335e-05	0.301	1	-	-
726317	-	3.13095e-05	0.281	1	-	-
78572	wln: t66 bnj bo emq &gh	3.12874e-05	0.299	1	-	-
116787	venenatine	3.12586e-05	0.297	1	-	-
682094	-	3.12246e-05	0.298	1	-	-
668474	-	3.11469e-05	0.299	1	-	-
668496	-	3.09218e-05	0.309	1	-	-
645830	-	3.08858e-05	0.289	1	-	-
643847	-	3.08333e-05	0.32	1	-	-
668490	-	3.08275e-05	0.288	1	-	-
684047	1h-imidazole-4-carboxamide, 5-(3-methyl-1-tetrazenyl)-	3.07228e-05	0.323	1	-	-
743565	-	3.05405e-05	0.295	1	-	-
407806	echujetin	3.04576e-05	0.301	1	-	-
748896	stereoisomer of nsc 675784-h	3.01962e-05	0.311	1	-	-
740564	-	2.9982e-05	0.307	1	-	-
639176	(s)9-amino-20-o-(n,n-dimethyl)glycinyl camptothecin.hcl	2.99489e-05	0.329	1	-	-
640500	-	2.99096e-05	0.32	1	-	-
746064	-	2.97817e-05	0.325	1	-	-
727286	6-(bromomethyl)-1,4-anthracenedione.	2.95883e-05	0.312	1	-	-
269756	baccharinol	2.95117e-05	0.295	1	-	-
678032	-	2.92271e-05	0.317	1	-	-
732699	-	2.91046e-05	0.325	1	-	-
365360	-	2.90969e-05	0.304	1	-	-
683775	-	2.90507e-05	0.312	1	-	-
734199	-	2.89903e-05	0.32	1	-	-
691850	-	2.88624e-05	0.334	1	-	-
703104	-	2.88217e-05	0.318	1	-	-
47468	-	2.88087e-05	0.331	1	-	-
710906	-	2.88076e-05	0.294	1	-	-
718738	-	2.88042e-05	0.322	1	-	-
699881	-	2.87867e-05	0.307	1	-	-
734237	7-methoxyisoindolo[1,2-a]quinoxalin-4(5h)one	2.87652e-05	0.314	1	-	-
742804	-	2.8739e-05	0.325	1	-	-
671031	-	2.86617e-05	0.322	1	-	-
746063	-	2.86365e-05	0.317	1	-	-
671883	-	2.85552e-05	0.334	1	-	-
709237	Camptothecin Derivative	2.85281e-05	0.35	1	-	T1
201646	-	2.85197e-05	0.334	1	-	-
743880	-	2.83145e-05	0.314	1	-	-
720325	-	2.82711e-05	0.321	1	-	-
728458	2-acetyl-7-methyl-3-trifluoromethylquinoxaline 1,4-dioxide	2.81935e-05	0.35	1	-	-
135168	-	2.80738e-05	0.349	1	-	-
728317	-	2.80724e-05	0.315	1	-	-
87221	Actinomycin C3	2.80153e-05	0.325	1	-	-
669393	-	2.79635e-05	0.334	1	-	-
613011	latrunculin a	2.79571e-05	0.346	1	-	-
735408	-	2.79202e-05	0.329	1	-	HDAC
742258	-	2.78728e-05	0.327	1	-	-
715487	-	2.78696e-05	0.348	1	-	-
155694	9-methoxy-2,6-dimethylellipticinium iodide	2.77615e-05	0.37	1	-	-
744209	-	2.77006e-05	0.348	1	-	-
691578	-	2.76989e-05	0.333	1	-	-
292463	monoacetyl verrucarin a epoxide	2.76878e-05	0.354	1	-	-
26112	-	2.76863e-05	0.355	1	-	-
723906	-	2.7635e-05	0.315	1	-	-
680185	-	2.76232e-05	0.319	1	-	-
743396	-	2.75874e-05	0.34	1	-	-
720707	3-deaza-3-nonyl-guanine	2.75518e-05	0.326	1	-	-
730435	-	2.7504e-05	0.349	1	-	-
691240	-	2.74583e-05	0.342	1	-	-
736268	-	2.73859e-05	0.353	1	-	-
179201	-	2.73587e-05	0.333	1	-	-
22348	-	2.72947e-05	0.341	1	-	-
710526	-	2.72847e-05	0.34	1	-	-
637651	ellipticine	2.72105e-05	0.334	1	-	T2
667542	-	2.71678e-05	0.337	1	-	-
687352	-	2.71106e-05	0.354	1	-	-
678879	-	2.70711e-05	0.323	1	-	-
123978	sarveroside	2.69739e-05	0.357	1	-	-
719979	-	2.69071e-05	0.357	1	-	-
618315	1,4-naphthalenedione, 5-methoxy-	2.69054e-05	0.354	1	-	-
732404	-	2.68472e-05	0.35	1	-	-
674930	-	2.67834e-05	0.353	1	-	-
740383	-	2.67387e-05	0.337	1	-	-
664316	-	2.66991e-05	0.353	1	-	-
107658	cytochalasin b	2.66972e-05	0.326	1	-	-
665101	-	2.66799e-05	0.34	1	-	-
695915	-	2.66769e-05	0.339	1	-	-
674312	(1s,2e,4r,7e,11e)-4-hydroxy-2,7,11-cembratrien-6-one	2.65843e-05	0.336	1	-	-
249910	Camptothecin Derivative	2.65533e-05	0.341	1	-	T1
691877	-	2.64956e-05	0.327	1	-	-
758671	Cyclocytidine hydrochloride	2.64285e-05	0.368	1	-	Ds
664718	-	2.64093e-05	0.339	1	-	-
30712	-	2.64072e-05	0.332	1	-	-
743549	-	2.64036e-05	0.374	1	-	-
669229	2-trans-n-buten-1-yl-estradiol	2.63714e-05	0.352	1	-	-
708441	3-iodoacetamido-benzoylurea	2.62559e-05	0.338	1	-	-
671141	-	2.61877e-05	0.331	1	-	-
731155	-	2.61787e-05	0.357	1	-	-
672170	-	2.6058e-05	0.352	1	-	-
697653	-	2.60224e-05	0.377	1	-	-
732939	-	2.59733e-05	0.359	1	-	-
651013	alkaloid isolated from west african medicinal plant	2.59625e-05	0.347	1	-	-
382001	-	2.59108e-05	0.337	1	-	-
683690	dichapetalin a	2.5901e-05	0.365	1	-	-
647246	antineoplastic-647246	2.58312e-05	0.347	1	-	-
105546	riboprine(usan)	2.58089e-05	0.37	1	-	-
7533	allocor	2.57849e-05	0.37	1	-	-
652603	bengazole a	2.56917e-05	0.368	1	-	-
652177	-	2.56832e-05	0.363	1	-	-
693443	-	2.56815e-05	0.359	1	-	-
606986	Camptothecin Derivative	2.56643e-05	0.363	1	-	T1
725666	-	2.55322e-05	0.38	1	-	-
725669	-	2.54426e-05	0.377	1	-	-
724277	-	2.53629e-05	0.344	1	-	-
318460	acetonitrile, 1,3-dithietan-2-ylidenenitro-	2.53346e-05	0.366	1	-	-
702113	-	2.52584e-05	0.363	1	-	-
669356	-	2.52524e-05	0.358	1	-	-
657991	-	2.51964e-05	0.351	1	-	-
726972	-	2.51814e-05	0.369	1	-	-
706744	Indenoisoquinoline derivative	2.51291e-05	0.395	1	-	T1
718919	-	2.51012e-05	0.356	1	-	-
758662	Lovastatin	2.50679e-05	0.352	1	-	-
678035	-	2.50463e-05	0.375	1	-	-
62857	apt (radioprotective)	2.50313e-05	0.345	1	-	-
740650	-	2.50284e-05	0.361	1	-	-
736116	-	2.50161e-05	0.362	1	-	-
252844	shikonin	2.49947e-05	0.372	1	-	-
691081	-	2.49179e-05	0.387	1	-	-
625501	1-piperidinecarbodithioic acid, antimony complex	2.47907e-05	0.382	1	-	-
677695	-	2.47517e-05	0.416	1	-	-
744168	-	2.47069e-05	0.396	1	-	-
661205	-	2.46672e-05	0.37	1	-	-
715638	presqualene alcohol	2.4643e-05	0.387	1	-	-
369327	elsamicin	2.46235e-05	0.399	1	-	-
600032	b8173373k297	2.45636e-05	0.375	1	-	-
736101	-	2.45357e-05	0.392	1	-	HDAC
736829	-	2.45298e-05	0.375	1	-	-
758706	Simvastatin	2.45199e-05	0.357	1	FDA approved	AM
683125	-	2.45161e-05	0.389	1	-	-
703327	-	2.44479e-05	0.379	1	-	-
726186	-	2.4441e-05	0.411	1	-	-
127755	dihydrotriazine derivative	2.44297e-05	0.396	1	-	-
693766	-	2.4387e-05	0.356	1	-	-
708445	3-iodoacetamido-benzoic acid ethyl ester	2.422e-05	0.425	1	-	-
26647	naphthazarin	2.42047e-05	0.391	1	-	-
697134	-	2.4179e-05	0.386	1	-	-
369395	10-aminocamptothecin	2.41674e-05	0.386	1	-	T1
740504	-	2.41408e-05	0.402	1	-	-
174589	-	2.41227e-05	0.383	1	-	-
175635	antineoplastic-173437	2.40514e-05	0.388	1	-	-
625495	1-piperidinecarbodithioic acid, antimony complex	2.40422e-05	0.393	1	-	-
697189	-	2.39557e-05	0.391	1	-	-
735431	-	2.39058e-05	0.378	1	-	-
732221	allohimachalol	2.38715e-05	0.397	1	-	-
727356	-	2.38157e-05	0.402	1	-	-
682993	benzo[1,2-b:4,5-b']dithiophene-4,8-diol, dipropionate	2.37576e-05	0.403	1	-	-
662565	-	2.37436e-05	0.378	1	-	-
269760	isobaccharin	2.36356e-05	0.395	1	-	-
660634	2-chloro-3-(2-chloroethoxy)-naphthazarin	2.35046e-05	0.382	1	-	-
681019	-	2.34517e-05	0.37	1	-	-
308881	-	2.34447e-05	0.387	1	-	-
744020	-	2.34186e-05	0.415	1	-	-
673454	-	2.33681e-05	0.403	1	-	-
740609	-	2.33536e-05	0.397	1	-	-
659997	-	2.33238e-05	0.382	1	-	-
685833	-	2.32988e-05	0.394	1	-	-
730922	-	2.3297e-05	0.393	1	-	-
751860	-	2.31034e-05	0.408	1	-	-
687304	-	2.30909e-05	0.391	1	-	-
703440	-	2.29051e-05	0.4	1	-	-
677961	2-methoxymethyl-1,2-dihydroellipticine	2.289e-05	0.415	1	-	-
657446	-	2.28611e-05	0.402	1	-	-
56030	1-(2-ethylphenyl)-4-(3,4,5-trimethoxybenzoyl)piperazine	2.28363e-05	0.385	1	-	-
758896	fluvastatin	2.28249e-05	0.39	1	-	-
652176	-	2.28184e-05	0.378	1	-	-
716495	-	2.28102e-05	0.437	1	-	-
208731	isodiospyrin	2.28012e-05	0.417	1	-	-
726434	-	2.27662e-05	0.416	1	-	-
708440	3-bromoacetamido-benzoylurea	2.27531e-05	0.41	1	-	-
668603	-	2.26888e-05	0.398	1	-	-
670799	-	2.26436e-05	0.385	1	-	-
743696	-	2.25278e-05	0.42	1	-	-
627505	ellipticine	2.2471e-05	0.422	1	-	T2
600221	-	2.24385e-05	0.395	1	-	-
356777	-	2.23492e-05	0.436	1	-	-
637469	eupalmerin acetate	2.22477e-05	0.419	1	-	-
724972	-	2.21529e-05	0.406	1	-	-
600222	Benzenepropanoic acid	2.21438e-05	0.42	1	-	Tu
699148	-	2.21415e-05	0.415	1	-	-
708049	piperazine-2,2,5,5-tetracarbonitrile, 3,6-dipropyl-	2.21056e-05	0.415	1	-	-
641394	1h-benzo[a]carbazole-1,4(11h)-dione, 11-phenyl-	2.20708e-05	0.44	1	-	-
342731	diosquinone	2.19632e-05	0.433	1	-	-
667932	-	2.18534e-05	0.387	1	-	-
605099	b676297k277 3',4'-deoxypsorospermin 3',4'-chlorohydrin	2.18073e-05	0.408	1	-	-
727971	5,5''-dihydroxymethyl-2,2',5',2''-terfuran	2.1781e-05	0.392	1	-	-
699151	-	2.17744e-05	0.416	1	-	-
710868	-	2.17701e-05	0.44	1	-	-
759178	Pipamperone	2.17471e-05	0.403	1	FDA approved	NonCan:Psy
289900	-	2.17196e-05	0.423	1	-	-
744647	-	2.1614e-05	0.415	1	-	-
724387	3-(3,4-dimethoxyphenyl)-8-methoxyisocoumarin	2.15903e-05	0.435	1	-	-
205357	-	2.14945e-05	0.435	1	-	-
208733	ramentaceone	2.14521e-05	0.437	1	-	-
606699	-	2.13717e-05	0.433	1	-	-
728083	-	2.135e-05	0.405	1	-	-
260642	-	2.13139e-05	0.424	1	-	-
720689	-	2.10985e-05	0.451	1	-	-
743876	-	2.09866e-05	0.435	1	-	-
727354	-	2.09812e-05	0.443	1	-	-
652180	-	2.09757e-05	0.424	1	-	-
270927	eg 2	2.09663e-05	0.463	1	-	-
744070	-	2.09159e-05	0.424	1	-	-
628911	-	2.08705e-05	0.421	1	-	-
722854	-	2.08662e-05	0.396	1	-	-
709520	-	2.08633e-05	0.435	1	-	-
251667	erioflorin acetate	2.08292e-05	0.435	1	-	-
95100	Digoxin	2.07444e-05	0.425	1	FDA approved	NonCan:CardG
652175	-	2.0721e-05	0.452	1	-	-
710555	-	2.06713e-05	0.448	1	-	-
643862	-	2.06671e-05	0.433	1	-	-
743897	-	2.0622e-05	0.417	1	-	-
684986	-	2.06045e-05	0.426	1	-	-
726087	-	2.05829e-05	0.447	1	-	-
657137	-	2.05595e-05	0.469	1	-	-
697194	-	2.05305e-05	0.426	1	-	-
695935	-	2.05198e-05	0.421	1	-	-
175636	-	2.05194e-05	0.453	1	-	-
656239	benzo[1,2-b:5,4-b']dithiophene-2-carboxaldehyde, 4,8-dioxo-	2.04896e-05	0.476	1	-	-
100880	Camptothecin	2.04849e-05	0.444	1	-	T1
708069	-	2.04729e-05	0.451	1	-	-
702047	2-propenone, 1,1'-(2,5-pyridinediyl)bis[3-(2-furanyl)-	2.04333e-05	0.435	1	-	-
683688	estra-1,3,5(10)-triene-3,6,17.beta.-triol, 2-ethoxy-	2.03526e-05	0.454	1	-	-
26273	6-benzylthioinosine	2.03325e-05	0.455	1	-	-
709322	-	2.02862e-05	0.444	1	-	-
742799	3-amino-n-(4-benzylphenyl)-1h-indazole-1-carboxamide	2.02547e-05	0.444	1	-	-
369066	-	2.02154e-05	0.42	1	-	-
673456	-	2.01122e-05	0.442	1	-	-
625497	4-thiomorpholinecarbodithioic acid, antimony complex	2.00868e-05	0.463	1	-	-
706995	Entinostat	2.00116e-05	0.428	1	Clinical trial	HDAC
642597	-	1.99876e-05	0.44	1	-	-
305352	zimelidine hydrochloride	1.99791e-05	0.431	1	-	-
716564	-	1.99659e-05	0.451	1	-	-
148790	olendrigenin	1.99465e-05	0.426	1	-	-
697265	-	1.99425e-05	0.436	1	-	-
747650	2,3-dimethoxy-5h-pyrido[3',2':4,5]pyrrolo[3,2-c]cinnoline	1.99103e-05	0.442	1	-	-
737262	n-benzyl-n-(2-iodylphenyl)acetamide	1.98751e-05	0.46	1	-	-
670813	-	1.98072e-05	0.467	1	-	-
749296	cytochalasin q	1.98033e-05	0.449	1	-	-
724627	-	1.97694e-05	0.463	1	-	-
695590	-	1.97323e-05	0.476	1	-	-
17	4-amino-3-pentadecylphenol	1.97199e-05	0.433	1	-	-
691247	-	1.96747e-05	0.459	1	-	-
733409	-	1.96742e-05	0.43	1	-	-
609397	from combretum caffrum plant	1.96728e-05	0.469	1	-	-
690964	-	1.96457e-05	0.46	1	-	-
683086	-	1.95963e-05	0.415	1	-	-
645828	-	1.95859e-05	0.46	1	-	-
88915	-	1.95325e-05	0.444	1	-	-
107124	Camptothecin Derivative	1.9505e-05	0.449	1	-	T1
355	-	1.94745e-05	0.451	1	-	-
713197	-	1.9453e-05	0.457	1	-	-
735373	-	1.941e-05	0.483	1	-	-
18891	-	1.94035e-05	0.439	1	-	-
699727	-	1.93964e-05	0.441	1	-	-
742088	his 47-methyl ct	1.93797e-05	0.443	1	-	-
708045	-	1.93568e-05	0.421	1	-	-
700545	1h-phenanthro[9,10-d]imidazole, 4,11-dimethoxy-	1.92883e-05	0.453	1	-	-
748264	ambrosin piperidine diadduct di-n-oxide	1.92624e-05	0.487	1	-	-
664311	-	1.92533e-05	0.482	1	-	-
624625	7-methyljuglone	1.92433e-05	0.482	1	-	-
681146	(3r)-astragaluquinone	1.92391e-05	0.463	1	-	-
725775	-	1.92315e-05	0.465	1	-	-
659288	-	1.92168e-05	0.444	1	-	-
657560	(z)-3-bromo-3-iodo-2-phenylpropenal	1.921e-05	0.464	1	-	-
742413	prodigiosine methyl ketone	1.91898e-05	0.456	1	-	-
117028	-	1.9121e-05	0.45	1	-	-
732826	-	1.90873e-05	0.486	1	-	-
737344	-	1.90592e-05	0.472	1	-	-
624982	2,4-cyclopentadien-1-one, 2-bromo-3,4,5-triphenyl- (9ci)	1.90518e-05	0.495	1	-	-
679431	2-ethoxy-6-keto-estradiol	1.90209e-05	0.451	1	-	-
670132	-	1.89414e-05	0.443	1	-	-
643812	antineoplastic-643812	1.89348e-05	0.465	1	-	-
719660	-	1.88158e-05	0.48	1	-	-
727202	2-cyano-6,7-difluoro-3-(4-chloro)phenylquinoxaline	1.88138e-05	0.454	1	-	-
646699	antineoplastic-646699	1.88122e-05	0.464	1	-	-
705945	-	1.87767e-05	0.487	1	-	-
135880	-	1.86969e-05	0.481	1	-	-
722357	lissoclinidine	1.86392e-05	0.472	1	-	-
744636	-	1.86311e-05	0.478	1	-	-
620109	propanoic acid, 3-bromo-2-(bromomethyl)-, methyl ester	1.8623e-05	0.486	1	-	-
721143	-	1.8621e-05	0.468	1	-	-
742416	c4, carbonyl, ethyl prodigiosine	1.85861e-05	0.479	1	-	-
728220	1-(3-bromo-phenyl)-3-(pyridin-2-ylsulfanyl)-propenone	1.85384e-05	0.487	1	-	-
758664	Rapamycin	1.85251e-05	0.469	1	FDA approved	STK|PK:MTOR
753188	-	1.84939e-05	0.469	1	-	-
673141	-	1.84459e-05	0.483	1	-	-
668277	4-carbo-1-thiazolidine-3-o-gluconyl-.gamma.-lactone	1.84305e-05	0.462	1	-	-
682571	-	1.84149e-05	0.476	1	-	-
660637	-	1.83946e-05	0.456	1	-	-
749075	-	1.83668e-05	0.49	1	-	-
607281	-	1.82979e-05	0.479	1	-	-
679036	1,8-naphthyridin-4(1h)-one, 2-(3-chlorophenyl)-6-methyl-	1.82785e-05	0.506	1	-	-
661939	-	1.8274e-05	0.467	1	-	-
748668	-	1.82538e-05	0.479	1	-	-
757425	ouabain	1.825e-05	0.487	1	-	-
372547	-	1.80655e-05	0.509	1	-	-
605440	-	1.80505e-05	0.476	1	-	-
334043	thymidine, 5'-[(bromoacetyl)amino]-5'-deoxy-	1.79989e-05	0.49	1	-	-
638241	-	1.79771e-05	0.478	1	-	-
704205	-	1.79715e-05	0.496	1	-	-
109072	-	1.79641e-05	0.479	1	-	-
668555	pectenotoxin ii	1.7896e-05	0.483	1	-	-
144168	2(1h)-quinoxalinone, 3-(bromomethyl)-	1.78456e-05	0.481	1	-	-
680317	benzenepropanoic acid, 2,5-dihydroxy-, 2-phenylethylester	1.78271e-05	0.455	1	-	-
696129	-	1.77847e-05	0.483	1	-	-
144173	quinoxaline, 2,3-bis(iodomethyl)-6-methoxy-	1.77214e-05	0.469	1	-	-
686560	-	1.77159e-05	0.501	1	-	-
95099	gitoxim	1.77151e-05	0.514	1	-	-
734303	n-nonyl-3,4-dihydroxycinnamide	1.76749e-05	0.464	1	-	-
714446	-	1.75681e-05	0.495	1	-	-
695418	(bipyridyl)dibenzyltindi(isothiocyanate)	1.75497e-05	0.509	1	-	-
646159	-	1.75396e-05	0.483	1	-	-
696560	-	1.75113e-05	0.507	1	-	-
661441	-	1.7442e-05	0.484	1	-	-
715643	-	1.73349e-05	0.512	1	-	-
747652	-	1.72782e-05	0.506	1	-	-
691277	-	1.72747e-05	0.493	1	-	-
285116	siomycin a	1.72493e-05	0.482	1	-	-
693539	-	1.72423e-05	0.505	1	-	-
131734	-	1.71895e-05	0.52	1	-	-
58574	pyrimidine, 2,4,5-trichloro-6-propyl-	1.71318e-05	0.487	1	-	-
666693	-	1.71074e-05	0.52	1	-	-
100279	-	1.71052e-05	0.521	1	-	-
682128	-	1.70868e-05	0.485	1	-	-
339616	-	1.70808e-05	0.498	1	-	-
18877	-	1.70377e-05	0.5	1	-	-
720529	-	1.69288e-05	0.518	1	-	-
52427	-	1.68246e-05	0.482	1	-	-
92499	-	1.67809e-05	0.498	1	-	-
652179	-	1.67607e-05	0.534	1	-	-
49490	-	1.67591e-05	0.493	1	-	-
664314	-	1.67566e-05	0.509	1	-	-
694489	-	1.67441e-05	0.508	1	-	-
266491	psorspermin	1.67417e-05	0.525	1	-	-
682448	benzo[1,2-b:4,5-b']dithiophene-4,8-dione, 2-acetyl-	1.66945e-05	0.531	1	-	-
706978	-	1.6647e-05	0.518	1	-	-
689133	-	1.66307e-05	0.547	1	-	-
728076	-	1.66124e-05	0.547	1	-	-
717205	-	1.66032e-05	0.519	1	-	-
730523	-	1.65848e-05	0.53	1	-	-
669441	-	1.6574e-05	0.527	1	-	-
759852	Vorinostat	1.65705e-05	0.499	1	FDA approved	HDAC
685272	-	1.6544e-05	0.53	1	-	-
603071	Aminocamptothecin	1.64746e-05	0.514	1	-	T1
758183	monensin sodium	1.64297e-05	0.539	1	-	-
628918	-	1.6417e-05	0.518	1	-	-
726576	dechlorinated rebeccamycin	1.6373e-05	0.525	1	-	-
676316	-	1.63701e-05	0.547	1	-	-
123979	thevetin	1.63473e-05	0.528	1	-	-
742949	-	1.63171e-05	0.535	1	-	-
735407	9h-fluorene-9-ol, 9-(9h-fluoren-9-ylidenephenylmethyl)-	1.62887e-05	0.501	1	-	-
17273	propyl quinacrine mustard	1.62859e-05	0.515	1	-	-
673498	-	1.62788e-05	0.523	1	-	-
654260	-	1.60754e-05	0.522	1	-	-
740604	7-oxo-phomopsolide e	1.60724e-05	0.516	1	-	-
13318	-	1.60714e-05	0.544	1	-	-
659853	L-alpha-Aminobutyric Acid	1.60703e-05	0.521	1	-	-
716804	organosulfur compound	1.60382e-05	0.523	1	-	-
603555	-	1.60333e-05	0.544	1	-	-
722308	-	1.60268e-05	0.547	1	-	-
683140	-	1.59934e-05	0.52	1	-	-
268986	zoamix	1.59764e-05	0.533	1	-	-
660632	2-chloro-3-[2-(2-butoxyethoxy)ethoxy]-naphthazarin	1.59619e-05	0.536	1	-	-
735152	-	1.59443e-05	0.546	1	-	-
332890	-	1.59358e-05	0.54	1	-	-
659998	-	1.58613e-05	0.559	1	-	-
747253	trihexyl(tetradecyl)phosphonium tetrafluoroborate	1.58425e-05	0.508	1	-	-
728078	-	1.58336e-05	0.543	1	-	-
697453	-	1.58189e-05	0.564	1	-	-
656242	-	1.56846e-05	0.561	1	-	-
136037	at 116, benzylamine salt	1.56842e-05	0.549	1	-	-
682831	-	1.56615e-05	0.53	1	-	-
720538	-	1.56467e-05	0.547	1	-	-
179220	-	1.56407e-05	0.546	1	-	-
101490	-	1.56283e-05	0.515	1	-	-
634724	10,11-methylenedioxycamptothecin	1.55964e-05	0.536	1	-	T1
24819	peltatin b	1.55094e-05	0.532	1	-	-
649310	-	1.55088e-05	0.533	1	-	-
80734	-	1.54922e-05	0.556	1	-	-
724827	-	1.54888e-05	0.562	1	-	-
688274	-	1.54852e-05	0.522	1	-	-
678473	-	1.54772e-05	0.521	1	-	-
82489	-	1.54672e-05	0.509	1	-	-
748641	s-allylthio mercaptopurine riboside	1.54492e-05	0.539	1	-	-
716857	-	1.5439e-05	0.532	1	-	-
653000	hexahydroxyethylaminomethyl melamine	1.53982e-05	0.55	1	-	-
700266	-	1.53811e-05	0.535	1	-	-
155693	9-methoxy-2-methylellipticinium iodide	1.5381e-05	0.547	1	-	-
639207	-	1.53512e-05	0.563	1	-	-
364830	Camptothecin Derivative	1.53156e-05	0.567	1	-	T1
637130	-	1.53047e-05	0.551	1	-	-
618487	Staurosporine	1.52922e-05	0.577	1	Clinical trial	PK:PRKCA
185065	-	1.52916e-05	0.557	1	-	-
670120	aclacinomycin x	1.52507e-05	0.538	1	-	-
400245	chimaphilin	1.5228e-05	0.529	1	-	-
742611	-	1.52211e-05	0.568	1	-	HDAC
81052	streptonigrin analog (meo-n3)	1.51616e-05	0.551	1	-	-
750227	-	1.5148e-05	0.525	1	-	-
743854	-	1.51462e-05	0.547	1	-	-
695806	-	1.51453e-05	0.55	1	-	-
726091	-	1.50657e-05	0.571	1	-	-
728084	-	1.5062e-05	0.529	1	-	-
352299	2-methylellpticinium	1.50482e-05	0.553	1	-	T2
708106	-	1.50355e-05	0.559	1	-	-
241494	-	1.50231e-05	0.553	1	-	-
664404	1-[(2-phenylethoxy)methyl]-5-ethyl-6-(phenylseleno)uracil	1.50025e-05	0.539	1	-	-
630606	-	1.49537e-05	0.579	1	-	-
168466	2-(1-(quinolin-2(1h)-ylidenehydrazono)ethyl)phenol	1.49477e-05	0.578	1	-	-
46691	-	1.49356e-05	0.532	1	-	-
686561	-	1.4928e-05	0.557	1	-	-
719715	-	1.48962e-05	0.558	1	-	-
669145	lychnopholide	1.4869e-05	0.543	1	-	-
727212	-	1.48304e-05	0.583	1	-	-
691211	-	1.4814e-05	0.571	1	-	-
626552	n2,n4,n6-tripivaloyloxymethyl-n2,n4,n6-trimethylmelamine	1.48118e-05	0.547	1	-	-
35489	-	1.47647e-05	0.542	1	-	-
742418	ethyl, methoxy, prodigisine	1.47621e-05	0.549	1	-	-
698263	-	1.47551e-05	0.549	1	-	-
743641	-	1.47406e-05	0.565	1	-	-
603974	-	1.47141e-05	0.549	1	-	-
618201	1,4-anthracenedione, 5-hydroxy-	1.47022e-05	0.582	1	-	-
615803	-	1.46926e-05	0.563	1	-	-
92915	antineoplastic-92915	1.46893e-05	0.56	1	-	-
712001	-	1.4638e-05	0.573	1	-	-
666517	-	1.46263e-05	0.555	1	-	-
676314	antineoplastic-d650761	1.4591e-05	0.56	1	-	-
58239	blastmycin	1.45315e-05	0.588	1	-	-
744630	-	1.45172e-05	0.595	1	-	-
666608	-	1.4464e-05	0.588	1	-	Tu
683564	-	1.44639e-05	0.539	1	-	-
727014	-	1.44353e-05	0.571	1	-	-
679796	-	1.43284e-05	0.55	1	-	-
670789	-	1.43173e-05	0.573	1	-	-
726627	thiadiazines	1.43165e-05	0.566	1	-	-
736740	ortho-topolin riboside	1.42766e-05	0.552	1	-	-
629266	-	1.42764e-05	0.566	1	-	-
682990	withafastuosin d diacetate	1.42412e-05	0.577	1	-	-
759877	Dasatinib	1.42289e-05	0.553	1	FDA approved	YK|BCR-ABL|PDGFR|PK:KIT
680561	-	1.42127e-05	0.59	1	-	-
354049	lmu-3 herz	1.421e-05	0.586	1	-	-
401030	pyreno[2,1-b]pyridine	1.41633e-05	0.579	1	-	-
679804	-	1.41497e-05	0.587	1	-	-
710444	-	1.41364e-05	0.547	1	-	-
709944	benzyl trisulfide	1.41177e-05	0.562	1	-	-
703749	-	1.40897e-05	0.564	1	-	-
744116	-	1.40756e-05	0.586	1	-	-
732517	Dasatinib	1.40304e-05	0.549	1	FDA approved	YK|BCR-ABL|PDGFR|PK:KIT
742420	ethylester prodigiosine	1.4023e-05	0.585	1	-	-
36354	tmca	1.4015e-05	0.605	1	-	-
708044	-	1.39842e-05	0.575	1	-	-
743883	-	1.39473e-05	0.583	1	-	-
727219	2,3,4-tri-o-acetyl-1-s-dimethylarsino-1-thio- a -d-xylose	1.39357e-05	0.573	1	-	-
401130	1,2-naphthoquinone, 3,7-dimethyl-	1.38783e-05	0.571	1	-	-
286122	-	1.38299e-05	0.588	1	-	-
724596	s-(dimethylarsino)-3-mercapto-1,2-propanediol	1.38282e-05	0.568	1	-	-
664403	-	1.38196e-05	0.575	1	-	-
741916	-	1.37807e-05	0.578	1	-	-
623639	cyclopentanone, 2,5-bis[(trimethylamino)methyl]-, iodide	1.36974e-05	0.588	1	-	-
682442	7-hydroxy-4',6-diaminoflavone hydrochloride salt	1.36794e-05	0.609	1	-	-
736680	-	1.36089e-05	0.587	1	-	-
703443	-	1.36082e-05	0.576	1	-	-
622648	-	1.35974e-05	0.594	1	-	-
757	Colchicine	1.35564e-05	0.601	1	-	Tu
751644	-	1.35312e-05	0.62	1	-	-
696992	nitro mbf-so2-cl	1.35061e-05	0.599	1	-	-
732223	-	1.35054e-05	0.589	1	-	-
664263	-	1.34863e-05	0.56	1	-	-
607173	hymenialdisine	1.34522e-05	0.595	1	-	-
677083	okadaic acid	1.34221e-05	0.587	1	Clinical trial	Pase
638485	(z)3,4,5-trimethoxy-4'-methylstilbene	1.34213e-05	0.596	1	-	-
663322	3-demethyl-3-butyrylthiocolchicine	1.33907e-05	0.607	1	-	-
620635	-	1.33541e-05	0.587	1	-	-
700549	-	1.33504e-05	0.575	1	-	-
746087	kekule	1.33496e-05	0.591	1	-	-
663281	6-n-(4-morpholino)-7-chloro-5,8-quinolinedione	1.33406e-05	0.572	1	-	-
682768	-	1.33352e-05	0.606	1	-	-
705524	antineoplastic-d665840	1.33191e-05	0.593	1	-	-
682996	-	1.32653e-05	0.587	1	-	-
749292	-	1.32633e-05	0.597	1	-	-
673151	-	1.32308e-05	0.582	1	-	-
704317	-	1.31925e-05	0.623	1	-	-
710281	-	1.31757e-05	0.592	1	-	-
143925	pekilocerin a	1.30619e-05	0.614	1	-	-
727086	-	1.30587e-05	0.574	1	-	-
645827	-	1.29978e-05	0.615	1	-	-
724979	-	1.29971e-05	0.616	1	-	-
683777	-	1.29908e-05	0.614	1	-	-
716769	organosulfur compound	1.29777e-05	0.571	1	-	-
732839	-	1.29693e-05	0.57	1	-	-
356885	antibiotic p 168	1.29371e-05	0.591	1	-	-
711089	-	1.28493e-05	0.626	1	-	-
706461	-	1.28375e-05	0.613	1	-	-
662781	benzene, 1,1'-[(1,3-butadiene-1,4-diyl)sulfonyl]bis	1.28163e-05	0.575	1	-	-
663321	3-demethyl-3-ethoxycarbonylthiocolchicine	1.27992e-05	0.61	1	-	-
673187	-	1.27928e-05	0.634	1	-	Tu
682450	-	1.27661e-05	0.601	1	-	-
684440	-	1.2763e-05	0.632	1	-	-
704115	-	1.27503e-05	0.59	1	-	-
111581	indole-2,3-dione, 3-[(o-nitrophenyl)hydrazone]	1.27487e-05	0.595	1	-	-
728903	-	1.27371e-05	0.622	1	-	-
642198	antineoplastic-642198	1.27281e-05	0.632	1	-	-
702400	-	1.27233e-05	0.585	1	-	-
93373	strophanthidin oxime	1.26998e-05	0.59	1	-	-
135854	-	1.26845e-05	0.622	1	-	-
645008	intoplicine	1.26826e-05	0.613	1	-	-
710393	-	1.26688e-05	0.612	1	-	-
697539	-	1.26395e-05	0.607	1	-	-
699724	-	1.26394e-05	0.643	1	-	-
39368	sri 1215	1.2625e-05	0.603	1	-	-
718212	-	1.2614e-05	0.598	1	-	-
704216	-	1.26068e-05	0.62	1	-	-
664167	-	1.26067e-05	0.624	1	-	-
72961	8-azadenosine	1.25995e-05	0.601	1	-	-
741354	-	1.25701e-05	0.614	1	-	-
711744	-	1.25422e-05	0.617	1	-	-
667918	-	1.25362e-05	0.601	1	-	-
636675	-	1.25267e-05	0.607	1	-	-
351478	-	1.24862e-05	0.602	1	-	-
361887	-	1.24752e-05	0.595	1	-	-
355256	-	1.24748e-05	0.603	1	-	-
657445	-	1.24727e-05	0.61	1	-	-
681824	benzo[1,2-b:4,5-b']dithiophene-4,8-dione, 2-nitro-	1.24627e-05	0.588	1	-	-
42352	carbamic acid, (2-piperazinylethyl)dithio-	1.24549e-05	0.624	1	-	-
244708	-	1.24544e-05	0.63	1	-	-
665364	-	1.2452e-05	0.575	1	-	-
670969	-	1.2444e-05	0.574	1	-	-
319972	-	1.24149e-05	0.634	1	-	-
727223	1-(3-dimethylarsino-3-thio-2-methyl-1-oxopropyl)-l-proline	1.24052e-05	0.598	1	-	-
701617	-	1.2354e-05	0.596	1	-	-
668421	-	1.23443e-05	0.626	1	-	-
724968	-	1.234e-05	0.615	1	-	-
691276	-	1.22907e-05	0.61	1	-	-
637991	9,10-anthracenedione, 1,2,3,5,6,7-hexahydroxy-	1.22561e-05	0.6	1	-	-
617668	b720389k237	1.22367e-05	0.633	1	-	-
687453	-	1.2215e-05	0.615	1	-	-
128635	-	1.22092e-05	0.609	1	-	-
268242	N,N-Dibenzyldaunorubicin	1.22087e-05	0.615	1	-	T2
720571	-	1.21852e-05	0.616	1	-	-
81260	nitrocresolamine	1.2183e-05	0.603	1	-	-
716304	-	1.21595e-05	0.61	1	-	-
744627	-	1.21474e-05	0.631	1	-	-
408200	-	1.20923e-05	0.634	1	-	-
716970	-	1.2091e-05	0.601	1	-	-
754242	-	1.20728e-05	0.619	1	-	-
732848	-	1.20619e-05	0.626	1	-	-
151982	-	1.20146e-05	0.636	1	-	-
622608	-	1.20013e-05	0.627	1	-	-
728087	-	1.19771e-05	0.634	1	-	-
705163	-	1.19594e-05	0.646	1	-	-
661226	-	1.18821e-05	0.628	1	-	-
741106	-	1.18631e-05	0.623	1	-	-
363811	-	1.18594e-05	0.644	1	-	-
637993	-	1.18259e-05	0.653	1	-	-
667452	-	1.18084e-05	0.61	1	-	-
732225	ocotillone ii	1.18074e-05	0.636	1	-	-
665671	-	1.17933e-05	0.635	1	-	-
700030	-	1.17805e-05	0.656	1	-	-
693992	-	1.17715e-05	0.623	1	-	-
704314	-	1.17649e-05	0.609	1	-	-
663291	-	1.1715e-05	0.624	1	-	-
676498	tp4ek-k6	1.16779e-05	0.64	1	-	-
700455	-	1.16325e-05	0.626	1	-	-
698279	-	1.16095e-05	0.636	1	-	-
673800	2h-naphtho[1,2-b]pyran-2-one, 9-hydroxy-4-phenyl-	1.16089e-05	0.623	1	-	-
240800	-	1.15924e-05	0.645	1	-	-
337857	-	1.15627e-05	0.629	1	-	-
700136	-	1.1561e-05	0.63	1	-	-
106995	lomofungin	1.15561e-05	0.621	1	-	-
61711	2-oh-e2	1.15457e-05	0.629	1	-	-
667275	perfragilin b	1.15426e-05	0.621	1	-	-
701658	-	1.1539e-05	0.636	1	-	-
719152	-	1.15198e-05	0.654	1	-	-
52245	methylestradiol	1.1475e-05	0.628	1	-	-
671041	2-n-propoxyestradiol	1.14558e-05	0.594	1	-	-
700203	-	1.14456e-05	0.63	1	-	-
196539	-	1.14402e-05	0.661	1	-	-
113452	-	1.13987e-05	0.634	1	-	-
686554	-	1.1389e-05	0.636	1	-	-
761910	Ibrutinib	1.13874e-05	0.623	1	Clinical trial	YK
730565	11.beta.,13- dihydrolactupicrin	1.13846e-05	0.653	1	-	-
726894	-	1.13574e-05	0.635	1	-	-
612116	colchicine analog	1.13529e-05	0.639	1	-	-
661223	-	1.13351e-05	0.65	1	-	-
664401	-	1.13227e-05	0.63	1	-	-
50686	sanatol tr	1.12958e-05	0.622	1	-	-
352670	-	1.12818e-05	0.655	1	-	-
743433	-	1.12694e-05	0.641	1	-	-
187546	-	1.12596e-05	0.64	1	-	-
727210	4-(4-methylthiophenyl)-4-pheny-2(5h)-furanone	1.12217e-05	0.632	1	-	-
726089	-	1.12202e-05	0.657	1	-	-
312449	-	1.12181e-05	0.633	1	-	-
673652	2-ethylaminoestradiol	1.11909e-05	0.649	1	-	-
670689	-	1.11882e-05	0.63	1	-	-
290555	-	1.11075e-05	0.638	1	-	-
722565	-	1.11069e-05	0.694	1	-	-
49842	Vinblastine	1.10968e-05	0.638	1	FDA approved	Tu
351074	-	1.10635e-05	0.645	1	-	-
732222	epishellolic acid	1.10571e-05	0.626	1	-	-
661221	1h-benzo(a)carbazole-1,4-dione, 8,11-dimethyl-	1.10333e-05	0.645	1	-	-
698088	-	1.1017e-05	0.643	1	-	-
732697	-	1.10095e-05	0.645	1	-	-
656240	-	1.10094e-05	0.66	1	-	-
671448	-	1.09949e-05	0.636	1	-	-
662424	2-(4-n-n-dimethylaminostyryl)-3-methyl iodide	1.09796e-05	0.666	1	-	-
7522	cymarin	1.09717e-05	0.672	1	-	-
132791	glaucarubinone	1.09663e-05	0.659	1	-	-
724971	-	1.09523e-05	0.633	1	-	-
693255	Tyrphostin AG 1478	1.09509e-05	0.646	1	-	YK
667539	-	1.09409e-05	0.644	1	-	-
724771	-	1.09345e-05	0.661	1	-	-
724597	s-(diethylarsino)-3-mercapto-1,2-propanediol	1.09284e-05	0.666	1	-	-
664303	-	1.09148e-05	0.684	1	-	-
158388	4(1h)-quinazolinone, 2,3-dihydro-2-(3-methylphenyl)-	1.09097e-05	0.658	1	-	-
688028	-	1.09091e-05	0.638	1	-	-
711021	-	1.0893e-05	0.646	1	-	-
726444	-	1.08798e-05	0.672	1	-	-
73241	-	1.08511e-05	0.639	1	-	-
753190	-	1.08507e-05	0.646	1	-	-
328166	8b-hydroxy-9b,10b-epoxyverrucarin a	1.08365e-05	0.66	1	-	-
694073	naphtho[2,3-b]thiophene-4,9-dione, 2,7-diacetyl-	1.07901e-05	0.666	1	-	-
130279	8-azainosine	1.07858e-05	0.65	1	-	-
731104	-	1.07583e-05	0.656	1	-	-
351521	piritrexim isethionate	1.07468e-05	0.676	1	-	-
163027	n,n'-bis(oxydiethylene)thiocarbamoylsulfenamide	1.07457e-05	0.649	1	-	-
715224	-	1.07178e-05	0.694	1	-	-
649904	-	1.06899e-05	0.638	1	-	-
645646	antineoplastic-645646	1.06465e-05	0.662	1	-	-
688235	-	1.06448e-05	0.656	1	-	-
728553	4-phenylethynyl-3-(3,4,5-trimethoxy-phenyl)-5h-furan-2-one	1.05692e-05	0.655	1	-	-
743534	-	1.05659e-05	0.64	1	-	-
684703	5,8-quinolinedione, 2-chloro-6-methoxy-4-methyl-7-propyl-	1.05502e-05	0.652	1	-	-
676313	-	1.05444e-05	0.645	1	-	-
270057	hydroxypristimerin	1.05283e-05	0.665	1	-	-
24076	-	1.05062e-05	0.652	1	-	-
710270	Karenitecin	1.04986e-05	0.666	1	Clinical trial	T1
89201	Estramustine	1.04978e-05	0.656	1	FDA approved	A7|Tu|AlkAg
720622	-	1.04878e-05	0.649	1	-	-
641691	vicenistatin	1.04719e-05	0.647	1	-	-
102378	-	1.04502e-05	0.649	1	-	-
363812	Tetraplatin	1.04364e-05	0.63	1	-	A7
724058	-	1.04305e-05	0.656	1	-	-
173904	-	1.04045e-05	0.668	1	-	-
69852	spermine hydrochloride	1.03817e-05	0.672	1	-	-
685125	4-piperidinone, 3,5-bis[(4-nitrophenyl)methylene]-, (e,e)-	1.03799e-05	0.661	1	-	-
730868	-	1.03704e-05	0.659	1	-	-
674951	-	1.03699e-05	0.652	1	-	-
607301	-	1.03659e-05	0.67	1	-	-
66914	pyrimidine, 2,4,6-trichloro-5-propyl-	1.03625e-05	0.665	1	-	-
668262	-	1.03616e-05	0.678	1	-	-
644011	-	1.03559e-05	0.628	1	-	-
747461	-	1.03445e-05	0.679	1	-	-
687945	-	1.03143e-05	0.666	1	-	-
621376	-	1.0313e-05	0.646	1	-	-
58575	pyrimidine, 2,4,5-trichloro-6-isopropyl-	1.03027e-05	0.636	1	-	-
720704	-	1.02928e-05	0.691	1	-	-
657598	-	1.02826e-05	0.664	1	-	-
723732	-	1.0261e-05	0.662	1	-	-
690023	-	1.02019e-05	0.664	1	-	-
612115	colchicine analog	1.01995e-05	0.692	1	-	-
625154	-	1.01733e-05	0.647	1	-	-
661236	-	1.0159e-05	0.671	1	-	-
682841	-	1.01499e-05	0.659	1	-	-
526333	-	1.01456e-05	0.628	1	-	-
726446	-	1.01197e-05	0.672	1	-	-
684423	2-ethoxy-6,7-dehydroestra-1,3,5(10)-trien-3,17.beta.-diol	1.01086e-05	0.668	1	-	-
668265	-	1.01001e-05	0.685	1	-	-
673450	-	1.00992e-05	0.676	1	-	-
615441	-	1.00888e-05	0.655	1	-	-
696916	-	1.00684e-05	0.671	1	-	-
328426	phyllanthoside	1.00667e-05	0.665	1	-	-
720726	-	1.00624e-05	0.68	1	-	-
727180	-	1.00544e-05	0.679	1	-	-
699152	-	1.00486e-05	0.686	1	-	-
5550	malachite green oxalate	1.00447e-05	0.686	1	-	-
680732	-	1.00413e-05	0.701	1	-	-
717201	-	1.00282e-05	0.674	1	-	-
352671	-	9.97682e-06	0.665	1	-	-
733255	-	9.96731e-06	0.668	1	-	HDAC
706470	-	9.94806e-06	0.67	1	-	-
693571	-	9.91102e-06	0.668	1	-	-
706010	-	9.90426e-06	0.661	1	-	-
139021	1-(2-thiazoylazo)-2-naphthol	9.89535e-06	0.68	1	-	-
693857	-	9.88968e-06	0.662	1	-	-
625499	-	9.84989e-06	0.693	1	-	-
682453	benzo[1,2-b:5,4-b']dithiophene-4,8-dione, 2-acetyl-	9.809e-06	0.681	1	-	-
697530	taylor e	9.80397e-06	0.695	1	-	-
665694	-	9.79907e-06	0.686	1	-	-
618261	-	9.79884e-06	0.676	1	-	-
634791	-	9.77723e-06	0.668	1	-	-
638788	2-n-methyl-6-oxaellipticinium acetate	9.76499e-06	0.693	1	-	-
622579	-	9.76356e-06	0.671	1	-	-
701023	aceanthryleno[1,2-b]quinoxaline, 12-nitro-	9.75673e-06	0.668	1	-	-
724779	-	9.7488e-06	0.662	1	-	-
752398	-	9.74403e-06	0.704	1	-	-
146397	nitidine, chloride (8ci)	9.73845e-06	0.669	1	-	-
637729	naphthalene-1,2-dione, 1,2-dihydro-4-[(3-pyridinyl)amino]-	9.73558e-06	0.65	1	-	-
668482	-	9.73421e-06	0.666	1	-	-
382046	-	9.72734e-06	0.673	1	-	-
719121	-	9.72553e-06	0.684	1	-	-
735012	-	9.72064e-06	0.678	1	-	-
641822	-	9.71832e-06	0.66	1	-	-
668330	-	9.70633e-06	0.71	1	-	-
681712	-	9.67251e-06	0.669	1	-	-
748148	-	9.66035e-06	0.667	1	-	-
667930	-	9.64816e-06	0.668	1	-	-
689727	-	9.6416e-06	0.694	1	-	-
329226	42179	9.63554e-06	0.667	1	-	-
703543	-	9.62639e-06	0.695	1	-	-
682834	-	9.60674e-06	0.701	1	-	-
692737	-	9.57975e-06	0.671	1	-	-
349622	cytovaricin	9.5601e-06	0.687	1	-	-
639829	Benzoylphenylurea	9.52536e-06	0.679	1	-	-
692646	-	9.52017e-06	0.684	1	-	-
649910	-	9.507e-06	0.673	1	-	-
366241	ditercalinium dimethanesulfonate dimethanesulfonate	9.49448e-06	0.672	1	-	-
133119	-	9.47961e-06	0.714	1	-	-
87364	3,6-dibromophenanthrene-9,10-dione	9.47614e-06	0.672	1	-	-
647322	-	9.46858e-06	0.691	1	-	-
668260	-	9.46275e-06	0.713	1	-	-
680836	-	9.45282e-06	0.681	1	-	-
121713	-	9.43476e-06	0.674	1	-	-
749147	-	9.41227e-06	0.674	1	-	-
740386	3,7-di(trifluoromethyl)-2-furoylquioxaline 1,4-dioxide	9.40448e-06	0.686	1	-	-
664231	n, o-diethoxyacetyl-3-demethyldeactylthiocolchicin	9.39907e-06	0.686	1	-	-
208652	-	9.39538e-06	0.69	1	-	-
736611	-	9.38004e-06	0.706	1	-	-
671095	-	9.29385e-06	0.679	1	-	-
700913	-	9.2933e-06	0.704	1	-	-
359892	2,6-epoxy-2h-1-benzoxocin-5(6h)-one, 6,8-dimethyl-	9.28718e-06	0.693	1	-	-
31709	-	9.23592e-06	0.679	1	-	-
73300	-	9.2323e-06	0.714	1	-	-
153858	Maytansine	9.23169e-06	0.695	1	-	Tu
29182	-	9.22368e-06	0.693	1	-	-
690433	-	9.18952e-06	0.702	1	-	-
693993	-	9.18558e-06	0.693	1	-	-
705162	-	9.17344e-06	0.697	1	-	-
741943	-	9.11351e-06	0.71	1	-	-
682829	-	9.11148e-06	0.692	1	-	-
652183	-	9.0786e-06	0.689	1	-	-
630732	-	9.07009e-06	0.673	1	-	-
724981	-	9.05432e-06	0.69	1	-	-
615258	b817373k389 from combetum caffrum	9.05251e-06	0.714	1	-	-
26540	2-methyl-4,5,6-trichloropyrimidine	9.05067e-06	0.684	1	-	-
747379	-	9.02034e-06	0.681	1	-	-
743961	-	8.99052e-06	0.684	1	-	-
661196	-	8.97432e-06	0.696	1	-	-
107529	pararosaniline pamoate	8.9483e-06	0.714	1	-	-
725099	-	8.93881e-06	0.7	1	-	-
736394	-	8.92945e-06	0.711	1	-	-
136513	dibenzoylfuran deriv	8.89481e-06	0.682	1	-	-
651078	-	8.89189e-06	0.699	1	-	-
694075	-	8.86864e-06	0.715	1	-	-
733892	arylpurine derivatives	8.85535e-06	0.7	1	-	-
732936	-	8.85176e-06	0.701	1	-	-
665971	arteether	8.84529e-06	0.698	1	-	-
715711	-	8.80963e-06	0.701	1	-	-
682096	-	8.80915e-06	0.695	1	-	-
659996	-	8.80877e-06	0.706	1	-	-
687964	-	8.80191e-06	0.712	1	-	-
700370	-	8.78461e-06	0.685	1	-	-
718729	-	8.77229e-06	0.714	1	-	-
638850	7-Hydroxystaurosporine	8.77089e-06	0.709	1	Clinical trial	STK
746149	-	8.76612e-06	0.709	1	-	-
682994	-	8.74138e-06	0.713	1	-	-
676362	-	8.73421e-06	0.691	1	-	-
122263	-	8.71991e-06	0.702	1	-	-
747284	-	8.71573e-06	0.696	1	-	-
661832	-	8.71021e-06	0.696	1	-	-
755821	sanguinarine sulfate	8.64721e-06	0.702	1	-	-
640391	deacetylravidomycin n-oxide	8.64136e-06	0.718	1	-	-
720560	-	8.63527e-06	0.724	1	-	-
740384	3,7-di(trifluoromethyl)-2-benzoylquioxaline 1,4-dioxide	8.63269e-06	0.715	1	-	-
702134	-	8.63109e-06	0.698	1	-	-
321240	-	8.62585e-06	0.698	1	-	-
720702	-	8.61534e-06	0.738	1	-	-
678869	-	8.5878e-06	0.697	1	-	-
144303	-	8.56977e-06	0.725	1	-	-
695936	-	8.53167e-06	0.696	1	-	-
716830	-	8.51698e-06	0.72	1	-	-
704565	-	8.51074e-06	0.696	1	-	-
747521	3- methoxy-5h-10-fluoro-isoindolo[2,1-a]quinoxalin-6-one	8.50288e-06	0.71	1	-	-
335753	heliangolide	8.45996e-06	0.7	1	-	-
127328	-	8.43519e-06	0.727	1	-	-
696251	2-propyn-1-one, 3-(2,4-dimethoxy-5-pyrimidinyl)-1-phenyl-	8.42332e-06	0.719	1	-	-
130830	-	8.41649e-06	0.7	1	-	-
673181	-	8.37892e-06	0.751	1	-	-
743559	-	8.36266e-06	0.713	1	-	-
630609	-	8.3422e-06	0.723	1	-	-
722657	partricin a 2-pyridinylethylamide	8.33678e-06	0.708	1	-	-
377852	-	8.33164e-06	0.708	1	-	-
749870	-	8.30647e-06	0.72	1	-	-
693119	-	8.29784e-06	0.709	1	-	-
695938	-	8.29204e-06	0.704	1	-	-
726899	-	8.24811e-06	0.698	1	-	-
693576	2-(4-hydroxy-benzylidene)-2-(2-pyridyl)acetonitrile	8.22934e-06	0.715	1	-	-
677962	-	8.22893e-06	0.709	1	-	-
645777	leinamycin	8.19162e-06	0.734	1	-	-
263434	n,n'-bis(3-methoxy-9-acridinyl)-1,8-octanediamine	8.18911e-06	0.701	1	-	-
8675	ethyl violet	8.18291e-06	0.715	1	-	-
347217	-	8.17773e-06	0.717	1	-	-
670960	-	8.16635e-06	0.725	1	-	-
723739	-	8.15107e-06	0.714	1	-	-
645812	-	8.13319e-06	0.731	1	-	-
749804	-	8.1044e-06	0.697	1	-	-
659780	-	8.0869e-06	0.724	1	-	-
647062	tris(n,n-diethyldithiocarbonato)(s1,s2)gallium(iii)	8.08546e-06	0.739	1	-	-
279503	isobrucein a	8.07962e-06	0.733	1	-	-
175151	cytochalasin e	8.04841e-06	0.735	1	-	-
743533	-	8.01988e-06	0.719	1	-	-
734236	6-methylisoindolo[1,2-a]quinoxalin-4(5h)-one	8.01644e-06	0.739	1	-	-
713156	triacetyl crambescidin 800 hydrochloride	7.99129e-06	0.738	1	-	-
619042	-	7.98924e-06	0.722	1	-	-
658828	-	7.91891e-06	0.703	1	-	-
752389	-	7.91148e-06	0.765	1	-	-
30813	-	7.8689e-06	0.72	1	-	-
114340	ophiobolin	7.86373e-06	0.741	1	-	-
254665	justicidin b	7.85913e-06	0.725	1	-	-
316458	neplanocin a	7.85888e-06	0.707	1	-	-
351813	-	7.85128e-06	0.73	1	-	-
330770	-	7.8505e-06	0.739	1	-	-
708046	-	7.84649e-06	0.719	1	-	-
717164	-	7.84613e-06	0.717	1	-	-
682309	geodiamolide d	7.81512e-06	0.739	1	-	-
668337	-	7.80384e-06	0.733	1	-	-
707149	neritaloside	7.80189e-06	0.718	1	-	-
294913	anguidine deriv 15-chloroacetylscirpene-3,4-diol	7.77962e-06	0.744	1	-	-
73019	-	7.77742e-06	0.735	1	-	-
744609	-	7.73405e-06	0.734	1	-	-
600060	-	7.70992e-06	0.737	1	-	-
333329	-	7.70814e-06	0.733	1	-	-
743640	-	7.7052e-06	0.73	1	-	-
606195	from marine animal dolabella auricularia	7.68594e-06	0.73	1	-	-
634372	chlorobis(4-isopropyltropolonato)bismuth(iii)	7.68313e-06	0.704	1	-	-
753665	-	7.67687e-06	0.727	1	-	-
688023	-	7.67349e-06	0.753	1	-	-
603553	-	7.6519e-06	0.715	1	-	-
742415	c2 carbonyl plus ester, prodigiosine	7.64042e-06	0.706	1	-	-
740385	7-fluoro-2-benzoyl-3-trifluoromethylquioxaline 1,4-dioxide	7.62927e-06	0.719	1	-	-
726512	phloeodictine a 1	7.62788e-06	0.735	1	-	-
744059	1-o-(.beta.-d-galactopyranosyl)-l-threo-dihydrosphinogsine	7.61979e-06	0.704	1	-	-
670810	-	7.61193e-06	0.716	1	-	-
679018	-	7.60768e-06	0.728	1	-	-
163949	3,6-diamino-10-methylacridinium chloride hydrochloride	7.60761e-06	0.739	1	-	-
661115	physalin f	7.60599e-06	0.751	1	-	-
748672	-	7.58925e-06	0.738	1	-	-
719706	-	7.57928e-06	0.738	1	-	-
115980	-	7.57917e-06	0.734	1	-	-
633713	-	7.55279e-06	0.724	1	-	-
678501	-	7.52117e-06	0.76	1	-	-
150555	mecal	7.51552e-06	0.727	1	-	-
755892	Hydrastinine HCl	7.51298e-06	0.742	1	-	-
111702	-	7.48762e-06	0.734	1	-	-
691201	-	7.48225e-06	0.728	1	-	-
724037	-	7.47902e-06	0.745	1	-	-
726896	-	7.46881e-06	0.764	1	-	-
123399	-	7.44846e-06	0.749	1	-	-
350629	-	7.44156e-06	0.758	1	-	-
693574	2-(3,4-dichloro-benzylidene)-2-(2-pyridyl)acetonitrile	7.43791e-06	0.752	1	-	-
637126	-	7.4338e-06	0.753	1	-	-
317917	-	7.42342e-06	0.757	1	-	-
634786	-	7.42034e-06	0.756	1	-	-
628593	-	7.41653e-06	0.736	1	-	-
715653	-	7.40664e-06	0.733	1	-	-
696124	5h-benzo[b]carbazole-6,11-dione, 2-hydroxy-5-methyl-	7.4056e-06	0.754	1	-	-
740	Methotrexate	7.3909e-06	0.735	1	FDA approved	Df
637140	-	7.37882e-06	0.735	1	-	-
324043	acnistin-e	7.37821e-06	0.749	1	-	-
260610	1,6-hexanediamine, n,n'-bis(3-methoxy-9-acridinyl)-	7.35871e-06	0.729	1	-	-
366739	chaetoglobosin a	7.35796e-06	0.73	1	-	-
733301	-	7.35163e-06	0.748	1	-	-
657822	(1r)-3,3-dibromocamphor	7.34908e-06	0.743	1	-	-
701992	-	7.34651e-06	0.731	1	-	-
697784	-	7.31754e-06	0.757	1	-	-
722743	-	7.31506e-06	0.752	1	-	-
668266	-	7.31476e-06	0.741	1	-	-
625502	4-morpholinecarbodithioic acid, antimony complex	7.2844e-06	0.74	1	-	-
634785	-	7.26388e-06	0.763	1	-	-
753661	methyl ester prodigiosene	7.25474e-06	0.761	1	-	-
698248	-	7.25288e-06	0.77	1	-	-
699670	-	7.24794e-06	0.769	1	-	-
362453	-	7.19831e-06	0.736	1	-	-
623599	-	7.1859e-06	0.765	1	-	-
740838	-	7.16222e-06	0.753	1	-	-
150289	-	7.16142e-06	0.752	1	-	-
646923	-	7.15211e-06	0.758	1	-	-
734918	-	7.1412e-06	0.777	1	-	-
353500	-	7.13707e-06	0.726	1	-	-
639541	-	7.11138e-06	0.74	1	-	-
717167	-	7.08243e-06	0.768	1	-	-
734203	-	7.0621e-06	0.765	1	-	-
269757	baccharin	7.05867e-06	0.753	1	-	-
227279	1,4-naphthalenedione, 5,8-dihydroxy-2,3-bis(hydroxymethyl)-	7.04815e-06	0.766	1	-	-
6883	-	7.03741e-06	0.707	1	-	-
618759	-	7.03501e-06	0.74	1	-	-
622688	-	7.03322e-06	0.776	1	-	-
708048	-	7.03125e-06	0.742	1	-	-
14022	bis(methylthio)maleonitrile	7.01308e-06	0.745	1	-	-
648322	incarnal	6.99312e-06	0.751	1	-	-
722756	-	6.99215e-06	0.746	1	-	-
645814	-	6.97634e-06	0.749	1	-	-
382035	-	6.96391e-06	0.766	1	-	-
753428	-	6.9637e-06	0.753	1	-	-
705323	9-cis-retinol,palmitic acid ester	6.91931e-06	0.752	1	-	-
703122	-	6.90891e-06	0.738	1	-	-
683257	-	6.90822e-06	0.74	1	-	-
726329	3-bromo-4-phenylethynyl-2(5h)-furanone	6.90814e-06	0.769	1	-	-
662193	acridine-9-amine, n-(3-aminopropyl)-1-nitro-	6.89626e-06	0.759	1	-	-
744048	-	6.88994e-06	0.751	1	-	-
682597	-	6.88983e-06	0.737	1	-	-
673452	-	6.87966e-06	0.737	1	-	-
735169	-	6.85716e-06	0.734	1	-	-
641484	(z)-3,4,5-trimethoxy-4'-ethylstilbene	6.85049e-06	0.768	1	-	-
711176	-	6.849e-06	0.776	1	-	-
689874	-	6.84549e-06	0.754	1	-	-
670038	cryptophycin b	6.84226e-06	0.749	1	-	-
219733	n,n'-di-9-acridinyl-1,6-hexanediamine	6.82263e-06	0.78	1	-	-
294600	melampodinin	6.80281e-06	0.766	1	-	-
668263	-	6.80204e-06	0.741	1	-	-
885	3,3'-diamino-4,4'-bis(dimethylamino)benzophenone	6.79963e-06	0.766	1	-	-
689873	-	6.79496e-06	0.748	1	-	-
693997	-	6.79327e-06	0.747	1	-	-
754240	-	6.78814e-06	0.778	1	-	-
194350	euchrysine	6.77841e-06	0.781	1	-	-
736607	-	6.75814e-06	0.787	1	-	-
42369	-	6.75746e-06	0.777	1	-	-
754239	-	6.72951e-06	0.765	1	-	-
697884	-	6.71022e-06	0.761	1	-	-
727222	1-s-dimethylarsino-1-thio-d-ribose	6.70297e-06	0.769	1	-	-
695943	-	6.70127e-06	0.757	1	-	-
309401	-	6.69394e-06	0.759	1	-	-
260179	neoaureothin	6.68996e-06	0.737	1	-	-
727049	-	6.67583e-06	0.769	1	-	-
691219	-	6.67552e-06	0.744	1	-	-
727859	(-)-Gossypol/0.1 methyl-t-butyl ether/0.7 hexane	6.66722e-06	0.76	1	Clinical trial	Apo|BCL2
758682	artenimol	6.66447e-06	0.777	1	-	-
672194	-	6.66213e-06	0.769	1	-	-
753018	-	6.65928e-06	0.746	1	-	-
645645	antineoplastic-645645	6.64373e-06	0.76	1	-	-
59996	nitrin (van)	6.63832e-06	0.767	1	-	-
701666	-	6.61728e-06	0.753	1	-	-
295563	-	6.5982e-06	0.767	1	-	-
726217	combretastatin a4-analogue	6.57295e-06	0.769	1	-	-
613729	butanoic acid, 2-(p-chlorophenyl)-2-hydroxy-, ethyl ester	6.56751e-06	0.751	1	-	-
734206	-	6.56689e-06	0.777	1	-	-
718160	-	6.56059e-06	0.786	1	-	-
658838	-	6.55873e-06	0.756	1	-	-
703312	-	6.54911e-06	0.799	1	-	-
79543	-	6.53286e-06	0.756	1	-	-
686513	-	6.51073e-06	0.774	1	-	-
35683	mercuryl	6.50489e-06	0.78	1	-	-
247022	-	6.49849e-06	0.764	1	-	-
637128	-	6.48329e-06	0.773	1	-	-
742544	-	6.46167e-06	0.758	1	-	-
683247	-	6.42717e-06	0.794	1	-	-
668256	-	6.42699e-06	0.752	1	-	-
291056	-	6.40604e-06	0.764	1	-	-
694500	-	6.39089e-06	0.776	1	-	-
746498	-	6.3882e-06	0.797	1	-	-
673192	-	6.36429e-06	0.788	1	-	-
604586	recombinant protein 1815 (plate 31 h4)	6.35623e-06	0.76	1	-	-
609259	-	6.35532e-06	0.741	1	-	-
691251	-	6.34988e-06	0.749	1	-	-
363997	-	6.34959e-06	0.773	1	-	-
681730	-	6.33678e-06	0.791	1	-	-
290433	coumarin 30	6.32441e-06	0.797	1	-	-
699479	-	6.32176e-06	0.767	1	-	-
746684	-	6.31647e-06	0.77	1	-	-
129185	melbex	6.31182e-06	0.78	1	-	-
641048	-	6.29237e-06	0.771	1	-	-
666302	-	6.28894e-06	0.754	1	-	-
693442	-	6.27163e-06	0.785	1	-	-
671681	reidispongiolide a	6.25323e-06	0.797	1	-	-
726392	-	6.23864e-06	0.775	1	-	-
66916	-	6.22513e-06	0.761	1	-	-
744628	-	6.21778e-06	0.77	1	-	-
623723	-	6.18458e-06	0.787	1	-	-
724632	2-(p-nitrophenoxy)carbonyl-1,2-dihydroellipticine	6.15364e-06	0.784	1	-	-
628917	-	6.15001e-06	0.788	1	-	-
742860	-	6.13283e-06	0.778	1	-	-
335791	-	6.13271e-06	0.759	1	-	-
658514	gab-geldanamycin	6.12835e-06	0.775	1	-	-
705941	-	6.11825e-06	0.79	1	-	-
267461	nanaomycin	6.09744e-06	0.781	1	-	-
722858	maleimide carbazole	6.08364e-06	0.768	1	-	-
750915	-	6.07824e-06	0.773	1	-	-
740602	-	6.07786e-06	0.78	1	-	-
236657	viridomycin	6.07675e-06	0.79	1	-	-
114341	caerulomycin	6.07113e-06	0.797	1	-	-
670791	-	6.06843e-06	0.796	1	-	-
671865	-	6.06338e-06	0.779	1	-	-
224369	wln: t6nnvj br& dg eg	6.04783e-06	0.769	1	-	-
697535	-	6.03208e-06	0.765	1	-	-
753664	-	6.02922e-06	0.785	1	-	-
703216	-	6.02584e-06	0.764	1	-	-
671870	-	6.00822e-06	0.78	1	-	Tu
696921	-	5.97301e-06	0.781	1	-	-
651727	.alpha.-cyclopentoblastine methanesulfonate salt	5.97206e-06	0.786	1	-	-
649639	-	5.97196e-06	0.768	1	-	-
69413	-	5.96761e-06	0.776	1	-	-
670811	-	5.96619e-06	0.785	1	-	-
621888	n-acetyl-4-s-cystaminyl phenol	5.96455e-06	0.786	1	-	-
354671	-	5.95616e-06	0.785	1	-	-
704387	2h-1-benzopyran-2-one, 3-(5-phenyl-1,3,4-thiadiazol-2-yl)-	5.95606e-06	0.773	1	-	-
268688	-	5.95511e-06	0.786	1	-	-
667451	-	5.95246e-06	0.805	1	-	-
688303	-	5.94919e-06	0.775	1	-	-
634784	-	5.94362e-06	0.804	1	-	-
382767	-	5.89015e-06	0.813	1	-	-
690633	-	5.88404e-06	0.764	1	-	-
744450	-	5.84405e-06	0.78	1	-	-
724602	s-(dimethylarsino)-3-mercapto-1,2-propyl dibenzoate	5.8285e-06	0.783	1	-	-
67799	pyrimidine, 2,4,6-trichloro-5-ethyl-	5.82089e-06	0.795	1	-	-
51355	2-hydroxy-1-naphthylaldehyde isonicotinoyl hydrazone	5.78976e-06	0.74	1	-	-
720177	-	5.7805e-06	0.766	1	-	-
361127	destruxin e	5.77459e-06	0.77	1	-	-
670806	-	5.77232e-06	0.797	1	-	-
680410	adaphostin	5.77016e-06	0.789	1	-	-
652809	-	5.75301e-06	0.802	1	-	-
53101	rch 108	5.7413e-06	0.819	1	-	-
695394	asimicinone	5.72743e-06	0.78	1	-	-
687354	-	5.72119e-06	0.78	1	-	-
707772	-	5.71991e-06	0.772	1	-	-
704282	-	5.71597e-06	0.783	1	-	-
702136	-	5.69436e-06	0.786	1	-	-
700914	-	5.69208e-06	0.769	1	-	-
373981	r 7516	5.67959e-06	0.791	1	-	-
682827	-	5.67656e-06	0.778	1	-	-
668258	-	5.65319e-06	0.761	1	-	-
682991	benzo[1,2-b:4,5-b']-dithiophene-4,8-dione, 2,6-dinitro-	5.63745e-06	0.775	1	-	-
757387	acriflavinium hydrochloride	5.63362e-06	0.793	1	-	-
713080	-	5.62183e-06	0.774	1	-	-
630605	-	5.61601e-06	0.792	1	-	-
646200	-	5.57423e-06	0.794	1	-	-
691844	-	5.57413e-06	0.764	1	-	-
675364	-	5.57393e-06	0.788	1	-	-
718306	4,5,7-trihydroxy-2-anthraquinonecarboxylic acid	5.55986e-06	0.794	1	-	-
736988	-	5.55057e-06	0.767	1	-	-
745618	5-benzylamino camptothecin	5.54338e-06	0.802	1	-	-
689534	-	5.52824e-06	0.794	1	-	-
167483	-	5.50716e-06	0.796	1	-	-
676864	-	5.49559e-06	0.8	1	-	-
368390	Brequinar	5.48521e-06	0.794	1	-	Ds|Rs
666217	-	5.4834e-06	0.807	1	-	-
630680	antineoplastic-630680	5.47662e-06	0.802	1	-	-
67209	2-methylthio-1,4-naphthoquinone	5.47564e-06	0.786	1	-	-
622691	-	5.44285e-06	0.804	1	-	-
668916	-	5.44258e-06	0.811	1	-	-
653438	-	5.44113e-06	0.79	1	-	-
730563	dysamide a	5.42474e-06	0.788	1	-	-
689857	-	5.37998e-06	0.802	1	-	-
710554	-	5.35211e-06	0.789	1	-	-
680930	-	5.34347e-06	0.811	1	-	-
726771	-	5.33849e-06	0.792	1	-	-
158382	4(1h)-quinazolinone, 2-(2,4-dimethylphenyl)-2,3-dihydro-	5.33809e-06	0.81	1	-	-
670961	-	5.33475e-06	0.806	1	-	-
175639	-	5.321e-06	0.811	1	-	-
754243	-	5.30994e-06	0.798	1	-	-
633113	-	5.30792e-06	0.824	1	-	-
88054	-	5.30271e-06	0.798	1	-	-
113951	6-bromotoyocamycin	5.29239e-06	0.801	1	-	-
661222	-	5.2903e-06	0.79	1	-	-
697264	-	5.2892e-06	0.812	1	-	-
680734	-	5.28658e-06	0.787	1	-	-
90137	sulfide, 2,4-dinitrophenyl 2-nitro-p-tolyl	5.27368e-06	0.804	1	-	-
617743	-	5.27054e-06	0.812	1	-	-
691851	-	5.26367e-06	0.798	1	-	-
703456	-	5.24994e-06	0.811	1	-	-
341931	-	5.24858e-06	0.832	1	-	-
668494	-	5.23886e-06	0.789	1	-	-
701389	-	5.23814e-06	0.814	1	-	-
662784	-	5.21526e-06	0.793	1	-	-
657275	-	5.18402e-06	0.806	1	-	-
129518	cyclopyrethrosin	5.15348e-06	0.797	1	-	-
638646	7-Hydroxystaurosporine	5.15316e-06	0.802	1	Clinical trial	STK
664181	-	5.1496e-06	0.77	1	-	-
652182	-	5.14885e-06	0.801	1	-	-
667913	-	5.14624e-06	0.803	1	-	-
664170	-	5.1371e-06	0.791	1	-	-
699726	-	5.13621e-06	0.804	1	-	-
747292	-	5.11383e-06	0.805	1	-	-
675003	-	5.0854e-06	0.801	1	-	-
704563	-	5.08429e-06	0.819	1	-	-
343493	n-butyryldeacetylcolchicine	5.08277e-06	0.783	1	-	-
101088	withaferin a	5.08134e-06	0.801	1	-	-
710266	-	5.07538e-06	0.814	1	-	-
659937	-	5.07397e-06	0.81	1	-	-
694261	-	5.05932e-06	0.8	1	-	-
301457	cycloalkannin	5.03575e-06	0.843	1	-	-
646847	bengamide g	5.02729e-06	0.804	1	-	-
626876	-	5.02687e-06	0.826	1	-	-
720531	-	5.0205e-06	0.804	1	-	-
665622	-	5.00268e-06	0.801	1	-	-
710267	-	4.98634e-06	0.805	1	-	-
644211	chlorodestruxin	4.96943e-06	0.801	1	-	-
744166	-	4.96074e-06	0.796	1	-	-
746068	-	4.95901e-06	0.803	1	-	-
383336	1h-indole-3-carbonitrile, 2-amino-5-(phenylthio)-	4.93702e-06	0.784	1	-	-
633656	d-nal-cys-tyr-d-trp-lys-val-cys-thrnh2	4.92905e-06	0.801	1	-	-
733144	-	4.92777e-06	0.827	1	-	-
703750	-	4.91533e-06	0.815	1	-	-
698959	pneumocandin b(sub 0)	4.91301e-06	0.822	1	-	-
53866	dihydrorotenone	4.91295e-06	0.798	1	-	-
665564	isoflavone, 5,7-dihydroxy-4'-nitro-	4.90778e-06	0.813	1	-	-
664000	-	4.90599e-06	0.83	1	-	-
665288	-	4.90074e-06	0.83	1	-	-
617570	-	4.88298e-06	0.818	1	-	-
133757	-	4.88041e-06	0.821	1	-	-
724781	-	4.87144e-06	0.816	1	-	-
735322	-	4.85256e-06	0.811	1	-	-
686420	-	4.84476e-06	0.798	1	-	-
716271	-	4.83832e-06	0.806	1	-	-
743432	-	4.825e-06	0.823	1	-	-
639543	-	4.82436e-06	0.81	1	-	-
683694	-	4.81704e-06	0.826	1	-	-
700559	ptilomycalin a format salt	4.79061e-06	0.811	1	-	-
736164	pyrazoline derivative	4.78755e-06	0.802	1	-	-
640519	3'-carboxypropionyl-(z)-combretastatin a-4	4.78469e-06	0.795	1	-	-
667642	cryptophycin	4.78238e-06	0.815	1	-	-
747458	-	4.77448e-06	0.796	1	-	-
704888	-	4.77132e-06	0.795	1	-	-
226798	-	4.76128e-06	0.817	1	-	-
68989	-	4.75906e-06	0.807	1	-	-
632855	9-chloro-2-methylellipticinium acetate, hydrate	4.75889e-06	0.835	1	-	-
752703	-	4.758e-06	0.81	1	-	-
699671	-	4.75732e-06	0.805	1	-	-
742419	bare prodigiosine	4.75717e-06	0.833	1	-	-
674177	-	4.74974e-06	0.823	1	-	-
733503	-	4.74778e-06	0.807	1	-	-
726327	3-bromo-4-(1-hexynyl)-2(5h)-furanone	4.74735e-06	0.83	1	-	-
716259	6-amino-11,12-dihydro-benzo[c]phenanthridine hydrochloride	4.74583e-06	0.83	1	-	-
305802	-	4.74072e-06	0.842	1	-	-
713368	2-butyne, 1,4-bis(phenylsulfonyl)-	4.73693e-06	0.804	1	-	-
709900	-	4.73647e-06	0.822	1	-	-
3907	-	4.72239e-06	0.83	1	-	-
613012	bengamide a	4.72164e-06	0.805	1	-	-
658868	1,8-naphthyridin-4(1h)-one, 6-methyl-2-phenyl-	4.69626e-06	0.805	1	-	-
637462	eriocalyxin b	4.68878e-06	0.813	1	-	-
83492	-	4.68823e-06	0.812	1	-	-
734207	-	4.68445e-06	0.826	1	-	-
635448	-	4.67864e-06	0.811	1	-	-
166675	-	4.67414e-06	0.816	1	-	-
644916	antineoplastic-644916	4.66109e-06	0.841	1	-	-
720558	-	4.64736e-06	0.823	1	-	-
741425	3,7-di(trifluoromethyl)-2-naftoylquioxaline 1,4-dioxide	4.6328e-06	0.796	1	-	-
695403	12-hydroxy-bullatacin a	4.63137e-06	0.809	1	-	-
38525	-	4.62747e-06	0.825	1	-	-
329507	deoxyphorbol, 20-o-acetyl-13-o-isobutyryl-12-o-(z,e)-2,4-	4.62412e-06	0.794	1	-	-
351075	-	4.61922e-06	0.805	1	-	-
682429	2-(1-propynyl)-3,17.beta.-estradiol	4.61816e-06	0.819	1	-	-
154829	-	4.61676e-06	0.822	1	-	-
628498	-	4.60401e-06	0.816	1	-	-
727220	2,3,5-tri-o-acetyl-1-s-dimethylarsino-1-thio-d-ribose	4.60183e-06	0.812	1	-	-
329124	-	4.59131e-06	0.826	1	-	-
54690	-	4.58264e-06	0.82	1	-	-
720465	-	4.57037e-06	0.823	1	-	-
126710	-	4.57005e-06	0.818	1	-	-
245398	-	4.56385e-06	0.833	1	-	-
185062	-	4.55563e-06	0.806	1	-	-
661746	2-Debenzoyl-2-(3',5'-difluorobenzoyl)-15(16)-anhydro-11(15->1)-abeotaxol	4.54722e-06	0.826	1	-	Tu
100290	aklavin	4.53065e-06	0.819	1	-	-
682066	-	4.52428e-06	0.811	1	-	-
345647	chaetochromin	4.52388e-06	0.82	1	-	-
706809	-	4.50946e-06	0.826	1	-	-
58906	bc 77	4.50913e-06	0.813	1	-	-
758941	nonoxynol-9	4.50635e-06	0.827	1	-	-
724623	cyano pyridine -p-ch3	4.50594e-06	0.825	1	-	-
674256	-	4.49392e-06	0.814	1	-	-
36758	-	4.487e-06	0.829	1	-	-
382049	-	4.47875e-06	0.822	1	-	-
718721	-	4.47698e-06	0.792	1	-	-
45739	-	4.47546e-06	0.825	1	-	-
724600	s-(dimethylarsino)-3-mercapto-1,2-propyl diacetate	4.47446e-06	0.818	1	-	-
693852	11-chloro-10h-indolo[3,2-b]quinoline	4.4701e-06	0.825	1	-	-
727221	#NAME?	4.45919e-06	0.849	1	-	-
627777	-	4.45783e-06	0.835	1	-	-
671871	-	4.45214e-06	0.828	1	-	-
665103	-	4.43052e-06	0.816	1	-	-
658851	-	4.42797e-06	0.825	1	-	-
720623	-	4.41404e-06	0.828	1	-	-
703761	-	4.40671e-06	0.815	1	-	-
673453	-	4.39126e-06	0.833	1	-	-
77830	camolar	4.38925e-06	0.817	1	-	-
48890	-	4.38458e-06	0.829	1	-	-
625624	7,12-epidioxybenz[a]anthracene, 7,12-dihydro-7-methyl-	4.37717e-06	0.826	1	-	-
647640	mycothiazole	4.36856e-06	0.816	1	-	-
759817	artesunate	4.36425e-06	0.829	1	-	-
639754	-	4.34754e-06	0.835	1	-	-
720486	-	4.34642e-06	0.798	1	-	-
742096	acnistin f	4.34462e-06	0.833	1	-	-
652178	-	4.32065e-06	0.818	1	-	-
694490	benz[b]acridine-6,11-dione, 12,12'-(3,5-pyridinediyl)bis-	4.31831e-06	0.825	1	-	-
720295	-	4.31535e-06	0.826	1	-	-
674587	-	4.30062e-06	0.816	1	-	-
[truncated: 1,634 more rows]
