# Supplementary material for: Prioritization of candidate cancer drugs based on a drug functional similarity network constructed by integrating pathway activities and drug activities
Source: Mol Oncol. 2019 Aug 21;13(10):2259–77. doi: 10.1002/1878-0261.12564 (PMC6763777; doi:10.1002/1878-0261.12564)
Supplement: Supplementary file 7 — Table S6. Full list of candidate drugs for acute lymphoblastic leukemia. [file MOL2-13-2259-s007.xlsx]

## Sheet: ALL
Supplementary Table S6. Full list of candidate drugs for acute lymphoblastic leukemia
NSCID	DRUG.NAME	PRIOR.SCORE	P.VALUE	FDR	STATUS	M.O.A
735037	Camptothecin Derivative	0.00218616	0	0	-	T1
164011	pyridine, 2-chloro-3,5-bis(trichloromethyl)-	0.00201346	0	0	-	-
759195	epirubicin hydrochloride (usan)	0.00199108	0	0	-	-
639659	n-(1-cyano-2-methoxyethyl)doxorubicin, hemihydrate	0.00198314	0	0	-	-
711946	antineoplastic-d668094	0.00193508	0	0	-	-
708070	gemmp[10]	0.00157795	0	0	-	-
668281	(-)-.beta.-l-1-[(2-hydroxymethyl)-1,3-dioxolan-4yl]cytosine	0.0015675	0	0	-	-
728091	-	0.0015399	0	0	-	-
665935	-	0.00152307	0	0	-	-
740475	-	0.00151849	0	0	-	-
757804	Etoposide	0.00151232	0	0	FDA approved	T2
122819	Teniposide	0.00149366	0	0	FDA approved	T2
711696	-	0.00147063	0	0	-	-
744330	-	0.00143922	0	0	-	-
128579	-	0.0014255	0	0	-	-
266210	-	0.00140822	0	0	-	-
715719	-	0.00134708	0	0	-	-
301477	antineoplastic-301477	0.00134636	0	0	-	-
705901	-	0.00126825	0	0	-	-
682768	-	0.00125234	0	0	-	-
684481	-	0.00124164	0	0	-	-
529861	chlorasquin	0.00122596	0	0	-	-
676498	tp4ek-k6	0.0012075	0	0	-	-
129220	cyclo-c	0.001184	0	0	-	-
256942	Epirubicin	0.00115595	0	0	FDA approved	T2
684907	-	0.00106729	0	0	-	-
758667	Teniposide	0.00198343	0.001	0.0775532	FDA approved	T2
145668	Cyclocytidine hydrochloride	0.00197473	0.001	0.0775532	-	Ds
76356	9.beta.-d-arabinofuranosyl-2-chloroadenine	0.00193717	0.001	0.0775532	-	-
149584	adriamycin octanoate	0.00185816	0.001	0.0775532	-	-
35915	erythritol aziridine	0.00163838	0.001	0.0775532	-	-
105014	Cladribine	0.00153839	0.001	0.0775532	FDA approved	Ds
665936	-	0.00149168	0.001	0.0775532	-	-
273432	-	0.00147163	0.001	0.0775532	-	-
290813	-	0.0014063	0.001	0.0775532	-	-
751494	-	0.00124066	0.001	0.0775532	-	-
676497	tp4ek	0.00123094	0.001	0.0775532	-	-
665934	-	0.00122273	0.001	0.0775532	-	-
107658	cytochalasin b	0.0011624	0.001	0.0775532	-	-
726148	n,n'-bis[4-(n-butylamidino)phenyl}homopiperazine	0.00109936	0.001	0.0775532	-	-
56054	atpu	0.00106729	0.001	0.0775532	-	-
663336	-	0.00106596	0.001	0.0775532	-	-
650931	2'-bromo-4'-epi-daunorubicin	0.00105491	0.001	0.0775532	-	-
221265	-	0.00104356	0.001	0.0775532	-	-
132279	-	0.000955412	0.001	0.0775532	-	-
699491	epidoxoform	0.00195989	0.002	0.112154	-	-
718631	-	0.00160517	0.002	0.112154	-	-
124463	Fludarabine	0.00152706	0.002	0.112154	FDA approved	Ds|AM
670013	-	0.00149671	0.002	0.112154	-	-
751644	-	0.00128766	0.002	0.112154	-	-
682571	-	0.00126266	0.002	0.112154	-	-
613011	latrunculin a	0.00123998	0.002	0.112154	-	-
761910	Ibrutinib	0.00120819	0.002	0.112154	Clinical trial	YK
749377	-	0.00119944	0.002	0.112154	-	-
305222	cytochalasin h	0.00119718	0.002	0.112154	-	-
743549	-	0.00116307	0.002	0.112154	-	-
718630	-	0.00113832	0.002	0.112154	-	-
736681	-	0.00113279	0.002	0.112154	-	-
7522	cymarin	0.00112944	0.002	0.112154	-	-
77502	benzenesulfonamide, p-[[(2-aminopurin-6-yl)thio]azo]-	0.00100946	0.002	0.112154	-	-
176323	Camptothecin Derivative	0.000900035	0.002	0.112154	-	T1
46691	-	0.00129087	0.003	0.135	-	-
694342	-	0.00128131	0.003	0.135	-	-
618487	Staurosporine	0.00126551	0.003	0.135	Clinical trial	PK:PRKCA
81303	-	0.00124105	0.003	0.135	-	-
717815	-	0.00123422	0.003	0.135	-	-
693255	Tyrphostin AG 1478	0.00120239	0.003	0.135	-	YK
676495	-	0.00116613	0.003	0.135	-	-
737737	-	0.00114274	0.003	0.135	-	-
729812	-	0.00112673	0.003	0.135	-	-
670655	antineoplastic-d647567	0.00112329	0.003	0.135	-	-
680420	-	0.00107588	0.003	0.135	-	-
120958	kinetin riboside	0.00104684	0.003	0.135	-	-
711695	-	0.00101111	0.003	0.135	-	-
654509	pirarubicin hcl	0.000988133	0.003	0.135	-	-
755880	Mitomycin	0.000821572	0.003	0.135	FDA approved	A2
718781	Erlotinib	0.00121489	0.004	0.150309	FDA approved	YK|PK:EGFR
715718	-	0.0012143	0.004	0.150309	-	-
716804	organosulfur compound	0.00118934	0.004	0.150309	-	-
748141	1,1-bis(4-hydroxyphenyl)-2-ferrocenyl-but-1-ene	0.00117391	0.004	0.150309	-	-
645355	-	0.00114691	0.004	0.150309	-	-
139484	-	0.00110246	0.004	0.150309	-	-
684908	-	0.00107348	0.004	0.150309	-	-
348401	4-(6-thioguanine)-7-nitro-2,1,3-benzoxadiazole	0.00102466	0.004	0.150309	-	-
663249	Triapine	0.00101287	0.004	0.150309	Clinical trial	CC
623128	14-fluoro-4-demethoxydaunorubicin	0.00101145	0.004	0.150309	-	-
77640	1h-purine, 6,6'-dithiobis- (9ci)	0.00100057	0.004	0.150309	-	-
39084	Azathioprine Sodium	0.000995653	0.004	0.150309	-	-
149585	adriamycin benzoate	0.000967402	0.004	0.150309	-	-
70845	nogalamycin	0.000854123	0.004	0.150309	-	-
672975	-	0.000798447	0.004	0.150309	-	-
613327	Gemcitabine	0.00111041	0.005	0.176942	FDA approved	Ds
724996	-	0.00109329	0.005	0.176942	-	-
724998	LMP-400	0.00105867	0.005	0.176942	Clinical trial	T1
359239	antibiotic x-14766a	0.00103893	0.005	0.176942	-	-
736493	Indenoisoquinoline derivative	0.000881252	0.005	0.176942	-	T1
675251	-	0.000808897	0.005	0.176942	-	-
752203	-	0.00128424	0.006	0.2025	-	-
48034	-	0.000872774	0.006	0.2025	-	-
166641	aafc	0.000794986	0.006	0.2025	-	-
616348	Irinotecan	0.000700107	0.006	0.2025	FDA approved	T1
728319	-	0.000816904	0.007	0.229865	-	-
708446	-	0.00081349	0.007	0.229865	-	-
26980	Mitomycin	0.000865313	0.008	0.253565	FDA approved	A2
728089	-	0.000797363	0.008	0.253565	-	-
93373	strophanthidin oxime	0.00066327	0.008	0.253565	-	-
736200	saintopin e	0.000874815	0.009	0.271116	-	-
99445	cytosine arabinoside monophosphate	0.000865851	0.009	0.271116	-	-
726528	-	0.000815107	0.009	0.271116	-	-
376739	-	0.000811657	0.009	0.271116	-	-
684906	-	0.000793537	0.009	0.271116	-	-
670656	-	0.000787181	0.009	0.271116	-	-
644960	-	0.000803137	0.01	0.296341	-	-
668380	nitrophenyl-azatoxin	0.000695034	0.01	0.296341	-	-
727085	-	0.000842785	0.011	0.310814	-	-
80103	2,3-butanediol, 1,4-bis(2-methyl-1-aziridinyl)- (8ci)	0.000767191	0.011	0.310814	-	-
311152	9-hydroxy-2-(.beta.-diethylaminoethyl)ellipticinium acetate	0.000757291	0.011	0.310814	-	-
722900	-	0.000723943	0.011	0.310814	-	-
734294	Indenoisoquinoline derivative	0.000710408	0.011	0.310814	-	T1
639832	-	0.000666978	0.011	0.310814	-	-
733882	-	0.000820731	0.012	0.324	-	-
728317	-	0.000675806	0.012	0.324	-	-
348400	-	0.000659581	0.012	0.324	-	-
29422	thioguanosine	0.00065894	0.012	0.324	-	-
732839	-	0.000617136	0.012	0.324	-	-
645356	-	0.000612143	0.012	0.324	-	-
734798	-	0.000669963	0.013	0.340899	-	-
688493	-	0.000667129	0.013	0.340899	-	-
289900	-	0.000635578	0.013	0.340899	-	-
704177	-	0.000633141	0.013	0.340899	-	-
164371	-	0.000758576	0.014	0.356853	-	-
344505	-	0.000726124	0.014	0.356853	-	-
135168	-	0.000649747	0.014	0.356853	-	-
707149	neritaloside	0.000623751	0.014	0.356853	-	-
742295	-	0.0006715	0.015	0.374486	-	-
726448	-	0.000669261	0.015	0.374486	-	-
317003	-	0.000645858	0.015	0.374486	-	-
250684	cytosine, 1.beta.-d-arabinofuranosyl-n(sup 4)-palmitoyl-	0.000790597	0.016	0.391409	-	-
734077	arylpurine analogues	0.000636852	0.016	0.391409	-	-
620635	-	0.00063564	0.017	0.410364	-	-
740033	-	0.000632751	0.017	0.410364	-	-
727970	-	0.000625319	0.018	0.426039	-	-
740276	-	0.000616792	0.018	0.426039	-	-
138320	dianemycin	0.000590728	0.018	0.426039	-	-
726863	6-[4-(1-cyclohexenyl)-1,3-butadiyn-1-yl]-2(2h)-pyranone	0.00064605	0.019	0.441115	-	-
156305	-	0.000606958	0.019	0.441115	-	-
736624	Indenoisoquinoline derivative	0.000580752	0.02	0.461392	-	T1
311153	9-hydroxy-2-(2-piperidinylethyl)ellipticinium acetate	0.000581127	0.021	0.481415	-	-
644221	-	0.000585429	0.022	0.491963	-	-
645017	1,4-bis[(2-aminoethyl)amino]-5,8-dihydroxyanthraquinone	0.000513357	0.022	0.491963	-	-
675256	-	0.000513049	0.022	0.491963	-	-
671033	-	0.000494886	0.022	0.491963	-	-
697686	-	0.000503054	0.023	0.508091	-	-
606172	Camptothecin Derivative	0.000485058	0.023	0.508091	-	T1
645018	1,4-bis(n-cysteinyldiethylamino)-5,8-dihydroxy anthraquinon	0.000566906	0.025	0.548946	-	-
281272	ara ac	0.000505435	0.026	0.557471	-	-
726770	-	0.000485308	0.026	0.557471	-	-
659948	-	0.000483386	0.026	0.557471	-	-
723734	-	0.000468438	0.026	0.557471	-	-
100770	-	0.000487037	0.027	0.575526	-	-
349174	Oxanthrazole	0.000543942	0.028	0.5832	-	T2
301739	Mitoxantrone	0.000514756	0.028	0.5832	FDA approved	T2
736201	terpentecin	0.000498555	0.028	0.5832	-	-
135962	p-ara-c	0.000495887	0.028	0.5832	-	-
728316	-	0.000520982	0.029	0.597203	-	-
642915	-	0.000511403	0.029	0.597203	-	-
196473	ametantrone	0.000493858	0.03	0.614326	-	-
724994	-	0.000601673	0.031	0.617459	-	-
606499	Camptothecin Derivative	0.000503392	0.031	0.617459	-	T1
128687	-	0.000496357	0.031	0.617459	-	-
645809	-	0.000470187	0.031	0.617459	-	-
628678	-	0.000460666	0.031	0.617459	-	-
682306	-	0.000534446	0.032	0.633913	-	-
673350	-	0.000505025	0.034	0.66629	-	-
332598	Rhizoxin	0.000491448	0.034	0.66629	-	Tu
685797	-	0.000484607	0.035	0.682219	-	-
726332	-	0.000483065	0.036	0.690632	-	-
300288	-	0.000475805	0.036	0.690632	-	-
717561	-	0.000451879	0.036	0.690632	-	-
732734	-	0.000484465	0.037	0.706099	-	-
135757	-	0.000519555	0.039	0.732758	-	-
724005	-	0.000509917	0.039	0.732758	-	-
380212	st-daae-1,4-(ii)	0.000469794	0.039	0.732758	-	-
683252	-	0.000483967	0.041	0.762474	-	-
637994	-	0.000478304	0.041	0.762474	-	-
603578	-	0.000449059	0.042	0.773182	-	-
624851	-	0.000441284	0.042	0.773182	-	-
726442	-	0.000407987	0.043	0.787613	-	-
734296	-	0.000418088	0.044	0.8019	-	-
66211	-	0.000459819	0.045	0.812005	-	-
646714	2,5-dimethyl-3,6-diaziridinyl-1,4-benzoquinone	0.000448945	0.045	0.812005	-	-
727962	-	0.000423048	0.047	0.843916	-	-
645351	[bis(aminomethyl)diethylsilane]dichloroplatinum (ii)	0.000430429	0.049	0.871244	-	-
69608	purine-6-thiol, ethyl carbonate	0.000407467	0.049	0.871244	-	-
348894	-	0.000436689	0.05	0.880435	-	-
30706	chinon	0.000432245	0.05	0.880435	-	-
201290	cytosine, 1.beta.-d-arabinofuranosyl-n(sup 4)-stearoyl-	0.000445877	0.051	0.881019	-	-
748642	s-allylthio 6mercaptopurine	0.0004099	0.051	0.881019	-	-
727729	-	0.000408937	0.051	0.881019	-	-
243929	-	0.000401941	0.051	0.881019	-	-
662383	2-bromo-5,8-dihydroxy-3-methyl-1,4-naphthoquinone	0.000412924	0.052	0.885701	-	-
751860	-	0.000395637	0.052	0.885701	-	-
659779	2-bromoleptoclinidinone	0.000395473	0.052	0.885701	-	-
661224	-	0.000397124	0.053	0.898535	-	-
613799	20(s)-camptothecin-21-lactam	0.000450913	0.054	0.90289	-	-
648114	antineoplastic-d648114	0.000442863	0.054	0.90289	-	-
639366	-	0.000438857	0.054	0.90289	-	-
75140	-	0.000413913	0.055	0.915411	-	-
134459	acetamide, n-(2-mercaptoethyl)-, benzoate (6ci, 7ci)	0.000417177	0.056	0.92362	-	-
733254	-	0.000406222	0.056	0.92362	-	HDAC
661415	2-chloro-3-(2-butoxyethoxy)naphthazarin	0.00039716	0.057	0.935878	-	-
684902	-	0.000424521	0.059	0.964372	-	-
752	6-Thioguanine	0.000406279	0.06	0.972	FDA approved	Ds
355457	-	0.000400346	0.06	0.972	-	-
38732	-	0.000420301	0.062	0.974095	-	-
303812	Aphidicoline glycinate	0.000417911	0.062	0.974095	-	Ds
744060	-	0.000407675	0.062	0.974095	-	-
695804	-	0.000406905	0.062	0.974095	-	-
697685	-	0.000404392	0.061	0.974095	-	-
71261	Beta-Thioguanine Deoxyriboside	0.000385647	0.061	0.974095	-	Ds
133119	-	0.000375664	0.061	0.974095	-	-
668258	-	0.000356983	0.063	0.985558	-	-
732752	-	0.000428358	0.065	1	-	-
105132	Deoxycamptothecin	0.000420657	0.072	1	-	T1
92585	benzoic acid, p-[(purin-6-ylthio)mercuri]-	0.000408022	0.073	1	-	-
750485	[(1h-benzimidazole-2-yl)dithio]-9h-purine	0.000407176	0.066	1	-	-
321237	mercury, (4-aminophenyl)(6-thioguanosinato-n7,s6)-	0.000404397	0.069	1	-	-
275656	dioxadet	0.000401392	0.07	1	-	-
675249	-	0.000393664	0.07	1	-	-
182986	AZQ	0.000392579	0.076	1	-	A7
751898	-	0.000389861	0.065	1	-	-
748641	s-allylthio mercaptopurine riboside	0.000379545	0.088	1	-	-
694456	2,2':5',3"-terthiophene-5-carboxaldehyde	0.000379122	0.076	1	-	-
740974	-	0.000375802	0.086	1	-	-
27640	Floxuridine	0.000375558	0.075	1	FDA approved	Ds
318460	acetonitrile, 1,3-dithietan-2-ylidenenitro-	0.000374793	0.077	1	-	-
244708	-	0.000374497	0.083	1	-	-
621376	-	0.000374287	0.078	1	-	-
376254	-	0.000370779	0.068	1	-	-
639541	-	0.000367548	0.072	1	-	-
646159	-	0.000367377	0.071	1	-	-
737518	Indenoisoquinoline derivative	0.000367229	0.09	1	-	T1
727180	-	0.000366191	0.083	1	-	-
721389	-	0.000365631	0.083	1	-	-
269721	-	0.000364304	0.071	1	-	-
658514	gab-geldanamycin	0.000362491	0.079	1	-	-
708049	piperazine-2,2,5,5-tetracarbonitrile, 3,6-dipropyl-	0.000361572	0.072	1	-	-
622579	-	0.000361292	0.085	1	-	-
135758	Piperazinedione	0.000361171	0.084	1	-	A7
59996	nitrin (van)	0.000360175	0.075	1	-	-
689714	-	0.000360085	0.09	1	-	-
671883	-	0.000359843	0.094	1	-	-
668262	-	0.000359366	0.081	1	-	-
704533	-	0.000359283	0.078	1	-	-
645354	-	0.000357092	0.094	1	-	-
666302	-	0.000356435	0.085	1	-	-
316458	neplanocin a	0.00035571	0.092	1	-	-
698248	-	0.00035459	0.078	1	-	-
668265	-	0.000353587	0.084	1	-	-
667913	-	0.00035334	0.108	1	-	-
724971	-	0.00035299	0.077	1	-	-
164878	-	0.000352918	0.066	1	-	-
730563	dysamide a	0.000352841	0.09	1	-	-
600060	-	0.000352728	0.08	1	-	-
635448	-	0.000352384	0.078	1	-	-
361887	-	0.000351958	0.075	1	-	-
668256	-	0.000351673	0.082	1	-	-
699490	doxoform	0.000351475	0.103	1	-	-
750915	-	0.000351003	0.085	1	-	-
331269	geldanamycin, methyl-, n-	0.000350712	0.089	1	-	-
724692	-	0.000350459	0.079	1	-	-
725100	allolaurenterol	0.000346533	0.08	1	-	-
665728	methanesulfonothioic acid, 2,4-dinitrophenyl ester	0.000336525	0.098	1	-	-
683414	-	0.000335437	0.093	1	-	-
64111	-	0.000333718	0.102	1	-	-
75520	tfdu	0.000332735	0.102	1	-	-
254681	12-iminodaunorubicin hcl	0.00032413	0.104	1	-	-
673795	-	0.000321378	0.106	1	-	-
683415	-	0.000320873	0.108	1	-	-
382046	-	0.000318661	0.1	1	-	-
707773	-	0.00031418	0.096	1	-	-
141633	Homoharringtonine	0.000302925	0.101	1	FDA approved	Apo|Ang|Pi
675255	-	0.000301511	0.104	1	-	-
722307	-	0.000300692	0.098	1	-	-
184692	benzenamine, 4-[(5-nitro-2-thienyl)sulfonyl]-	0.000294744	0.102	1	-	-
302325	2,4-pyrimidinediamine, 5-(4-chloro-3-nitrophenyl)-6-ethyl-	0.000287482	0.11	1	-	-
382035	-	0.000287069	0.11	1	-	-
724995	-	0.000284188	0.122	1	-	-
352122	Trimetrexate glucuronate	0.000283146	0.125	1	-	Df
208652	-	0.000282492	0.122	1	-	-
746351	-	0.000282324	0.127	1	-	-
382034	-	0.000281399	0.117	1	-	-
339579	-	0.000276622	0.093	1	-	-
174121	Methotrexate Derivative	0.000274388	0.123	1	-	Df
122870	methasquin	0.000273274	0.117	1	-	-
309401	-	0.000272596	0.11	1	-	-
132483	Aminopterin Derivative	0.000272259	0.125	1	-	Df
382049	-	0.000271759	0.115	1	-	-
742410	5- fluoro-2'-deoxyuridyly-(3'->5')-3'-c-ethynylcytosine	0.0002714	0.091	1	-	-
368390	Brequinar	0.000270685	0.121	1	-	Ds|Rs
117356	d-amethopterin	0.000270118	0.12	1	-	-
351521	piritrexim isethionate	0.000265237	0.141	1	-	-
305799	2,4-quinazolinediamine, 6-[[4-(dimethylamino)phenyl]thio]-	0.00026404	0.136	1	-	-
696558	n-(4-amino-4-deoxy-n10-methypteroyl)-d,l-homocysteic acid	0.000263949	0.123	1	-	-
717164	-	0.000263566	0.149	1	-	-
626715	10-edam	0.000262268	0.138	1	-	-
667641	-	0.000262113	0.133	1	-	-
728318	-	0.000260586	0.126	1	-	-
339768	-	0.000260541	0.113	1	-	-
667640	-	0.000259699	0.127	1	-	-
382054	-	0.00025709	0.122	1	-	-
633713	-	0.000256518	0.126	1	-	-
665915	-	0.00025636	0.131	1	-	-
747292	-	0.000256347	0.116	1	-	-
724037	-	0.000255174	0.146	1	-	-
725775	-	0.000254135	0.14	1	-	-
726972	-	0.000254065	0.126	1	-	-
77830	camolar	0.000253256	0.137	1	-	-
112846	quinaspar	0.000253014	0.126	1	-	-
602313	-	0.000252984	0.135	1	-	-
757427	aminopterin	0.000251738	0.143	1	-	-
225112	-	0.000250574	0.136	1	-	-
739	aminopterin	0.000250544	0.114	1	-	-
134033	Aminopterin Derivative	0.000249918	0.126	1	-	Df
732936	-	0.000249822	0.138	1	-	-
741106	-	0.000249726	0.129	1	-	-
740609	-	0.000249042	0.129	1	-	-
757113	dl-amethopterin	0.000248409	0.126	1	-	-
7364	ddmp	0.000248248	0.107	1	-	-
717167	-	0.000248243	0.143	1	-	-
58906	bc 77	0.000247821	0.116	1	-	-
123111	t 53	0.000247471	0.166	1	-	-
3082	x 49	0.000245647	0.125	1	-	-
732222	epishellolic acid	0.000244232	0.145	1	-	-
669615	-	0.000244006	0.129	1	-	-
607301	-	0.00024168	0.121	1	-	-
131020	-	0.000241102	0.141	1	-	-
666787	cis-2-hydroxymethyl-4-(isocytosin-1'-yl)-1,3-dioxolane	0.000241045	0.129	1	-	-
752892	-	0.000240683	0.139	1	-	-
144698	-	0.000240396	0.138	1	-	-
146604	5-fur	0.000239899	0.139	1	-	-
736494	-	0.0002378	0.129	1	-	-
686513	-	0.000237413	0.138	1	-	-
128571	nsc-128571	0.000237075	0.129	1	-	-
666783	cis-2-hydroxymethyl-4-(5'-bromocytosin-1'-yl)-1,3-dioxolane	0.000236995	0.138	1	-	-
752703	-	0.00023093	0.137	1	-	-
375575	Cyclopentenyl Cytosine	0.000230374	0.147	1	-	-
695799	-	0.000230253	0.133	1	-	-
750421	-	0.00022853	0.142	1	-	-
128186	-	0.00022853	0.141	1	-	-
726331	-	0.000228433	0.144	1	-	-
727209	3-(3,4,5-trimethoxy)-4-(2-naphtyl)-2(5h)-furanone	0.000227852	0.131	1	-	-
726194	-	0.000227123	0.134	1	-	-
734187	-	0.000224862	0.142	1	-	-
628803	-	0.000221628	0.155	1	-	-
746807	dihydrohalichondramide	0.000221197	0.182	1	-	-
628663	-	0.000216876	0.139	1	-	-
372546	-	0.000216599	0.149	1	-	-
111581	indole-2,3-dione, 3-[(o-nitrophenyl)hydrazone]	0.000198557	0.147	1	-	-
690391	(s)-10,11-methelenedioxycamptothecin lactam	0.000189887	0.16	1	-	-
249992	M-AMSA	0.000188344	0.171	1	-	T2
717841	-	0.000177438	0.163	1	-	-
246131	Valrubicin	0.000177088	0.147	1	FDA approved	T2
82587	-	0.000173726	0.154	1	-	-
628672	-	0.000171866	0.154	1	-	-
334352	-	0.000170211	0.163	1	-	-
701100	-	0.00016931	0.16	1	-	-
678125	-	0.000166974	0.154	1	-	-
610458	Camptothecin Derivative	0.000159444	0.13	1	-	T1
692736	-	0.000154547	0.146	1	-	-
628679	-	0.000154072	0.185	1	-	-
106360	-	0.000149724	0.166	1	-	-
159862	-	0.000149657	0.151	1	-	-
85230	-	0.000143881	0.168	1	-	-
759878	Irinotecan	0.000141986	0.177	1	FDA approved	T1
706809	-	0.000140765	0.15	1	-	-
618939	Camptothecin Derivative	0.000139418	0.187	1	-	T1
680417	-	0.000138538	0.169	1	-	-
659687	-	0.000137836	0.146	1	-	-
209835	zygosporin a	0.000137607	0.185	1	-	-
7530	strophanthoside-k	0.000137605	0.167	1	-	-
668470	-	0.000134832	0.156	1	-	-
705437	antineoplastic-d665839	0.000134796	0.166	1	-	-
667725	-	0.000133218	0.147	1	-	-
607347	benzene, 1-[[2-chloro-1-(chloromethyl)ethyl]thio]-4-fluoro-	0.000132993	0.164	1	-	-
642328	-	0.000131279	0.153	1	-	-
720726	-	0.000130809	0.167	1	-	-
628676	-	0.000128758	0.178	1	-	-
667542	-	0.000128582	0.161	1	-	-
669364	AC1L8IIJ	0.000128462	0.148	1	-	YK
606497	Camptothecin Derivative	0.000128148	0.174	1	-	T1
733504	Everolimus	0.000127904	0.166	1	FDA approved	STK|PK:MTOR
669998	-	0.000127626	0.155	1	-	-
7532	adigal	0.000123489	0.153	1	-	-
726971	-	0.000119435	0.161	1	-	-
758423	M-AMSA	0.000115065	0.165	1	-	T2
673104	-	0.00011182	0.163	1	-	-
237671	actinomycin x4357g methoxime	0.000111767	0.155	1	-	-
125066	Bleomycin	0.000111616	0.181	1	FDA approved	Db
141549	M-AMSA	0.000108501	0.16	1	-	T2
718306	4,5,7-trihydroxy-2-anthraquinonecarboxylic acid	0.000107917	0.17	1	-	-
175151	cytochalasin e	0.000105062	0.171	1	-	-
735036	-	0.000104393	0.147	1	-	-
638850	7-Hydroxystaurosporine	0.000104097	0.163	1	Clinical trial	STK
681644	Camptothecin Derivative	0.000101981	0.176	1	-	T1
750691	Afatinib	0.000101649	0.147	1	Clinical trial	YK|PK:EGFR
269719	-	0.000101166	0.162	1	-	-
746149	-	0.00010003	0.15	1	-	-
269148	Menogaril	9.98383e-05	0.13	1	-	T2
632855	9-chloro-2-methylellipticinium acetate, hydrate	9.90961e-05	0.169	1	-	-
134723	k 31	9.90625e-05	0.182	1	-	-
721387	-	9.77395e-05	0.15	1	-	-
675253	-	9.68251e-05	0.16	1	-	-
758450	cholestan-5.alpha.-ol-3,6-dione	9.68115e-05	0.172	1	-	-
708447	-	9.64295e-05	0.159	1	-	-
374028	Camptothecin Derivative	9.55234e-05	0.167	1	-	T1
674674	pectenotoxin 1	9.31883e-05	0.176	1	-	-
726769	-	9.20234e-05	0.156	1	-	-
172774	-	9.17467e-05	0.151	1	-	-
649677	-	9.14981e-05	0.186	1	-	-
740268	Indenoisoquinoline derivative	9.12509e-05	0.184	1	-	T1
279836	Mitoxantrone	9.1047e-05	0.19	1	FDA approved	T2
706003	-	9.06044e-05	0.178	1	-	-
741459	-	9.01666e-05	0.175	1	-	-
628674	-	8.99785e-05	0.178	1	-	-
631306	cis-amminedichloro(4-methoxyphenethylamine)platinum(ii)	8.96954e-05	0.164	1	-	-
741739	-	8.93351e-05	0.157	1	-	-
749867	-	8.90025e-05	0.169	1	-	-
682769	-	8.83307e-05	0.182	1	-	-
132095	-	8.78685e-05	0.176	1	-	-
276382	pepleo	8.74459e-05	0.189	1	-	-
625774	n2,n4,n6-tribenzoyloxy-methyl-n2,n4,n6-trimethylmelamine	8.69738e-05	0.18	1	-	-
670561	-	8.57593e-05	0.179	1	-	-
724006	-	8.53052e-05	0.157	1	-	-
698688	-	8.52619e-05	0.149	1	-	-
294979	bleomycin bapp	8.47737e-05	0.185	1	-	-
733981	-	8.38919e-05	0.155	1	-	-
715812	-	8.32669e-05	0.167	1	-	-
150440	-	8.29562e-05	0.167	1	-	-
693167	-	8.27487e-05	0.193	1	-	-
237106	2-hydroxy-2-deaminoactinomycin c	8.26187e-05	0.158	1	-	-
681636	Camptothecin Derivative	8.25592e-05	0.176	1	-	T1
695065	-	8.22999e-05	0.162	1	-	-
81767	cinnamamide, p-[bis(2-bromoethyl)amino]-.alpha.-cyano-	8.21844e-05	0.148	1	-	-
266068	-	7.97637e-05	0.159	1	-	-
295499	Camptothecin Derivative	7.92218e-05	0.162	1	-	T1
56410	Porfiromycin	7.92042e-05	0.165	1	-	A7
671469	-	7.91597e-05	0.145	1	-	-
734430	-	7.87922e-05	0.162	1	-	-
726262	-	7.86778e-05	0.158	1	-	-
663790	-	7.79288e-05	0.171	1	-	-
693565	-	7.73694e-05	0.167	1	-	-
691246	-	7.68347e-05	0.167	1	-	-
610457	Camptothecin Derivative	7.67263e-05	0.166	1	-	T1
659950	-	7.58918e-05	0.154	1	-	-
691849	-	7.54097e-05	0.175	1	-	-
706482	-	7.53562e-05	0.178	1	-	-
140701	4'-(9-acridinylamino)sulfanilanilide, monohydrochloride	7.53122e-05	0.186	1	-	-
673347	naphthalene, 1,4-bis(oxiranylmethoxy)-	7.49693e-05	0.159	1	-	-
341936	adenosine, 2-bromo-2'-deoxy-	7.49663e-05	0.168	1	-	-
654830	antineoplastic-d654830	7.49323e-05	0.176	1	-	-
671030	n8-actinomycin d	7.48777e-05	0.166	1	-	-
728509	-	7.47501e-05	0.164	1	-	-
371168	-	7.40675e-05	0.163	1	-	-
156302	-	7.4008e-05	0.17	1	-	-
734562	-	7.35058e-05	0.179	1	-	-
275647	-	7.33868e-05	0.163	1	-	-
731589	-	7.30412e-05	0.173	1	-	-
237538	2,4-thiazolidinedione, 5-(3-phenyl-2-propenylidene)-	7.20753e-05	0.162	1	-	-
691127	-	7.20716e-05	0.193	1	-	-
696881	9-aminocaptothecin lactam	7.14076e-05	0.203	1	-	-
681639	Camptothecin Derivative	7.14072e-05	0.172	1	-	T1
722177	-	7.1065e-05	0.181	1	-	-
644945	-	7.03574e-05	0.174	1	-	-
675252	-	6.99202e-05	0.147	1	-	-
736202	Indenoisoquinoline derivative	6.94982e-05	0.187	1	-	T1
668476	-	6.9281e-05	0.179	1	-	-
675250	-	6.92339e-05	0.203	1	-	-
729813	-	6.91961e-05	0.17	1	-	-
668555	pectenotoxin ii	6.86574e-05	0.18	1	-	-
620257	-	6.86547e-05	0.164	1	-	-
690266	antineoplastic-690266	6.80914e-05	0.179	1	-	-
754244	-	6.80912e-05	0.192	1	-	-
740122	-	6.79792e-05	0.171	1	-	-
684901	-	6.79152e-05	0.188	1	-	-
681632	Camptothecin Derivative	6.76655e-05	0.168	1	-	T1
368891	-	6.76016e-05	0.168	1	-	-
701747	-	6.74219e-05	0.167	1	-	-
150862	bleomycin fraction blm-hpe	6.70443e-05	0.186	1	-	-
693118	-	6.68317e-05	0.197	1	-	-
681645	Camptothecin Derivative	6.63676e-05	0.151	1	-	T1
675254	-	6.6147e-05	0.185	1	-	-
706000	-	6.60117e-05	0.203	1	-	-
745940	-	6.58624e-05	0.172	1	-	-
670653	-	6.58313e-05	0.198	1	-	-
753603	-	6.57729e-05	0.172	1	-	-
728086	-	6.57565e-05	0.189	1	-	-
669728	-	6.53256e-05	0.182	1	-	-
307990	-	6.51261e-05	0.196	1	-	-
697726	RH1	6.46228e-05	0.165	1	Clinical trial	ROS1
683558	Camptothecin Derivative	6.44675e-05	0.183	1	-	T1
750285	-	6.43668e-05	0.187	1	-	-
676447	-	6.42252e-05	0.198	1	-	-
321239	-	6.4164e-05	0.188	1	-	-
693120	-	6.4015e-05	0.177	1	-	-
740520	4-bromo-2-(2-hydroxy-3-methyl-3-butenyl)phenol	6.38451e-05	0.187	1	-	-
256438	Medorubicin	6.30712e-05	0.174	1	-	-
146268	-	6.30704e-05	0.193	1	-	-
726796	cps49	6.29626e-05	0.19	1	-	-
610456	Camptothecin Derivative	6.28398e-05	0.185	1	-	T1
726436	-	6.26955e-05	0.18	1	-	-
717823	-	6.26794e-05	0.186	1	-	-
156303	M-AMSA	6.22626e-05	0.181	1	-	T2
720325	-	6.22551e-05	0.157	1	-	-
693132	uscharidin	6.22358e-05	0.201	1	-	-
726543	-	6.20651e-05	0.174	1	-	-
256439	Idarubicin	6.19674e-05	0.195	1	FDA approved	T2
758662	Lovastatin	6.19634e-05	0.169	1	-	-
116787	venenatine	6.18172e-05	0.199	1	-	-
707691	-	6.16722e-05	0.177	1	-	-
693185	-	6.10255e-05	0.162	1	-	-
631197	-	6.09073e-05	0.209	1	-	-
357885	biantrazole	6.07194e-05	0.181	1	-	-
681637	Camptothecin Derivative	6.07096e-05	0.17	1	-	T1
643833	Camptothecin Derivative	6.06255e-05	0.175	1	-	T1
748377	-	6.03454e-05	0.168	1	-	-
701973	-	6.0153e-05	0.183	1	-	-
287513	ametantrone acetate	5.99773e-05	0.199	1	-	-
628665	-	5.97736e-05	0.175	1	-	-
697912	5-fluoro deoxy uridine 10mer	5.96308e-05	0.203	1	Clinical trial	-
729352	-	5.94279e-05	0.184	1	-	-
734561	-	5.92115e-05	0.202	1	-	-
663792	-	5.9034e-05	0.17	1	-	-
154948	M-AMSA	5.87973e-05	0.207	1	-	T2
665534	-	5.87091e-05	0.181	1	-	-
29630	dichloroamethopterin	5.82877e-05	0.191	1	-	-
701745	-	5.78154e-05	0.207	1	-	-
51857	-	5.78097e-05	0.164	1	-	-
718813	-	5.77427e-05	0.182	1	-	-
758612	Bleomycin	5.76494e-05	0.182	1	FDA approved	Db
629035	2-thiophenecarboxaldehyde, 5,5'-(2,5-furandiyl)bis-	5.7635e-05	0.183	1	-	-
758664	Rapamycin	5.74592e-05	0.186	1	FDA approved	STK|PK:MTOR
719661	-	5.74274e-05	0.18	1	-	-
3262	2,5-bis(ethylamino)hydroquinone	5.69257e-05	0.179	1	-	-
748389	-	5.68732e-05	0.158	1	-	-
111533	Methoxycamptothecin	5.6694e-05	0.194	1	-	T1
725981	-	5.61601e-05	0.19	1	-	-
698037	Pemetrexed	5.60757e-05	0.198	1	FDA approved	Df|AM
688022	-	5.60631e-05	0.2	1	-	-
744991	-	5.55888e-05	0.197	1	-	-
731981	-	5.55057e-05	0.212	1	-	-
724562	-	5.53075e-05	0.199	1	-	-
758465	salinomycin, sodium	5.51312e-05	0.189	1	-	-
746418	-	5.5033e-05	0.184	1	-	-
757441	Axitinib	5.48209e-05	0.207	1	FDA approved	YK|PDGFR|PK:VEGFR
604976	baccharinoid b4	5.46279e-05	0.179	1	-	-
689131	8,9-di-o-aaptamine	5.45714e-05	0.194	1	-	-
673502	(+)-6-bromo-3-bromomethyl-2,3,7-trichloro-7-methyl-1-octene	5.41503e-05	0.202	1	-	-
116789	acovenoside b	5.41295e-05	0.2	1	-	-
682756	-	5.40057e-05	0.198	1	-	-
677621	-	5.39807e-05	0.198	1	-	-
759274	Arsenic trioxide	5.38999e-05	0.192	1	FDA approved	Apo
721386	-	5.37588e-05	0.203	1	-	-
682861	-	5.35164e-05	0.187	1	-	-
674182	-	5.34537e-05	0.198	1	-	-
3053	Actinomycin D	5.33405e-05	0.191	1	FDA approved	Db
62709	ipas	5.33322e-05	0.194	1	-	-
728855	-	5.33204e-05	0.178	1	-	-
78572	wln: t66 bnj bo emq &gh	5.32474e-05	0.191	1	-	-
639174	Camptothecin Derivative	5.31627e-05	0.182	1	-	T1
659609	-	5.28785e-05	0.185	1	-	-
652176	-	5.27573e-05	0.184	1	-	-
620480	-	5.23582e-05	0.201	1	-	-
725774	-	5.22824e-05	0.196	1	-	-
693117	-	5.22481e-05	0.198	1	-	-
698686	-	5.22216e-05	0.213	1	-	-
88903	-	5.18944e-05	0.191	1	-	-
734205	-	5.13386e-05	0.213	1	-	-
684986	-	5.1295e-05	0.178	1	-	-
639364	2,9-dimethylellipticinium acetate	5.11554e-05	0.207	1	-	-
266748	-	5.11546e-05	0.187	1	-	-
735004	-	5.10702e-05	0.195	1	-	-
727948	-	5.08926e-05	0.21	1	-	-
687369	-	5.07962e-05	0.188	1	-	-
740645	Indenoisoquinoline derivative	5.07421e-05	0.2	1	-	T1
167780	Asaley	5.0528e-05	0.214	1	-	A7
131257	-	5.04421e-05	0.191	1	-	-
327993	roridin a, 8-hydroxy-9b,10b-epoxy-	5.04203e-05	0.208	1	-	-
143102	-	5.03503e-05	0.204	1	-	-
36806	-	5.01071e-05	0.238	1	-	-
751548	Salinomycin	5.00987e-05	0.209	1	Clinical trial	Ab|CD133
742414	c4 ester, carbonyl adjacent to prodigiosine, hcl salt	5.00395e-05	0.195	1	-	-
98572	.beta.-resorcylaldehyde, 2-pyridylhydrazone	5.00198e-05	0.194	1	-	-
715055	Gefitinib	4.99894e-05	0.196	1	FDA approved	YK|PK:EGFR
728856	-	4.98499e-05	0.214	1	-	-
713334	-	4.978e-05	0.192	1	-	-
720065	vedelianin	4.97423e-05	0.19	1	-	-
688484	-	4.95084e-05	0.217	1	-	-
683416	-	4.94531e-05	0.219	1	-	-
688021	-	4.92924e-05	0.218	1	-	-
735799	-	4.9221e-05	0.205	1	-	-
705262	ap5p197	4.92139e-05	0.207	1	-	-
741296	-	4.91773e-05	0.185	1	-	-
669727	-	4.91572e-05	0.196	1	-	-
681633	Camptothecin Derivative	4.91397e-05	0.22	1	-	T1
741695	-	4.88085e-05	0.208	1	-	-
302991	Camptothecin Derivative	4.86401e-05	0.196	1	-	T1
717838	-	4.85716e-05	0.196	1	-	-
743274	-	4.85489e-05	0.21	1	-	-
758706	Simvastatin	4.84733e-05	0.197	1	FDA approved	AM
762	Nitrogen mustard	4.8098e-05	0.203	1	FDA approved	A7|AlkAg
154318	-	4.80631e-05	0.193	1	-	-
676496	tp38-279	4.79787e-05	0.22	1	-	-
727949	-	4.7901e-05	0.202	1	-	-
753938	-	4.77554e-05	0.236	1	-	-
639831	-	4.77385e-05	0.207	1	-	-
742906	-	4.75561e-05	0.216	1	-	-
112965	-	4.74297e-05	0.221	1	-	-
745619	5-(n,n-dimethylethylenediamino)camptothecin	4.74094e-05	0.221	1	-	-
673596	7-Ethyl-10-hydroxycamptothecin	4.73722e-05	0.228	1	FDA approved	T1
116555	nogalamycin-n-oxide	4.73235e-05	0.228	1	-	-
50273	-	4.67894e-05	0.222	1	-	-
268965	benzaldehyde, 4-[bis[2-[(methylsulfonyl)oxy]ethyl]amino]-	4.63425e-05	0.222	1	-	-
740649	-	4.63388e-05	0.206	1	-	-
58903	-	4.62883e-05	0.193	1	-	-
690269	antineoplastic-690269	4.60066e-05	0.224	1	-	-
166224	-	4.59447e-05	0.217	1	-	-
668497	-	4.59395e-05	0.237	1	-	-
735493	-	4.59291e-05	0.204	1	-	-
314622	Indenoisoquinoline derivative	4.59154e-05	0.221	1	-	T1
645808	-	4.57936e-05	0.221	1	-	-
383031	rutacridone epoxide	4.57092e-05	0.218	1	-	-
97419	progallin o	4.56229e-05	0.202	1	-	-
264137	Elliptinium Acetate	4.55759e-05	0.193	1	Clinical trial	-
759263	Topotecan	4.54261e-05	0.218	1	FDA approved	T1
689529	-	4.5315e-05	0.226	1	-	-
665101	-	4.51122e-05	0.236	1	-	-
726263	-	4.4993e-05	0.218	1	-	-
684440	-	4.49234e-05	0.216	1	-	-
689449	-	4.47137e-05	0.228	1	-	-
658396	n-(3-aziridinylpropyl)-1,4-diaminobutane	4.46849e-05	0.221	1	-	-
740267	-	4.42618e-05	0.21	1	-	-
69830	-	4.42059e-05	0.221	1	-	-
727224	1-(3-diethylarsino-3-thio-2-methyl-1-oxopropyl)-l-proline	4.38787e-05	0.221	1	-	-
683788	5h-quino[6,7,8-ij][2,7]naphthridin-5-one	4.37557e-05	0.217	1	-	-
335766	quinazoline, 4-ethyl-6-methoxy-7-(oxiranylmethoxy)-	4.37118e-05	0.235	1	-	-
355644	Anthrapyrazole derivative	4.37035e-05	0.235	1	-	T2
717834	-	4.35985e-05	0.249	1	-	-
654508	aclarlubicin hcl	4.33161e-05	0.24	1	-	-
748643	mitaplatin	4.31237e-05	0.232	1	-	-
89488	-	4.31232e-05	0.209	1	-	-
734643	-	4.29592e-05	0.216	1	-	-
354844	albacarcin v	4.2679e-05	0.209	1	-	-
688978	-	4.24518e-05	0.241	1	-	-
735424	-	4.24234e-05	0.223	1	-	-
304426	tallysomycin s10b	4.2233e-05	0.223	1	-	-
772543	-	4.21155e-05	0.246	1	-	-
711618	-	4.20813e-05	0.231	1	-	-
758896	fluvastatin	4.20556e-05	0.237	1	-	-
667954	-	4.20453e-05	0.229	1	-	-
659611	-	4.19181e-05	0.254	1	-	-
740621	-	4.19073e-05	0.243	1	-	-
698932	-	4.16474e-05	0.24	1	-	-
4184	p,p'-dihydroxystilbene	4.1518e-05	0.244	1	-	-
678914	-	4.14859e-05	0.249	1	-	-
695915	-	4.13855e-05	0.187	1	-	-
86372	-	4.13806e-05	0.229	1	-	-
637469	eupalmerin acetate	4.1374e-05	0.22	1	-	-
693131	-	4.11483e-05	0.234	1	-	-
300289	pinafide	4.11316e-05	0.223	1	-	-
701743	-	4.10878e-05	0.258	1	-	-
730003	-	4.1073e-05	0.223	1	-	HDAC
725026	2'-deoxy-2'-difluoromethylene-uridine	4.10545e-05	0.248	1	-	-
681642	Camptothecin Derivative	4.10388e-05	0.231	1	-	T1
635591	-	4.10137e-05	0.236	1	-	-
671141	-	4.08303e-05	0.219	1	-	-
752307	-	4.07254e-05	0.232	1	-	-
740975	-	4.06431e-05	0.236	1	-	-
728903	-	4.06336e-05	0.246	1	-	-
743504	-	4.05867e-05	0.241	1	-	-
719211	-	4.03656e-05	0.236	1	-	-
706743	-	4.0298e-05	0.239	1	-	-
687744	-	4.01614e-05	0.257	1	-	-
150837	-	4.01137e-05	0.226	1	-	-
53396	actinogen	3.98066e-05	0.238	1	-	-
697471	-	3.9742e-05	0.244	1	-	-
727620	-	3.97397e-05	0.248	1	-	-
744636	-	3.96741e-05	0.255	1	-	-
645810	-	3.96233e-05	0.254	1	-	-
735422	-	3.96024e-05	0.255	1	-	-
667262	ethyl 3-[4-(5-nitro-2-furylacryloyl)aminophenyl]propionate	3.95557e-05	0.247	1	-	-
740643	-	3.94535e-05	0.242	1	-	-
674349	saptomycin d	3.90914e-05	0.231	1	-	-
721514	-	3.90857e-05	0.246	1	-	-
688542	-	3.90313e-05	0.235	1	-	-
736116	-	3.89666e-05	0.245	1	-	-
127755	dihydrotriazine derivative	3.89539e-05	0.25	1	-	-
659608	-	3.87704e-05	0.23	1	-	-
682506	-	3.87473e-05	0.247	1	-	-
696560	-	3.86999e-05	0.25	1	-	-
305767	2,4-quinazolinediamine, 6-[(4-chlorophenyl)thio]-	3.8632e-05	0.255	1	-	-
72151	-	3.84943e-05	0.265	1	-	-
215999	phenanthridine, 6-(5-nitro-2-furanyl)-	3.84462e-05	0.261	1	-	-
221266	-	3.83522e-05	0.237	1	-	-
653006	-	3.83435e-05	0.287	1	-	-
728457	2-acetyl-7-chloro-3-trifluoromethylquinoxaline 1,4-dioxide	3.83368e-05	0.272	1	-	-
735423	-	3.83002e-05	0.218	1	-	-
663791	-	3.82811e-05	0.261	1	-	-
650426	KRN5500	3.82004e-05	0.277	1	-	-
337766	Bisantrene hydrochloride	3.81246e-05	0.252	1	-	T2
693563	-	3.80885e-05	0.253	1	-	-
696125	-	3.79334e-05	0.248	1	-	-
612789	acrovestone	3.79006e-05	0.269	1	-	-
752837	-	3.78715e-05	0.261	1	-	-
684054	-	3.76252e-05	0.28	1	-	-
725050	-	3.75171e-05	0.246	1	-	-
710529	-	3.72663e-05	0.241	1	-	-
713591	-	3.72601e-05	0.235	1	-	-
721513	-	3.72416e-05	0.25	1	-	-
716299	-	3.72275e-05	0.241	1	-	-
687352	-	3.71433e-05	0.283	1	-	-
671872	-	3.7047e-05	0.249	1	-	-
740564	-	3.68493e-05	0.27	1	-	-
717835	-	3.67662e-05	0.256	1	-	-
740644	-	3.67406e-05	0.26	1	-	-
407335	-	3.67106e-05	0.255	1	-	-
720529	-	3.66653e-05	0.271	1	-	-
740476	-	3.65466e-05	0.255	1	-	-
705973	-	3.65256e-05	0.273	1	-	-
727722	-	3.62065e-05	0.243	1	-	-
87222	actinomycin vii	3.61889e-05	0.276	1	-	-
701616	-	3.60975e-05	0.25	1	-	-
26273	6-benzylthioinosine	3.60649e-05	0.272	1	-	-
710091	digitonin	3.60454e-05	0.276	1	-	-
740648	-	3.60077e-05	0.301	1	-	-
670057	-	3.5944e-05	0.242	1	-	-
727989	Lapatinib	3.59243e-05	0.279	1	FDA approved	YK|PK:EGFR,ERBB2
734783	-	3.59172e-05	0.257	1	-	-
693169	-	3.59113e-05	0.287	1	-	-
375985	-	3.58936e-05	0.285	1	-	-
695788	-	3.58667e-05	0.271	1	-	-
656929	-	3.57966e-05	0.258	1	-	-
746005	-	3.56281e-05	0.273	1	-	-
732225	ocotillone ii	3.53368e-05	0.267	1	-	-
670408	-	3.5206e-05	0.277	1	-	-
734237	7-methoxyisoindolo[1,2-a]quinoxalin-4(5h)one	3.51961e-05	0.271	1	-	-
255523	n6-benzyladenosine-5'-phosphate	3.50566e-05	0.278	1	-	-
732224	dammaradienol	3.49619e-05	0.295	1	-	-
675576	-	3.48097e-05	0.28	1	-	-
746063	-	3.4742e-05	0.276	1	-	-
354961	-	3.47164e-05	0.292	1	-	-
727354	-	3.47038e-05	0.258	1	-	-
177382	tunicamycin	3.46866e-05	0.292	1	-	-
196539	-	3.45465e-05	0.272	1	-	-
727725	-	3.45419e-05	0.283	1	-	-
173516	-	3.44959e-05	0.29	1	-	-
744992	-	3.43765e-05	0.281	1	-	-
698672	-	3.41312e-05	0.297	1	-	-
682335	3-(4-fluorophenyl)-3-(4-hydroxy-2-methylphenyl)phthalide	3.41166e-05	0.308	1	-	-
694253	-	3.40621e-05	0.264	1	-	-
728084	-	3.39994e-05	0.295	1	-	-
698095	-	3.39821e-05	0.276	1	-	-
691081	-	3.39435e-05	0.287	1	-	-
684046	-	3.3897e-05	0.302	1	-	-
304425	tallysomycin s2b	3.38845e-05	0.285	1	-	-
671103	-	3.38366e-05	0.287	1	-	-
699148	-	3.38293e-05	0.292	1	-	-
686554	-	3.37975e-05	0.271	1	-	-
684047	1h-imidazole-4-carboxamide, 5-(3-methyl-1-tetrazenyl)-	3.37575e-05	0.3	1	-	-
634458	myristoyl hydroxamate	3.37441e-05	0.286	1	-	-
754239	-	3.35916e-05	0.305	1	-	-
682094	-	3.35268e-05	0.324	1	-	-
708298	7-Tert-butyldimethylsilyl-10-hydroxycamptothecin	3.35098e-05	0.271	1	Clinical trial	T1
670654	-	3.34655e-05	0.277	1	-	-
606985	Camptothecin Derivative	3.33946e-05	0.284	1	-	T1
123511	-	3.32598e-05	0.296	1	-	-
697286	LY-294002	3.28556e-05	0.283	1	Clinical trial	PK:PIK3
701661	-	3.28268e-05	0.282	1	-	-
359449	ellipticine deriv sri-nb-b233-55-29	3.28221e-05	0.302	1	-	-
683775	-	3.28006e-05	0.263	1	-	-
636984	-	3.27174e-05	0.298	1	-	-
306864	diosgenin tetraglycoside	3.27067e-05	0.285	1	-	-
674220	-	3.26017e-05	0.329	1	-	-
105546	riboprine(usan)	3.25214e-05	0.31	1	-	-
116878	cardiac glycoside	3.24106e-05	0.276	1	-	-
720481	-	3.23735e-05	0.303	1	-	-
740384	3,7-di(trifluoromethyl)-2-benzoylquioxaline 1,4-dioxide	3.2322e-05	0.279	1	-	-
744209	-	3.22618e-05	0.285	1	-	-
207895	wln: t56 bnonj bo fnw i- at6n dntj d1	3.22547e-05	0.311	1	-	-
724058	-	3.21007e-05	0.287	1	-	-
683776	-	3.20474e-05	0.292	1	-	-
682561	cardenolide 2	3.20387e-05	0.297	1	-	-
618659	-	3.20383e-05	0.296	1	-	-
681228	-	3.19671e-05	0.288	1	-	-
689290	calcein am	3.19588e-05	0.303	1	-	-
79250	-	3.1925e-05	0.285	1	-	-
707692	-	3.18364e-05	0.295	1	-	-
102068	-	3.16724e-05	0.303	1	-	-
728073	Irinotecan	3.15073e-05	0.306	1	FDA approved	T1
728078	-	3.1443e-05	0.284	1	-	-
733654	-	3.1368e-05	0.307	1	-	-
728979	-	3.13246e-05	0.307	1	-	-
727356	-	3.12522e-05	0.289	1	-	-
734185	-	3.12188e-05	0.325	1	-	-
730269	-	3.11595e-05	0.29	1	-	-
698986	-	3.10795e-05	0.321	1	-	-
740108	3,3?-thiene-2,5-diylbis(5-methoxy-1h-indole)	3.10733e-05	0.293	1	-	-
665564	isoflavone, 5,7-dihydroxy-4'-nitro-	3.09382e-05	0.289	1	-	-
726434	-	3.09047e-05	0.321	1	-	-
727622	-	3.08165e-05	0.314	1	-	-
743880	-	3.07131e-05	0.289	1	-	-
220334	nsc 220334	3.06943e-05	0.31	1	-	-
694610	2,3-dihydro-2,3-dihydroxy-brefeldin a	3.0661e-05	0.306	1	-	-
668474	-	3.06341e-05	0.321	1	-	-
720344	-	3.06184e-05	0.321	1	-	-
740386	3,7-di(trifluoromethyl)-2-furoylquioxaline 1,4-dioxide	3.05789e-05	0.333	1	-	-
47468	-	3.05052e-05	0.311	1	-	-
645814	-	3.04792e-05	0.315	1	-	-
621179	-	3.04648e-05	0.321	1	-	-
743641	-	3.04195e-05	0.343	1	-	-
691850	-	3.04157e-05	0.295	1	-	-
742258	-	3.04013e-05	0.313	1	-	-
700205	-	3.03652e-05	0.334	1	-	-
736920	-	3.0279e-05	0.307	1	-	-
338259	lycobetaine	3.01937e-05	0.302	1	-	-
724629	-	3.01895e-05	0.317	1	-	-
724057	-	3.0178e-05	0.323	1	-	-
125845	-	3.01237e-05	0.327	1	-	-
726444	-	3.00373e-05	0.322	1	-	-
129185	melbex	2.99694e-05	0.329	1	-	-
726771	-	2.99539e-05	0.323	1	-	-
737344	-	2.99408e-05	0.313	1	-	-
743507	-	2.98753e-05	0.302	1	-	-
365360	-	2.98627e-05	0.314	1	-	-
271674	Carboxyphthalatoplatinum	2.98491e-05	0.336	1	-	A7
305783	2,4-quinazolinediamine, 6-(phenylsulfonyl)-	2.98218e-05	0.308	1	-	-
728074	-	2.98188e-05	0.304	1	-	-
740383	-	2.97898e-05	0.314	1	-	-
651078	-	2.97792e-05	0.323	1	-	-
727726	-	2.96921e-05	0.292	1	-	-
269720	-	2.93698e-05	0.33	1	-	-
694257	-	2.93451e-05	0.307	1	-	-
732221	allohimachalol	2.93346e-05	0.332	1	-	-
628918	-	2.93298e-05	0.321	1	-	-
745591	-	2.92956e-05	0.343	1	-	-
281245	compactin	2.92956e-05	0.333	1	-	-
660633	2-chloro-3-(3-chloro-propyloxy)-naphthazarin	2.9239e-05	0.313	1	-	-
407806	echujetin	2.90389e-05	0.36	1	-	-
726975	-	2.90368e-05	0.339	1	-	-
726317	-	2.90226e-05	0.336	1	-	-
725666	-	2.90081e-05	0.328	1	-	-
735205	-	2.89451e-05	0.299	1	-	-
716210	-	2.89296e-05	0.331	1	-	-
758671	Cyclocytidine hydrochloride	2.88802e-05	0.342	1	-	Ds
256926	hyrcanoside	2.874e-05	0.335	1	-	-
668370	3,3-diiodo-2-phenyl-2-propenal	2.86403e-05	0.377	1	-	-
82489	-	2.85327e-05	0.347	1	-	-
639521	-	2.84927e-05	0.327	1	-	-
716298	-	2.84823e-05	0.322	1	-	-
727975	-	2.84618e-05	0.343	1	-	-
698030	-	2.84189e-05	0.345	1	-	-
134679	Carboqone; Carbazilquinone	2.84098e-05	0.336	1	-	A7
659616	-	2.84094e-05	0.324	1	-	-
92618	dichlorodipropyltin	2.83887e-05	0.321	1	-	-
711099	-	2.83283e-05	0.34	1	-	-
744999	-	2.83198e-05	0.331	1	-	-
730435	-	2.82799e-05	0.336	1	-	-
669356	-	2.82246e-05	0.357	1	-	-
630511	-	2.81054e-05	0.34	1	-	-
94600	Camptothecin	2.80899e-05	0.36	1	-	T1
671031	-	2.80007e-05	0.359	1	-	-
619003	mx2 hcl	2.79791e-05	0.358	1	-	-
308881	-	2.79684e-05	0.358	1	-	-
719660	-	2.79278e-05	0.329	1	-	-
674930	-	2.78971e-05	0.336	1	-	-
626540	-	2.78731e-05	0.377	1	-	-
284682	nsc 284682	2.77423e-05	0.337	1	-	-
305782	-	2.77332e-05	0.338	1	-	-
339578	-	2.77304e-05	0.359	1	-	-
143106	-	2.76836e-05	0.339	1	-	-
292567	nigericin	2.76243e-05	0.357	1	-	-
740504	-	2.75302e-05	0.34	1	-	-
683774	-	2.75298e-05	0.34	1	-	-
115928	-	2.75105e-05	0.346	1	-	-
334043	thymidine, 5'-[(bromoacetyl)amino]-5'-deoxy-	2.74876e-05	0.345	1	-	-
734079	arylpurine analogues	2.74422e-05	0.351	1	-	-
711725	-	2.74305e-05	0.369	1	-	-
691519	-	2.7317e-05	0.343	1	-	-
627505	ellipticine	2.73131e-05	0.355	1	-	T2
741354	-	2.72162e-05	0.376	1	-	-
87221	Actinomycin C3	2.7208e-05	0.348	1	-	-
637126	-	2.71334e-05	0.343	1	-	-
691240	-	2.70752e-05	0.335	1	-	-
724827	-	2.70655e-05	0.342	1	-	-
673503	synthetic halomon	2.70386e-05	0.358	1	-	-
375726	baccharinoid a-1 (busam)	2.68869e-05	0.344	1	-	-
727048	-	2.68717e-05	0.347	1	-	-
58905	bc 76	2.68435e-05	0.384	1	-	-
3852	hydron iii	2.67948e-05	0.379	1	-	-
691578	-	2.67693e-05	0.348	1	-	-
683556	Camptothecin Derivative	2.67102e-05	0.365	1	-	T1
305802	-	2.66912e-05	0.369	1	-	-
100279	-	2.66356e-05	0.356	1	-	-
726432	-	2.65999e-05	0.37	1	-	-
705533	antineoplastic-d665843	2.65956e-05	0.343	1	-	-
638478	inostamycin	2.64989e-05	0.368	1	-	-
30813	-	2.64277e-05	0.366	1	-	-
740647	-	2.62491e-05	0.367	1	-	-
625495	1-piperidinecarbodithioic acid, antimony complex	2.62402e-05	0.359	1	-	-
92497	pyrimidine, 2,4,6-trichloro-5-pentyl-	2.61293e-05	0.373	1	-	-
744070	-	2.61134e-05	0.385	1	-	-
742420	ethylester prodigiosine	2.61067e-05	0.372	1	-	-
681640	Camptothecin Derivative	2.60711e-05	0.37	1	-	T1
681462	-	2.60561e-05	0.377	1	-	-
130789	-	2.60157e-05	0.39	1	-	-
83219	n-(p-styrylphenyl)acetohydroxamic acid	2.59752e-05	0.337	1	-	-
734199	-	2.59163e-05	0.364	1	-	-
363812	Tetraplatin	2.58794e-05	0.372	1	-	A7
127763	-	2.58731e-05	0.364	1	-	-
645830	-	2.58664e-05	0.374	1	-	-
693702	gambogic acid	2.58508e-05	0.378	1	-	-
615441	-	2.57658e-05	0.361	1	-	-
734631	-	2.57477e-05	0.351	1	-	-
744168	-	2.57429e-05	0.362	1	-	-
22348	-	2.56992e-05	0.38	1	-	-
709358	-	2.56037e-05	0.39	1	-	-
734206	-	2.55876e-05	0.364	1	-	-
121879	-	2.55437e-05	0.351	1	-	-
694488	-	2.55217e-05	0.381	1	-	-
743565	-	2.55104e-05	0.358	1	-	-
733901	-	2.54628e-05	0.374	1	-	-
744630	-	2.5356e-05	0.347	1	-	-
744116	-	2.53089e-05	0.337	1	-	-
674951	-	2.52766e-05	0.365	1	-	-
687304	-	2.52207e-05	0.346	1	-	-
746064	-	2.52204e-05	0.377	1	-	-
710555	-	2.51902e-05	0.376	1	-	-
670799	-	2.51544e-05	0.385	1	-	-
758230	Floxuridine	2.50725e-05	0.379	1	FDA approved	Ds
721385	-	2.48539e-05	0.392	1	-	-
698673	-	2.48475e-05	0.349	1	-	-
678032	-	2.47939e-05	0.387	1	-	-
652603	bengazole a	2.47541e-05	0.408	1	-	-
736804	-	2.46842e-05	0.393	1	-	-
736829	-	2.4659e-05	0.377	1	-	-
645827	-	2.46362e-05	0.378	1	-	-
726764	-	2.46129e-05	0.41	1	-	-
681823	benzo[1,2-b:4,5-b']dithiophene-4,8-dione, 2,7-dinitro-	2.45897e-05	0.383	1	-	-
736680	-	2.45347e-05	0.372	1	-	-
690270	antineoplastic-690270	2.45146e-05	0.4	1	-	-
645812	-	2.45136e-05	0.407	1	-	-
735373	-	2.45074e-05	0.404	1	-	-
600167	diazene, hydroxy(5-phenyl-2-pyridinyl)-, sodium salt	2.44984e-05	0.376	1	-	-
747650	2,3-dimethoxy-5h-pyrido[3',2':4,5]pyrrolo[3,2-c]cinnoline	2.44763e-05	0.384	1	-	-
682442	7-hydroxy-4',6-diaminoflavone hydrochloride salt	2.44411e-05	0.408	1	-	-
757087	Nitrogen mustard	2.44391e-05	0.375	1	FDA approved	A7|AlkAg
529469	alanosine	2.44111e-05	0.364	1	-	-
201646	-	2.4406e-05	0.406	1	-	-
603084	-	2.43329e-05	0.381	1	-	-
651013	alkaloid isolated from west african medicinal plant	2.43142e-05	0.393	1	-	-
280074	-	2.42995e-05	0.37	1	-	-
669341	-	2.42831e-05	0.404	1	-	-
743506	-	2.42552e-05	0.425	1	-	-
126710	-	2.42235e-05	0.398	1	-	-
718738	-	2.41581e-05	0.395	1	-	-
292463	monoacetyl verrucarin a epoxide	2.40823e-05	0.421	1	-	-
683690	dichapetalin a	2.40706e-05	0.374	1	-	-
637130	-	2.40196e-05	0.411	1	-	-
683557	Camptothecin Derivative	2.40074e-05	0.358	1	-	T1
736611	-	2.39932e-05	0.399	1	-	-
708069	-	2.39611e-05	0.371	1	-	-
639543	-	2.38657e-05	0.392	1	-	-
659610	-	2.38643e-05	0.402	1	-	-
363979	active compound from cephalodiscus gilchristi	2.38545e-05	0.358	1	-	-
710906	-	2.38454e-05	0.39	1	-	-
699881	-	2.3777e-05	0.397	1	-	-
610459	Camptothecin Derivative	2.37557e-05	0.392	1	-	T1
321240	-	2.3754e-05	0.399	1	-	-
757425	ouabain	2.37448e-05	0.391	1	-	-
123979	thevetin	2.35792e-05	0.431	1	-	-
602066	-	2.34778e-05	0.408	1	-	-
624158	-	2.34743e-05	0.409	1	-	-
179940	wln: t56 bnonj bo fnw i- at6n dntj d1	2.34625e-05	0.437	1	-	-
747379	-	2.34529e-05	0.392	1	-	-
58574	pyrimidine, 2,4,5-trichloro-6-propyl-	2.34299e-05	0.4	1	-	-
661441	-	2.33991e-05	0.405	1	-	-
674312	(1s,2e,4r,7e,11e)-4-hydroxy-2,7,11-cembratrien-6-one	2.3367e-05	0.376	1	-	-
658417	-	2.32695e-05	0.389	1	-	-
725776	LMP776	2.32651e-05	0.429	1	Clinical trial	T1
716564	-	2.32175e-05	0.411	1	-	-
668490	-	2.32036e-05	0.4	1	-	-
717827	-	2.31985e-05	0.388	1	-	-
640500	-	2.31913e-05	0.401	1	-	-
29182	-	2.31628e-05	0.414	1	-	-
724277	-	2.31308e-05	0.406	1	-	-
732939	-	2.31267e-05	0.416	1	-	-
625501	1-piperidinecarbodithioic acid, antimony complex	2.30245e-05	0.412	1	-	-
734141	-	2.29677e-05	0.405	1	-	-
7533	allocor	2.29553e-05	0.424	1	-	-
700545	1h-phenanthro[9,10-d]imidazole, 4,11-dimethoxy-	2.29119e-05	0.424	1	-	-
260642	-	2.26793e-05	0.402	1	-	-
728220	1-(3-bromo-phenyl)-3-(pyridin-2-ylsulfanyl)-propenone	2.26758e-05	0.403	1	-	-
727904	-	2.26621e-05	0.39	1	-	-
727972	-	2.25765e-05	0.412	1	-	-
671456	3-(4-fluorophenyl)-3-(4-acetoxy-2-methylphenyl)phthalide	2.25058e-05	0.419	1	-	-
707904	-	2.24895e-05	0.439	1	-	-
683555	Camptothecin Derivative	2.24169e-05	0.417	1	-	T1
621888	n-acetyl-4-s-cystaminyl phenol	2.23625e-05	0.413	1	-	-
98535	aminoanfol	2.22808e-05	0.437	1	-	-
728458	2-acetyl-7-methyl-3-trifluoromethylquinoxaline 1,4-dioxide	2.21273e-05	0.43	1	-	-
62857	apt (radioprotective)	2.21124e-05	0.412	1	-	-
360702	-	2.20627e-05	0.417	1	-	-
667057	-	2.20112e-05	0.42	1	-	-
734202	-	2.19868e-05	0.414	1	-	-
740110	3,6-di(trifluoromethyl)-2-furoylquinoxaline 1,4-dioxide	2.19849e-05	0.433	1	-	-
743221	-	2.1965e-05	0.416	1	-	-
742417	c8, carbonyl prodigiosine	2.19642e-05	0.458	1	-	-
625497	4-thiomorpholinecarbodithioic acid, antimony complex	2.19335e-05	0.433	1	-	-
659648	-	2.18918e-05	0.422	1	-	-
731155	-	2.18646e-05	0.443	1	-	-
639207	-	2.18257e-05	0.433	1	-	-
605440	-	2.17777e-05	0.426	1	-	-
656576	Midostaurin	2.17594e-05	0.431	1	Clinical trial	STK|PK:PRKCA
667932	-	2.16913e-05	0.42	1	-	-
697784	-	2.16884e-05	0.437	1	-	-
727971	5,5''-dihydroxymethyl-2,2',5',2''-terfuran	2.16643e-05	0.435	1	-	-
727223	1-(3-dimethylarsino-3-thio-2-methyl-1-oxopropyl)-l-proline	2.16611e-05	0.427	1	-	-
673501	(-)-6-bromo-3-bromomethyl-2,3,7-trichloro-7-methyl-1-octene	2.16145e-05	0.417	1	-	-
696661	-	2.15819e-05	0.432	1	-	-
637128	-	2.15775e-05	0.439	1	-	-
715487	-	2.15694e-05	0.461	1	-	-
26112	-	2.15337e-05	0.433	1	-	-
653438	-	2.14864e-05	0.456	1	-	-
268688	-	2.14664e-05	0.422	1	-	-
117028	-	2.14452e-05	0.415	1	-	-
26109	fulvene, 6-phenyl-1,2,3,4-tetrachloro-	2.1415e-05	0.44	1	-	-
704080	-	2.1383e-05	0.431	1	-	-
668496	-	2.1321e-05	0.432	1	-	-
673181	-	2.13147e-05	0.412	1	-	-
628917	-	2.12637e-05	0.423	1	-	-
728087	-	2.12252e-05	0.437	1	-	-
680418	-	2.11824e-05	0.458	1	-	-
669393	-	2.11607e-05	0.434	1	-	-
628561	4h-1,3,2-benzodioxastannin-4-one, 7-amino-2,2-dibutyl-	2.11335e-05	0.453	1	-	-
718919	-	2.11208e-05	0.483	1	-	-
727219	2,3,4-tri-o-acetyl-1-s-dimethylarsino-1-thio- a -d-xylose	2.1119e-05	0.448	1	-	-
726446	-	2.11114e-05	0.431	1	-	-
600221	-	2.09255e-05	0.431	1	-	-
629266	-	2.08591e-05	0.429	1	-	-
748896	stereoisomer of nsc 675784-h	2.08103e-05	0.434	1	-	-
708441	3-iodoacetamido-benzoylurea	2.07158e-05	0.447	1	-	-
693543	-	2.07136e-05	0.426	1	-	-
49488	-	2.07122e-05	0.445	1	-	-
730523	-	2.05691e-05	0.437	1	-	-
732699	-	2.05578e-05	0.469	1	-	-
600222	Benzenepropanoic acid	2.04964e-05	0.431	1	-	Tu
175635	antineoplastic-173437	2.04936e-05	0.455	1	-	-
664316	-	2.04914e-05	0.443	1	-	-
706744	Indenoisoquinoline derivative	2.04238e-05	0.452	1	-	T1
168466	2-(1-(quinolin-2(1h)-ylidenehydrazono)ethyl)phenol	2.03532e-05	0.456	1	-	-
58239	blastmycin	2.03352e-05	0.447	1	-	-
726578	-	2.0333e-05	0.458	1	-	-
670813	-	2.03e-05	0.459	1	-	-
134725	k 33	2.0272e-05	0.452	1	-	-
660634	2-chloro-3-(2-chloroethoxy)-naphthazarin	2.02062e-05	0.455	1	-	-
660638	-	2.02061e-05	0.469	1	-	-
703104	-	2.01862e-05	0.466	1	-	-
724627	-	2.01554e-05	0.448	1	-	-
314035	buddledin c	2.01232e-05	0.458	1	-	-
618315	1,4-naphthalenedione, 5-methoxy-	2.0112e-05	0.436	1	-	-
728594	-	2.0108e-05	0.456	1	-	-
728076	-	2.01054e-05	0.458	1	-	-
645828	-	2.01043e-05	0.448	1	-	-
677961	2-methoxymethyl-1,2-dihydroellipticine	2.00683e-05	0.479	1	-	-
737262	n-benzyl-n-(2-iodylphenyl)acetamide	2.00569e-05	0.47	1	-	-
76919	-	2.00399e-05	0.462	1	-	-
639176	(s)9-amino-20-o-(n,n-dimethyl)glycinyl camptothecin.hcl	2.00347e-05	0.453	1	-	-
744048	-	2.00325e-05	0.466	1	-	-
49452	fabacein	2.00137e-05	0.465	1	-	-
747652	-	1.99646e-05	0.476	1	-	-
672170	-	1.98891e-05	0.465	1	-	-
638241	-	1.98787e-05	0.484	1	-	-
622688	-	1.98445e-05	0.422	1	-	-
742799	3-amino-n-(4-benzylphenyl)-1h-indazole-1-carboxamide	1.97859e-05	0.438	1	-	-
366241	ditercalinium dimethanesulfonate dimethanesulfonate	1.9781e-05	0.459	1	-	-
290555	-	1.97746e-05	0.482	1	-	-
682990	withafastuosin d diacetate	1.97677e-05	0.459	1	-	-
720689	-	1.9761e-05	0.476	1	-	-
721143	-	1.97385e-05	0.48	1	-	-
742794	1-(4-bromophenyl)-3-(1h-indazol-3-yl)urea	1.96621e-05	0.457	1	-	-
652180	-	1.96407e-05	0.444	1	-	-
661205	-	1.96117e-05	0.466	1	-	-
628911	-	1.96109e-05	0.448	1	-	-
98579	bromochloromethotrexate	1.95963e-05	0.465	1	-	-
727286	6-(bromomethyl)-1,4-anthracenedione.	1.95823e-05	0.477	1	-	-
681634	Camptothecin Derivative	1.9533e-05	0.49	1	-	T1
687496	-	1.95302e-05	0.487	1	-	-
723906	-	1.9448e-05	0.439	1	-	-
685687	-	1.94423e-05	0.489	1	-	-
710868	-	1.94243e-05	0.455	1	-	-
665694	-	1.94214e-05	0.446	1	-	-
668603	-	1.94156e-05	0.462	1	-	-
268879	-	1.94068e-05	0.491	1	-	-
728083	-	1.93809e-05	0.485	1	-	-
354671	-	1.93372e-05	0.457	1	-	-
727086	-	1.93284e-05	0.478	1	-	-
123978	sarveroside	1.92818e-05	0.478	1	-	-
664718	-	1.92652e-05	0.498	1	-	-
736394	-	1.92035e-05	0.488	1	-	-
697653	-	1.91824e-05	0.469	1	-	-
407807	gitoxigenin	1.91724e-05	0.494	1	-	-
664404	1-[(2-phenylethoxy)methyl]-5-ethyl-6-(phenylseleno)uracil	1.91551e-05	0.464	1	-	-
732223	-	1.91541e-05	0.472	1	-	-
681643	Camptothecin Derivative	1.91324e-05	0.466	1	-	T1
726087	-	1.90887e-05	0.485	1	-	-
681234	-	1.90644e-05	0.477	1	-	-
717205	-	1.89327e-05	0.489	1	-	-
619042	-	1.8918e-05	0.478	1	-	-
678879	-	1.8873e-05	0.502	1	-	-
102378	-	1.88722e-05	0.476	1	-	-
658397	n-(4-aziridinylbutyl)-1,3-diaminopropane	1.88591e-05	0.485	1	-	-
132275	-	1.88547e-05	0.479	1	-	-
8675	ethyl violet	1.88511e-05	0.473	1	-	-
633656	d-nal-cys-tyr-d-trp-lys-val-cys-thrnh2	1.88317e-05	0.472	1	-	-
351075	-	1.87531e-05	0.48	1	-	-
705524	antineoplastic-d665840	1.86937e-05	0.5	1	-	-
634784	-	1.86473e-05	0.488	1	-	-
744627	-	1.86302e-05	0.502	1	-	-
695935	-	1.85852e-05	0.472	1	-	-
735152	-	1.85515e-05	0.476	1	-	-
629971	Camptothecin Derivative	1.8514e-05	0.471	1	-	T1
692739	-	1.84874e-05	0.509	1	-	-
747651	-	1.84441e-05	0.489	1	-	-
757387	acriflavinium hydrochloride	1.84112e-05	0.498	1	-	-
123463	-	1.83845e-05	0.471	1	-	-
643859	-	1.83636e-05	0.475	1	-	-
144173	quinoxaline, 2,3-bis(iodomethyl)-6-methoxy-	1.82992e-05	0.493	1	-	-
687453	-	1.82646e-05	0.475	1	-	-
699151	-	1.82631e-05	0.505	1	-	-
688028	-	1.82238e-05	0.514	1	-	-
694489	-	1.80618e-05	0.501	1	-	-
652175	-	1.80509e-05	0.513	1	-	-
620256	-	1.79844e-05	0.497	1	-	-
725665	-	1.79717e-05	0.477	1	-	-
113452	-	1.79429e-05	0.499	1	-	-
712001	-	1.79128e-05	0.507	1	-	-
667047	2-propenyl estradiol	1.78949e-05	0.5	1	-	-
648766	Trabectedin	1.78905e-05	0.489	1	Europe approved	A2
691877	-	1.78772e-05	0.513	1	-	-
743876	-	1.77237e-05	0.48	1	-	-
726973	-	1.77045e-05	0.504	1	-	-
725669	-	1.7699e-05	0.495	1	-	-
695943	-	1.76414e-05	0.488	1	-	-
128580	-	1.76357e-05	0.502	1	-	-
680735	-	1.76285e-05	0.499	1	-	-
711784	-	1.76185e-05	0.507	1	-	-
702047	2-propenone, 1,1'-(2,5-pyridinediyl)bis[3-(2-furanyl)-	1.76045e-05	0.487	1	-	-
643853	-	1.75947e-05	0.503	1	-	-
741916	-	1.75776e-05	0.52	1	-	-
657560	(z)-3-bromo-3-iodo-2-phenylpropenal	1.75652e-05	0.51	1	-	-
106995	lomofungin	1.75419e-05	0.492	1	-	-
72961	8-azadenosine	1.75248e-05	0.535	1	-	-
743690	-	1.75238e-05	0.503	1	-	-
753665	-	1.74748e-05	0.521	1	-	-
609259	-	1.74609e-05	0.509	1	-	-
128635	-	1.74526e-05	0.503	1	-	-
703440	-	1.74302e-05	0.518	1	-	-
678869	-	1.74155e-05	0.503	1	-	-
671136	-	1.74059e-05	0.502	1	-	-
622608	-	1.73865e-05	0.523	1	-	-
760423	pitavastatin calcium	1.73642e-05	0.525	1	-	-
139105	Soluble Baker's Antifol	1.73591e-05	0.494	1	-	Ds|Rs
703327	-	1.72918e-05	0.511	1	-	-
382050	M-Azidopyrimethamine	1.72899e-05	0.517	1	-	-
526333	-	1.72361e-05	0.52	1	-	-
701022	-	1.7235e-05	0.523	1	-	-
355	-	1.72159e-05	0.5	1	-	-
645817	-	1.71605e-05	0.496	1	-	-
266046	Oxaliplatin	1.71484e-05	0.518	1	FDA approved	A7
706995	Entinostat	1.71241e-05	0.52	1	Clinical trial	HDAC
22709	ae 200	1.71232e-05	0.541	1	-	-
120925	-	1.71157e-05	0.509	1	-	-
759178	Pipamperone	1.71139e-05	0.501	1	FDA approved	NonCan:Psy
704317	-	1.70805e-05	0.506	1	-	-
754240	-	1.70556e-05	0.491	1	-	-
247022	-	1.69663e-05	0.538	1	-	-
699724	-	1.69543e-05	0.518	1	-	-
697194	-	1.68861e-05	0.509	1	-	-
676534	-	1.68846e-05	0.505	1	-	-
695590	-	1.68715e-05	0.515	1	-	-
736740	ortho-topolin riboside	1.68646e-05	0.514	1	-	-
670421	-	1.68335e-05	0.528	1	-	-
730922	-	1.68329e-05	0.561	1	-	-
732848	-	1.68245e-05	0.524	1	-	-
679036	1,8-naphthyridin-4(1h)-one, 2-(3-chlorophenyl)-6-methyl-	1.68109e-05	0.538	1	-	-
714446	-	1.67973e-05	0.496	1	-	-
715638	presqualene alcohol	1.67804e-05	0.529	1	-	-
722308	-	1.67056e-05	0.539	1	-	-
131238	-	1.66374e-05	0.498	1	-	-
344270	-	1.66137e-05	0.546	1	-	-
754175	-	1.65567e-05	0.547	1	-	-
646699	antineoplastic-646699	1.65462e-05	0.558	1	-	-
622648	-	1.65202e-05	0.53	1	-	-
6883	-	1.65053e-05	0.526	1	-	-
156939	lomondomycin	1.64835e-05	0.505	1	-	-
673454	-	1.64769e-05	0.516	1	-	-
659937	-	1.64729e-05	0.569	1	-	-
624982	2,4-cyclopentadien-1-one, 2-bromo-3,4,5-triphenyl- (9ci)	1.64715e-05	0.504	1	-	-
710270	Karenitecin	1.64519e-05	0.543	1	Clinical trial	T1
696559	n-(4-amino-4-deoxy-n10-methypteroyl)-l-homocysteic acid	1.64513e-05	0.559	1	-	-
732694	-	1.64278e-05	0.566	1	-	-
748668	-	1.64262e-05	0.502	1	-	-
701992	-	1.64162e-05	0.547	1	-	-
269760	isobaccharin	1.64137e-05	0.525	1	-	-
606986	Camptothecin Derivative	1.64026e-05	0.53	1	-	T1
281929	-	1.64e-05	0.528	1	-	-
664311	-	1.63789e-05	0.546	1	-	-
697862	-	1.63676e-05	0.546	1	-	-
688235	-	1.63254e-05	0.499	1	-	-
146396	nitidine, methoxydihydro	1.63176e-05	0.533	1	-	-
369327	elsamicin	1.62978e-05	0.527	1	-	-
691211	-	1.62977e-05	0.557	1	-	-
711744	-	1.62903e-05	0.55	1	-	-
671173	-	1.6285e-05	0.543	1	-	-
681229	-	1.6282e-05	0.543	1	-	-
701617	-	1.62795e-05	0.523	1	-	-
718721	-	1.62524e-05	0.498	1	-	-
742088	his 47-methyl ct	1.62376e-05	0.546	1	-	-
726577	-	1.62157e-05	0.543	1	-	-
645008	intoplicine	1.61609e-05	0.534	1	-	-
743533	-	1.61376e-05	0.532	1	-	-
736268	-	1.61303e-05	0.536	1	-	-
670132	-	1.60989e-05	0.562	1	-	-
130279	8-azainosine	1.6083e-05	0.516	1	-	-
696129	-	1.60319e-05	0.543	1	-	-
724771	-	1.60103e-05	0.549	1	-	-
17273	propyl quinacrine mustard	1.59895e-05	0.572	1	-	-
148790	olendrigenin	1.5967e-05	0.551	1	-	-
69852	spermine hydrochloride	1.59628e-05	0.524	1	-	-
673456	-	1.59578e-05	0.534	1	-	-
369395	10-aminocamptothecin	1.59543e-05	0.555	1	-	T1
660637	-	1.59355e-05	0.552	1	-	-
670120	aclacinomycin x	1.59308e-05	0.516	1	-	-
758617	atorvastatin calcium (usan)	1.59009e-05	0.554	1	-	-
700203	-	1.58996e-05	0.528	1	-	-
722357	lissoclinidine	1.58727e-05	0.559	1	-	-
720093	15deoxy-delta-12,14-pgj2	1.5858e-05	0.572	1	-	-
681682	2,3,17.beta.-triacetyloxyestra-1,3,5(10)-triene	1.5806e-05	0.534	1	-	-
693335	-	1.58058e-05	0.54	1	-	-
734295	-	1.57784e-05	0.544	1	-	-
48006	5-Fluoro-2-Deoxycytidine	1.57452e-05	0.554	1	-	-
30712	-	1.57227e-05	0.541	1	-	-
720707	3-deaza-3-nonyl-guanine	1.57103e-05	0.561	1	-	-
684074	7h-5,6-dithioleno[4,3-d]uracil	1.56783e-05	0.542	1	-	-
659997	-	1.56779e-05	0.546	1	-	-
712571	artesunate	1.56774e-05	0.541	1	-	-
742418	ethyl, methoxy, prodigisine	1.56579e-05	0.534	1	-	-
684838	-	1.56481e-05	0.509	1	-	-
715643	-	1.56407e-05	0.552	1	-	-
709237	Camptothecin Derivative	1.56336e-05	0.554	1	-	T1
709322	-	1.56286e-05	0.517	1	-	-
732404	-	1.56253e-05	0.548	1	-	-
733409	-	1.56095e-05	0.544	1	-	-
701186	2-debenzoyl-2-(3,5-difluorobenzoyl)taxol	1.55809e-05	0.547	1	-	-
382001	-	1.55571e-05	0.543	1	-	-
744093	-	1.55429e-05	0.572	1	-	-
678035	-	1.54922e-05	0.563	1	-	-
695936	-	1.54887e-05	0.544	1	-	-
743396	-	1.54355e-05	0.539	1	-	-
269756	baccharinol	1.54085e-05	0.527	1	-	-
683864	Temsirolimus	1.53664e-05	0.572	1	FDA approved	STK|PK:MTOR
305352	zimelidine hydrochloride	1.53344e-05	0.582	1	-	-
641048	-	1.53295e-05	0.562	1	-	-
708445	3-iodoacetamido-benzoic acid ethyl ester	1.53096e-05	0.548	1	-	-
657137	-	1.53085e-05	0.559	1	-	-
80734	-	1.53044e-05	0.556	1	-	-
670960	-	1.52812e-05	0.561	1	-	-
626162	discorhabdin c . tfa	1.52699e-05	0.582	1	-	-
669145	lychnopholide	1.52432e-05	0.562	1	-	-
726671	-	1.52402e-05	0.532	1	-	-
683140	-	1.52296e-05	0.54	1	-	-
746087	kekule	1.52142e-05	0.547	1	-	-
744020	-	1.5204e-05	0.559	1	-	-
709944	benzyl trisulfide	1.5202e-05	0.553	1	-	-
689727	-	1.51521e-05	0.57	1	-	-
364372	elactocin	1.51176e-05	0.562	1	-	-
287069	epicorazine a	1.50991e-05	0.58	1	-	-
281818	-	1.50796e-05	0.554	1	-	-
675866	-	1.50515e-05	0.563	1	-	-
725099	-	1.50264e-05	0.557	1	-	-
706978	-	1.49788e-05	0.573	1	-	-
18891	-	1.49629e-05	0.56	1	-	-
310618	manicol	1.49414e-05	0.566	1	-	-
727208	3-(3,4-dimethoxyphenyl)-4-(4-methoxyphenyl)-2(5h)-furanone	1.48954e-05	0.595	1	-	-
81052	streptonigrin analog (meo-n3)	1.48912e-05	0.587	1	-	-
724600	s-(dimethylarsino)-3-mercapto-1,2-propyl diacetate	1.48712e-05	0.545	1	-	-
622700	-	1.48582e-05	0.551	1	-	-
643855	-	1.48452e-05	0.56	1	-	-
722854	-	1.48375e-05	0.556	1	-	-
179220	-	1.48212e-05	0.566	1	-	-
658828	-	1.47914e-05	0.558	1	-	-
756738	Digoxin	1.47647e-05	0.556	1	FDA approved	NonCan:CardG
643847	-	1.47421e-05	0.591	1	-	-
660632	2-chloro-3-[2-(2-butoxyethoxy)ethoxy]-naphthazarin	1.47277e-05	0.555	1	-	-
682841	-	1.46888e-05	0.581	1	-	-
665925	-	1.46388e-05	0.589	1	-	-
652181	-	1.45846e-05	0.567	1	-	-
623639	cyclopentanone, 2,5-bis[(trimethylamino)methyl]-, iodide	1.45796e-05	0.556	1	-	-
740845	-	1.45736e-05	0.585	1	-	-
123829	-	1.45545e-05	0.571	1	-	-
652174	-	1.45341e-05	0.568	1	-	-
700029	-	1.45328e-05	0.587	1	-	-
92499	-	1.45183e-05	0.592	1	-	-
691277	-	1.44626e-05	0.572	1	-	-
716769	organosulfur compound	1.44443e-05	0.573	1	-	-
312449	-	1.44432e-05	0.567	1	-	-
668263	-	1.44278e-05	0.591	1	-	-
720538	-	1.44078e-05	0.57	1	-	-
281617	-	1.44002e-05	0.583	1	-	-
664403	-	1.43943e-05	0.554	1	-	-
675593	-	1.43783e-05	0.564	1	-	-
252844	shikonin	1.43681e-05	0.571	1	-	-
123461	nsc-123461	1.43603e-05	0.565	1	-	-
641394	1h-benzo[a]carbazole-1,4(11h)-dione, 11-phenyl-	1.42553e-05	0.557	1	-	-
3907	-	1.42411e-05	0.593	1	-	-
270927	eg 2	1.42332e-05	0.589	1	-	-
40665	pc 254	1.42127e-05	0.586	1	-	-
758183	monensin sodium	1.42062e-05	0.604	1	-	-
718212	-	1.41771e-05	0.562	1	-	-
641691	vicenistatin	1.41583e-05	0.57	1	-	-
319972	-	1.41546e-05	0.585	1	-	-
735408	-	1.41475e-05	0.583	1	-	HDAC
759852	Vorinostat	1.41448e-05	0.606	1	FDA approved	HDAC
720704	-	1.40866e-05	0.589	1	-	-
201857	-	1.40684e-05	0.604	1	-	-
726091	-	1.40625e-05	0.569	1	-	-
681635	Camptothecin Derivative	1.40273e-05	0.587	1	-	T1
749075	-	1.40238e-05	0.594	1	-	-
281613	-	1.40043e-05	0.585	1	-	-
67586	-	1.39994e-05	0.546	1	-	-
605099	b676297k277 3',4'-deoxypsorospermin 3',4'-chlorohydrin	1.39834e-05	0.606	1	-	-
751605	-	1.3952e-05	0.597	1	-	-
101490	-	1.39008e-05	0.601	1	-	-
758188	azaserin	1.38989e-05	0.602	1	-	-
641395	1h-benzo[a]carbazole-1,4(11h)-dione, 8-methoxy-	1.38918e-05	0.589	1	-	-
35489	-	1.38831e-05	0.587	1	-	-
704565	-	1.38683e-05	0.554	1	-	-
185060	-	1.38458e-05	0.613	1	-	-
637993	-	1.38286e-05	0.589	1	-	-
720450	-	1.38206e-05	0.583	1	-	-
603555	-	1.38135e-05	0.587	1	-	-
708106	-	1.38087e-05	0.57	1	-	-
628498	-	1.37911e-05	0.598	1	-	-
251667	erioflorin acetate	1.3771e-05	0.595	1	-	-
734926	-	1.37517e-05	0.584	1	-	-
668266	-	1.37444e-05	0.588	1	-	-
667918	-	1.3728e-05	0.583	1	-	-
726327	3-bromo-4-(1-hexynyl)-2(5h)-furanone	1.37142e-05	0.605	1	-	-
226080	Rapamycin	1.37026e-05	0.566	1	FDA approved	STK|PK:MTOR
690073	-	1.36972e-05	0.583	1	-	-
186301	Thiocolchicine	1.36534e-05	0.59	1	-	Tu
663322	3-demethyl-3-butyrylthiocolchicine	1.36461e-05	0.604	1	-	-
663291	-	1.36406e-05	0.597	1	-	-
185065	-	1.36288e-05	0.58	1	-	-
716495	-	1.3627e-05	0.585	1	-	-
151982	-	1.35951e-05	0.603	1	-	-
681824	benzo[1,2-b:4,5-b']dithiophene-4,8-dione, 2-nitro-	1.35924e-05	0.569	1	-	-
638485	(z)3,4,5-trimethoxy-4'-methylstilbene	1.35799e-05	0.582	1	-	-
408200	-	1.35222e-05	0.584	1	-	-
657446	-	1.35205e-05	0.578	1	-	-
227279	1,4-naphthalenedione, 5,8-dihydroxy-2,3-bis(hydroxymethyl)-	1.3502e-05	0.598	1	-	-
726186	-	1.34966e-05	0.577	1	-	-
622696	thioperoxydicarbonic diamide, tetramethyl-	1.34568e-05	0.581	1	-	-
240800	-	1.34006e-05	0.61	1	-	-
740650	-	1.33955e-05	0.608	1	-	-
757	Colchicine	1.33758e-05	0.616	1	-	Tu
596	3-bromo-2,4,6-trinitrotoluene	1.33586e-05	0.603	1	-	-
351478	-	1.33087e-05	0.621	1	-	-
661734	-	1.32619e-05	0.58	1	-	-
659000	-	1.32515e-05	0.598	1	-	-
365793	perezone	1.3231e-05	0.616	1	-	-
682096	-	1.32297e-05	0.595	1	-	-
742611	-	1.32268e-05	0.597	1	-	HDAC
140377	arnebin	1.32244e-05	0.614	1	-	-
726031	manzamine g	1.32027e-05	0.602	1	-	-
42369	-	1.31707e-05	0.614	1	-	-
730565	11.beta.,13- dihydrolactupicrin	1.31686e-05	0.576	1	-	-
719999	-	1.31603e-05	0.603	1	-	-
625492	-	1.31162e-05	0.602	1	-	-
664314	-	1.31041e-05	0.611	1	-	-
127471	-	1.30939e-05	0.617	1	-	-
666608	-	1.30903e-05	0.592	1	-	Tu
625499	-	1.30865e-05	0.601	1	-	-
722662	3'-c-ethinylcytidine	1.30792e-05	0.609	1	-	-
58575	pyrimidine, 2,4,5-trichloro-6-isopropyl-	1.30554e-05	0.615	1	-	-
372474	-	1.30546e-05	0.589	1	-	-
663321	3-demethyl-3-ethoxycarbonylthiocolchicine	1.30446e-05	0.607	1	-	-
753428	-	1.30295e-05	0.611	1	-	-
678473	-	1.29971e-05	0.61	1	-	-
695939	-	1.2994e-05	0.59	1	-	-
733884	-	1.29925e-05	0.575	1	-	-
742416	c4, carbonyl, ethyl prodigiosine	1.29639e-05	0.612	1	-	-
122750	geldanamicin	1.29464e-05	0.614	1	-	-
697539	-	1.294e-05	0.6	1	-	-
705945	-	1.29054e-05	0.606	1	-	-
664167	-	1.28913e-05	0.609	1	-	-
400245	chimaphilin	1.28668e-05	0.614	1	-	-
693119	-	1.28481e-05	0.594	1	-	-
699727	-	1.28379e-05	0.598	1	-	-
280594	Triciribine phosphate	1.28211e-05	0.619	1	Clinical trial	STK
736152	-	1.28112e-05	0.596	1	-	-
668261	-	1.27904e-05	0.602	1	-	-
732850	-	1.27715e-05	0.638	1	-	-
609699	Topotecan	1.27583e-05	0.623	1	FDA approved	T1
158388	4(1h)-quinazolinone, 2,3-dihydro-2-(3-methylphenyl)-	1.27221e-05	0.606	1	-	-
6926	-	1.26723e-05	0.641	1	-	-
724782	-	1.26531e-05	0.633	1	-	-
670961	-	1.26128e-05	0.618	1	-	-
356777	-	1.26079e-05	0.625	1	-	-
697535	-	1.25923e-05	0.626	1	-	-
98573	-	1.25882e-05	0.618	1	-	-
697530	taylor e	1.25648e-05	0.604	1	-	-
666037	-	1.2543e-05	0.608	1	-	-
754242	-	1.25333e-05	0.647	1	-	-
67799	pyrimidine, 2,4,6-trichloro-5-ethyl-	1.24983e-05	0.628	1	-	-
246112	maiq i	1.24767e-05	0.642	1	-	-
618759	-	1.24638e-05	0.614	1	-	-
637140	-	1.24568e-05	0.627	1	-	-
90137	sulfide, 2,4-dinitrophenyl 2-nitro-p-tolyl	1.24434e-05	0.601	1	-	-
683125	-	1.2409e-05	0.629	1	-	-
681646	Camptothecin Derivative	1.23934e-05	0.621	1	-	T1
713368	2-butyne, 1,4-bis(phenylsulfonyl)-	1.2387e-05	0.639	1	-	-
736607	-	1.23703e-05	0.617	1	-	-
693135	methyl farnesylthiosalicylate	1.23568e-05	0.626	1	-	-
249910	Camptothecin Derivative	1.23322e-05	0.643	1	-	T1
726260	-	1.231e-05	0.639	1	-	-
744628	-	1.23076e-05	0.618	1	-	-
700265	-	1.23002e-05	0.603	1	-	-
698675	-	1.22859e-05	0.619	1	-	-
624625	7-methyljuglone	1.22772e-05	0.643	1	-	-
722743	-	1.22765e-05	0.604	1	-	-
613012	bengamide a	1.22218e-05	0.631	1	-	-
612116	colchicine analog	1.21987e-05	0.639	1	-	-
664303	-	1.21817e-05	0.638	1	-	-
615803	-	1.21769e-05	0.628	1	-	-
727210	4-(4-methylthiophenyl)-4-pheny-2(5h)-furanone	1.21749e-05	0.64	1	-	-
749	8-Azaguanine	1.21586e-05	0.617	1	-	-
636675	-	1.21376e-05	0.63	1	-	-
629974	-	1.2137e-05	0.637	1	-	-
727357	-	1.21242e-05	0.635	1	-	-
661939	-	1.21149e-05	0.622	1	-	-
692738	-	1.21141e-05	0.636	1	-	-
695806	-	1.21056e-05	0.649	1	-	-
640391	deacetylravidomycin n-oxide	1.20912e-05	0.622	1	-	-
359892	2,6-epoxy-2h-1-benzoxocin-5(6h)-one, 6,8-dimethyl-	1.20884e-05	0.626	1	-	-
743897	-	1.20859e-05	0.653	1	-	-
3077	d 54	1.20823e-05	0.614	1	-	-
673187	-	1.20657e-05	0.627	1	-	Tu
662424	2-(4-n-n-dimethylaminostyryl)-3-methyl iodide	1.206e-05	0.615	1	-	-
733144	-	1.20399e-05	0.635	1	-	-
362453	-	1.20397e-05	0.625	1	-	-
26647	naphthazarin	1.20257e-05	0.65	1	-	-
685833	-	1.19624e-05	0.635	1	-	-
724685	sodium artelinate sesquihydrate	1.19409e-05	0.638	1	-	-
342731	diosquinone	1.19116e-05	0.658	1	-	-
658143	2-(1-(4-(2-(2-hydroxyethoxy)ethyl)piperazino))naphthazarin	1.19068e-05	0.638	1	-	-
144168	2(1h)-quinoxalinone, 3-(bromomethyl)-	1.19067e-05	0.656	1	-	-
736101	-	1.18721e-05	0.643	1	-	HDAC
208733	ramentaceone	1.1849e-05	0.625	1	-	-
697189	-	1.18427e-05	0.621	1	-	-
693443	-	1.18403e-05	0.609	1	-	-
691247	-	1.18326e-05	0.624	1	-	-
356885	antibiotic p 168	1.18303e-05	0.62	1	-	-
697730	-	1.1821e-05	0.656	1	-	-
653000	hexahydroxyethylaminomethyl melamine	1.17985e-05	0.61	1	-	-
607173	hymenialdisine	1.17849e-05	0.636	1	-	-
696921	-	1.17833e-05	0.642	1	-	-
669441	-	1.17754e-05	0.648	1	-	-
79303	-	1.17702e-05	0.638	1	-	-
670791	-	1.1757e-05	0.607	1	-	-
694073	naphtho[2,3-b]thiophene-4,9-dione, 2,7-diacetyl-	1.17463e-05	0.663	1	-	-
728553	4-phenylethynyl-3-(3,4,5-trimethoxy-phenyl)-5h-furan-2-one	1.17341e-05	0.64	1	-	-
603974	-	1.17179e-05	0.657	1	-	-
620277	4-n,n-bis-2'-cyanoethylaminobenzylidene-4-fluoro aniline	1.17054e-05	0.646	1	-	-
38534	-	1.17045e-05	0.663	1	-	-
682831	-	1.17025e-05	0.603	1	-	-
107129	-	1.16991e-05	0.646	1	-	-
668482	-	1.1669e-05	0.626	1	-	-
637991	9,10-anthracenedione, 1,2,3,5,6,7-hexahydroxy-	1.16685e-05	0.637	1	-	-
746687	-	1.16488e-05	0.655	1	-	-
673800	2h-naphtho[1,2-b]pyran-2-one, 9-hydroxy-4-phenyl-	1.16401e-05	0.658	1	-	-
701658	-	1.16157e-05	0.632	1	-	-
626876	-	1.15858e-05	0.646	1	-	-
720531	-	1.15578e-05	0.61	1	-	-
13318	-	1.15068e-05	0.671	1	-	-
659288	-	1.14934e-05	0.652	1	-	-
715653	-	1.14755e-05	0.66	1	-	-
665364	-	1.1406e-05	0.65	1	-	-
759630	lanatoside c	1.13988e-05	0.653	1	-	-
693766	-	1.13682e-05	0.656	1	-	-
704545	-	1.13653e-05	0.661	1	-	-
743883	-	1.13311e-05	0.634	1	-	-
690633	-	1.13002e-05	0.677	1	-	-
670425	-	1.12788e-05	0.685	1	-	-
665971	arteether	1.12662e-05	0.665	1	-	-
736164	pyrazoline derivative	1.12566e-05	0.657	1	-	-
630606	-	1.11831e-05	0.637	1	-	-
650471	calactin	1.11784e-05	0.655	1	-	-
724632	2-(p-nitrophenoxy)carbonyl-1,2-dihydroellipticine	1.1172e-05	0.641	1	-	-
710393	-	1.1172e-05	0.655	1	-	-
132277	-	1.11296e-05	0.628	1	-	-
698279	-	1.11254e-05	0.633	1	-	-
681641	Camptothecin Derivative	1.11228e-05	0.673	1	-	T1
115712	tubercidin 3', 5'-cyclic phosphate sesquihydrate	1.11137e-05	0.671	1	-	-
401030	pyreno[2,1-b]pyridine	1.10296e-05	0.65	1	-	-
664000	-	1.10143e-05	0.657	1	-	-
383336	1h-indole-3-carbonitrile, 2-amino-5-(phenylthio)-	1.09982e-05	0.677	1	-	-
727212	-	1.09669e-05	0.675	1	-	-
652177	-	1.09538e-05	0.675	1	-	-
749292	-	1.09473e-05	0.622	1	-	-
726240	-	1.09337e-05	0.664	1	-	-
646160	-	1.09214e-05	0.669	1	-	-
699667	-	1.09102e-05	0.671	1	-	-
291927	-	1.09011e-05	0.696	1	-	-
620109	propanoic acid, 3-bromo-2-(bromomethyl)-, methyl ester	1.08719e-05	0.635	1	-	-
662781	benzene, 1,1'-[(1,3-butadiene-1,4-diyl)sulfonyl]bis	1.08639e-05	0.64	1	-	-
638635	-	1.08615e-05	0.672	1	-	-
684703	5,8-quinolinedione, 2-chloro-6-methoxy-4-methyl-7-propyl-	1.08448e-05	0.653	1	-	-
163027	n,n'-bis(oxydiethylene)thiocarbamoylsulfenamide	1.08401e-05	0.65	1	-	-
698088	-	1.08374e-05	0.693	1	-	-
603071	Aminocamptothecin	1.08239e-05	0.649	1	-	T1
734198	-	1.08209e-05	0.635	1	-	-
753188	-	1.07955e-05	0.675	1	-	-
672003	-	1.07793e-05	0.655	1	-	-
18877	-	1.0779e-05	0.661	1	-	-
694500	-	1.07688e-05	0.648	1	-	-
752463	-	1.07624e-05	0.69	1	-	-
691851	-	1.07599e-05	0.673	1	-	-
645813	-	1.07488e-05	0.639	1	-	-
692737	-	1.07442e-05	0.686	1	-	-
604586	recombinant protein 1815 (plate 31 h4)	1.07403e-05	0.665	1	-	-
664401	-	1.06566e-05	0.664	1	-	-
694211	-	1.06513e-05	0.661	1	-	-
667450	-	1.06458e-05	0.654	1	-	-
2785	-	1.06441e-05	0.633	1	-	-
710267	-	1.06293e-05	0.637	1	-	-
208731	isodiospyrin	1.06283e-05	0.656	1	-	-
699069	-	1.06201e-05	0.681	1	-	-
680781	-	1.06178e-05	0.647	1	-	-
703443	-	1.06125e-05	0.668	1	-	-
702113	-	1.06099e-05	0.648	1	-	-
726899	-	1.06063e-05	0.698	1	-	-
634724	10,11-methylenedioxycamptothecin	1.06033e-05	0.643	1	-	T1
697134	-	1.06028e-05	0.659	1	-	-
227114	-	1.06012e-05	0.703	1	-	-
668259	-	1.05814e-05	0.65	1	-	-
700913	-	1.05727e-05	0.673	1	-	-
684836	-	1.05644e-05	0.654	1	-	-
626552	n2,n4,n6-tripivaloyloxymethyl-n2,n4,n6-trimethylmelamine	1.05462e-05	0.669	1	-	-
628593	-	1.05311e-05	0.659	1	-	-
734303	n-nonyl-3,4-dihydroxycinnamide	1.05234e-05	0.679	1	-	-
735407	9h-fluorene-9-ol, 9-(9h-fluoren-9-ylidenephenylmethyl)-	1.04914e-05	0.672	1	-	-
663285	-	1.04813e-05	0.691	1	-	-
720465	-	1.0466e-05	0.681	1	-	-
726217	combretastatin a4-analogue	1.04549e-05	0.654	1	-	-
695938	-	1.04326e-05	0.69	1	-	-
731104	-	1.04143e-05	0.652	1	-	-
636092	-	1.04134e-05	0.676	1	-	-
707772	-	1.04084e-05	0.676	1	-	-
672472	-	1.04044e-05	0.677	1	-	-
31709	-	1.04008e-05	0.671	1	-	-
715775	-	1.04e-05	0.676	1	-	-
659242	-	1.03906e-05	0.669	1	-	-
405029	-	1.0389e-05	0.669	1	-	-
700559	ptilomycalin a format salt	1.03457e-05	0.666	1	-	-
639498	-	1.03071e-05	0.663	1	-	-
670687	-	1.02863e-05	0.716	1	-	-
73300	-	1.02851e-05	0.678	1	-	-
743854	-	1.02759e-05	0.683	1	-	-
733501	-	1.02743e-05	0.687	1	-	-
663281	6-n-(4-morpholino)-7-chloro-5,8-quinolinedione	1.02737e-05	0.654	1	-	-
260610	1,6-hexanediamine, n,n'-bis(3-methoxy-9-acridinyl)-	1.02695e-05	0.678	1	-	-
690042	6h-pyrido[2,3,4-kl]acridin-6-one, 4-methoxy-	1.0263e-05	0.693	1	-	-
703749	-	1.02433e-05	0.681	1	-	-
748264	ambrosin piperidine diadduct di-n-oxide	1.02349e-05	0.671	1	-	-
703543	-	1.02299e-05	0.697	1	-	-
683564	-	1.02277e-05	0.677	1	-	-
720382	ambrosin piperdine diadduct dihydrochloride	1.0222e-05	0.674	1	-	-
636676	-	1.021e-05	0.68	1	-	-
673797	9-acridinamine, n-(3-hydroxypropyl)-7-methoxy-1-nitro-	1.0206e-05	0.675	1	-	-
685988	dihydroartemisinyl ether, stereoisomer of nsc-685989	1.01981e-05	0.686	1	-	-
667452	-	1.01911e-05	0.681	1	-	-
110101	-	1.01722e-05	0.677	1	-	-
702351	-	1.01654e-05	0.674	1	-	-
625502	4-morpholinecarbodithioic acid, antimony complex	1.01619e-05	0.694	1	-	-
707055	-	1.01491e-05	0.674	1	-	-
711089	-	1.01337e-05	0.672	1	-	-
673141	-	1.01173e-05	0.681	1	-	-
742419	bare prodigiosine	1.01086e-05	0.663	1	-	-
630609	-	1.00846e-05	0.705	1	-	-
744647	-	1.00647e-05	0.693	1	-	-
700370	-	1.00417e-05	0.687	1	-	-
58573	pyrimidine, 2,4,5-trichloro-6-ethyl-	1.00399e-05	0.677	1	-	-
716970	-	1.00378e-05	0.677	1	-	-
726392	-	1.00256e-05	0.695	1	-	-
10010	-	9.98078e-06	0.678	1	-	-
355256	-	9.95571e-06	0.697	1	-	-
640737	azatoxin	9.95387e-06	0.691	1	-	-
743433	-	9.91085e-06	0.667	1	-	-
726894	-	9.90281e-06	0.711	1	-	-
625624	7,12-epidioxybenz[a]anthracene, 7,12-dihydro-7-methyl-	9.89657e-06	0.69	1	-	-
742415	c2 carbonyl plus ester, prodigiosine	9.87685e-06	0.665	1	-	-
680317	benzenepropanoic acid, 2,5-dihydroxy-, 2-phenylethylester	9.85371e-06	0.675	1	-	-
754238	-	9.85328e-06	0.694	1	-	-
735846	-	9.84311e-06	0.689	1	-	-
725671	-	9.83113e-06	0.698	1	-	-
698244	-	9.81765e-06	0.684	1	-	-
726627	thiadiazines	9.81633e-06	0.708	1	-	-
753190	-	9.812e-06	0.708	1	-	-
661440	-	9.80343e-06	0.683	1	-	-
753378	-	9.80044e-06	0.683	1	-	-
724628	-	9.80042e-06	0.701	1	-	-
747521	3- methoxy-5h-10-fluoro-isoindolo[2,1-a]quinoxalin-6-one	9.79401e-06	0.687	1	-	-
664173	4-(1h)quinolinone, 2-(3-methoxyphenyl)-6-(dimethylamino)-	9.78212e-06	0.682	1	-	-
735012	-	9.76227e-06	0.683	1	-	-
745632	7-ethyl-5-hydroxycamptothecin	9.7504e-06	0.692	1	-	-
45739	-	9.74988e-06	0.714	1	-	-
732826	-	9.73751e-06	0.717	1	-	-
691251	-	9.73557e-06	0.715	1	-	-
245006	[1,1'-binaphthalene]-2,2',3,3'-tetrol	9.72322e-06	0.685	1	-	-
747138	-	9.71591e-06	0.685	1	-	-
724779	-	9.71518e-06	0.69	1	-	-
699671	-	9.70969e-06	0.692	1	-	-
352670	-	9.70117e-06	0.714	1	-	-
673652	2-ethylaminoestradiol	9.6926e-06	0.688	1	-	-
364163	-	9.68095e-06	0.705	1	-	-
354670	-	9.6782e-06	0.695	1	-	-
52427	-	9.66395e-06	0.715	1	-	-
292816	-	9.62763e-06	0.708	1	-	-
219733	n,n'-di-9-acridinyl-1,6-hexanediamine	9.62181e-06	0.696	1	-	-
750746	-	9.6208e-06	0.679	1	-	-
744623	-	9.61173e-06	0.698	1	-	-
753661	methyl ester prodigiosene	9.60953e-06	0.713	1	-	-
726576	dechlorinated rebeccamycin	9.60811e-06	0.681	1	-	-
618201	1,4-anthracenedione, 5-hydroxy-	9.6074e-06	0.703	1	-	-
701666	-	9.60126e-06	0.682	1	-	-
661420	2-chloro-3-(1-(4-methyl)piperazino)naphthazarin	9.58726e-06	0.717	1	-	-
49842	Vinblastine	9.57788e-06	0.709	1	FDA approved	Tu
691106	-	9.55665e-06	0.708	1	-	-
369066	-	9.54133e-06	0.68	1	-	-
372547	-	9.52885e-06	0.684	1	-	-
681146	(3r)-astragaluquinone	9.49341e-06	0.685	1	-	-
727202	2-cyano-6,7-difluoro-3-(4-chloro)phenylquinoxaline	9.47924e-06	0.681	1	-	-
668494	-	9.47065e-06	0.686	1	-	-
727014	-	9.46972e-06	0.684	1	-	-
612115	colchicine analog	9.46011e-06	0.716	1	-	-
363951	-	9.37916e-06	0.699	1	-	-
89201	Estramustine	9.37716e-06	0.676	1	FDA approved	A7|Tu|AlkAg
88915	-	9.36602e-06	0.697	1	-	-
52245	methylestradiol	9.35231e-06	0.704	1	-	-
708045	-	9.34027e-06	0.715	1	-	-
381862	-	9.29651e-06	0.709	1	-	-
166675	-	9.25167e-06	0.702	1	-	-
665351	-	9.23389e-06	0.717	1	-	-
683694	-	9.23235e-06	0.7	1	-	-
748148	-	9.22092e-06	0.692	1	-	-
676314	antineoplastic-d650761	9.21644e-06	0.712	1	-	-
732405	-	9.20056e-06	0.698	1	-	-
716535	15,16-dihydrocuracin a	9.19823e-06	0.713	1	-	-
79304	-	9.147e-06	0.711	1	-	-
357777	-	9.11564e-06	0.702	1	-	-
659998	-	9.09801e-06	0.717	1	-	-
281817	-	9.09502e-06	0.716	1	-	-
718729	-	9.09168e-06	0.698	1	-	-
144303	-	9.09118e-06	0.734	1	-	-
697453	-	9.08058e-06	0.686	1	-	-
667930	-	9.07982e-06	0.715	1	-	-
743688	-	9.05891e-06	0.718	1	-	-
352671	-	9.05533e-06	0.726	1	-	-
731099	6-aryl alkyl fluoro quinolone derivative	9.04826e-06	0.725	1	-	-
666217	-	9.03698e-06	0.701	1	-	-
749296	cytochalasin q	8.97827e-06	0.729	1	-	-
73396	-	8.97372e-06	0.705	1	-	-
664231	n, o-diethoxyacetyl-3-demethyldeactylthiocolchicin	8.97345e-06	0.666	1	-	-
716857	-	8.96931e-06	0.69	1	-	-
691276	-	8.96804e-06	0.713	1	-	-
727859	(-)-Gossypol/0.1 methyl-t-butyl ether/0.7 hexane	8.96378e-06	0.717	1	Clinical trial	Apo|BCL2
691219	-	8.94628e-06	0.69	1	-	-
187546	-	8.906e-06	0.725	1	-	-
349622	cytovaricin	8.9019e-06	0.716	1	-	-
630605	-	8.88583e-06	0.698	1	-	-
681638	Camptothecin Derivative	8.85581e-06	0.73	1	-	T1
364433	-	8.84536e-06	0.734	1	-	-
735372	-	8.83977e-06	0.726	1	-	-
747253	trihexyl(tetradecyl)phosphonium tetrafluoroborate	8.8311e-06	0.706	1	-	-
699152	-	8.81968e-06	0.705	1	-	-
267461	nanaomycin	8.81387e-06	0.696	1	-	-
637460	excisanin b	8.81299e-06	0.722	1	-	-
693571	-	8.80987e-06	0.718	1	-	-
661581	2-azabicyclo[16.3.1]docosane, geldanamycin deriv.	8.79698e-06	0.717	1	-	-
625498	4-morpholinecarbodithioic acid, antimony complex	8.77172e-06	0.718	1	-	-
642597	-	8.75496e-06	0.723	1	-	-
363250	-	8.74247e-06	0.701	1	-	-
664263	-	8.73354e-06	0.715	1	-	-
699092	thiourea, n-(1-ethylpropyl)-n'-[(2-thienyl)thioxomethyl]-	8.72067e-06	0.712	1	-	-
685459	-	8.71363e-06	0.732	1	-	-
749147	-	8.67433e-06	0.714	1	-	-
42352	carbamic acid, (2-piperazinylethyl)dithio-	8.65636e-06	0.727	1	-	-
734236	6-methylisoindolo[1,2-a]quinoxalin-4(5h)-one	8.64598e-06	0.691	1	-	-
654378	-	8.63232e-06	0.707	1	-	-
696916	-	8.61045e-06	0.711	1	-	-
100880	Camptothecin	8.5893e-06	0.732	1	-	T1
113136	mansonone f	8.58311e-06	0.718	1	-	-
332890	-	8.58138e-06	0.729	1	-	-
679813	-	8.56683e-06	0.708	1	-	-
285166	oxin	8.56485e-06	0.72	1	-	-
744673	3-peg fudr (peg floxuridine)	8.55608e-06	0.739	1	-	-
692646	-	8.54327e-06	0.709	1	-	-
150555	mecal	8.53961e-06	0.712	1	-	-
123399	-	8.53953e-06	0.705	1	-	-
603108	clanfenur (inn)	8.52914e-06	0.743	1	-	-
704563	-	8.52085e-06	0.731	1	-	-
725983	-	8.50134e-06	0.713	1	-	-
27413	-	8.49662e-06	0.726	1	-	-
672194	-	8.49563e-06	0.733	1	-	-
742096	acnistin f	8.49061e-06	0.712	1	-	-
726216	3-(3,4,5-trimethoxyphenyl)-4-phenyl-2(5h)-furanone	8.45847e-06	0.717	1	-	-
668277	4-carbo-1-thiazolidine-3-o-gluconyl-.gamma.-lactone	8.45273e-06	0.721	1	-	-
663287	7-chloro-6-n-(4-(2'-pyridyl)piperazino)-5,8-quinolinedione	8.43082e-06	0.714	1	-	-
747251	-	8.43014e-06	0.726	1	-	-
351078	-	8.42247e-06	0.712	1	-	-
709520	-	8.41112e-06	0.711	1	-	-
144872	isonicotinonitrile, 2,3,5-trichloro-6-(methylsulfonyl)-	8.40929e-06	0.72	1	-	-
742949	-	8.40447e-06	0.748	1	-	-
732112	-	8.39877e-06	0.725	1	-	-
53638	fluorophenothiazine dihydrochloride	8.39722e-06	0.737	1	-	-
658247	-	8.39634e-06	0.727	1	-	-
260179	neoaureothin	8.38746e-06	0.723	1	-	-
627745	-	8.38286e-06	0.736	1	-	-
674701	-	8.38159e-06	0.729	1	-	-
743695	-	8.37315e-06	0.722	1	-	-
752389	-	8.35079e-06	0.77	1	-	-
696251	2-propyn-1-one, 3-(2,4-dimethoxy-5-pyrimidinyl)-1-phenyl-	8.34227e-06	0.749	1	-	-
688274	-	8.31986e-06	0.764	1	-	-
670969	-	8.31752e-06	0.747	1	-	-
122263	-	8.29422e-06	0.734	1	-	-
669888	-	8.28996e-06	0.708	1	-	-
699479	-	8.279e-06	0.734	1	-	-
153858	Maytansine	8.27757e-06	0.742	1	-	Tu
630732	-	8.25769e-06	0.714	1	-	-
698959	pneumocandin b(sub 0)	8.24178e-06	0.725	1	-	-
647322	-	8.22688e-06	0.741	1	-	-
724972	-	8.21599e-06	0.724	1	-	-
656203	discorhabdin b	8.21143e-06	0.712	1	-	-
113423	baker's antifol	8.20328e-06	0.723	1	-	-
299117	sendanin	8.13941e-06	0.73	1	-	-
328130	-	8.13176e-06	0.722	1	-	-
679018	-	8.11455e-06	0.727	1	-	-
266491	psorspermin	8.10293e-06	0.732	1	-	-
746685	[(2-phenyl-1h-indol-3-yl)methylene]malononitrile	8.09999e-06	0.756	1	-	-
685126	4-piperidinone, 3,5-bis[(4-fluorophenyl)methylene]-, (e,e)-	8.08714e-06	0.756	1	-	-
364830	Camptothecin Derivative	8.0865e-06	0.735	1	-	T1
732697	-	8.08341e-06	0.729	1	-	-
665671	-	8.06718e-06	0.746	1	-	-
335663	acetylrolandrolide	8.06614e-06	0.743	1	-	-
615258	b817373k389 from combetum caffrum	8.05421e-06	0.729	1	-	-
724603	-	8.05243e-06	0.747	1	-	-
730460	-	8.04958e-06	0.743	1	-	-
73241	-	8.04756e-06	0.734	1	-	-
665079	2-butene, 1,1,2,4,4-pentachloro-1,4-dinitro-	8.03405e-06	0.738	1	-	-
722565	-	8.00665e-06	0.773	1	-	-
13483	-	8.00247e-06	0.744	1	-	-
687850	-	7.98717e-06	0.727	1	-	-
668270	-	7.97902e-06	0.748	1	-	-
701389	-	7.95783e-06	0.753	1	-	-
697265	-	7.95442e-06	0.718	1	-	-
679796	-	7.95274e-06	0.734	1	-	-
692311	biopolymer (ch3no)n mw=12,000 daltons	7.95189e-06	0.779	1	-	-
674620	mol. wt.=2482.4	7.94637e-06	0.744	1	-	-
627777	-	7.93888e-06	0.748	1	-	-
649904	-	7.93856e-06	0.739	1	-	-
733255	-	7.91094e-06	0.732	1	-	HDAC
715224	-	7.89875e-06	0.715	1	-	-
682128	-	7.89754e-06	0.74	1	-	-
726901	-	7.89749e-06	0.733	1	-	-
695945	-	7.88688e-06	0.738	1	-	-
678501	-	7.88578e-06	0.755	1	-	-
698678	-	7.8811e-06	0.742	1	-	-
121713	-	7.88057e-06	0.737	1	-	-
681712	-	7.8772e-06	0.734	1	-	-
123032	-	7.87685e-06	0.741	1	-	-
680185	-	7.8561e-06	0.755	1	-	-
666227	-	7.85474e-06	0.752	1	-	-
710181	-	7.84022e-06	0.723	1	-	-
693539	-	7.82418e-06	0.735	1	-	-
95100	Digoxin	7.82111e-06	0.732	1	FDA approved	NonCan:CardG
173904	-	7.8146e-06	0.741	1	-	-
88054	-	7.80684e-06	0.733	1	-	-
81260	nitrocresolamine	7.80468e-06	0.74	1	-	-
733892	arylpurine derivatives	7.80169e-06	0.75	1	-	-
671902	-	7.79849e-06	0.752	1	-	-
704216	-	7.78867e-06	0.744	1	-	-
689133	-	7.78806e-06	0.741	1	-	-
673793	4-quinazolone, 7-amino-3-(4-methoxyphenyl)-, hydrate	7.78069e-06	0.767	1	-	-
753018	-	7.7782e-06	0.723	1	-	-
749870	-	7.74279e-06	0.723	1	-	-
749550	-	7.74088e-06	0.726	1	-	-
290806	-	7.73986e-06	0.752	1	-	-
681019	-	7.72623e-06	0.729	1	-	-
676469	-	7.71756e-06	0.724	1	-	-
726896	-	7.71038e-06	0.703	1	-	-
149286	1,4-pentadien-3-one, 1,5-di-3-pyridyl-	7.71036e-06	0.762	1	-	-
676864	-	7.71002e-06	0.736	1	-	-
695585	-	7.67301e-06	0.753	1	-	-
661236	-	7.65824e-06	0.735	1	-	-
254665	justicidin b	7.65514e-06	0.753	1	-	-
662193	acridine-9-amine, n-(3-aminopropyl)-1-nitro-	7.65428e-06	0.746	1	-	-
666517	-	7.65391e-06	0.746	1	-	-
703312	-	7.64489e-06	0.776	1	-	-
693852	11-chloro-10h-indolo[3,2-b]quinoline	7.63527e-06	0.771	1	-	-
691844	-	7.63263e-06	0.749	1	-	-
659853	L-alpha-Aminobutyric Acid	7.62712e-06	0.751	1	-	-
658851	-	7.62504e-06	0.756	1	-	-
719979	-	7.62079e-06	0.74	1	-	-
649310	-	7.60077e-06	0.765	1	-	-
294526	-	7.59609e-06	0.748	1	-	-
139021	1-(2-thiazoylazo)-2-naphthol	7.58746e-06	0.744	1	-	-
700030	-	7.58519e-06	0.772	1	-	-
285116	siomycin a	7.57558e-06	0.731	1	-	-
667472	-	7.56721e-06	0.748	1	-	-
712821	10-(diiodomethylene)-9(10)-phenanthrenone	7.56191e-06	0.744	1	-	-
743961	-	7.55441e-06	0.754	1	-	-
294600	melampodinin	7.54697e-06	0.765	1	-	-
263434	n,n'-bis(3-methoxy-9-acridinyl)-1,8-octanediamine	7.5368e-06	0.751	1	-	-
719210	-	7.53502e-06	0.746	1	-	-
131233	-	7.52794e-06	0.752	1	-	-
700914	-	7.50972e-06	0.745	1	-	-
743432	-	7.50645e-06	0.758	1	-	-
719152	-	7.50132e-06	0.776	1	-	-
668324	-	7.49481e-06	0.744	1	-	-
638066	2-n-methyl-6-thiaellipticinum iodide	7.46648e-06	0.777	1	-	T2
682829	-	7.46407e-06	0.764	1	-	-
11235	thioflavine	7.45072e-06	0.76	1	-	-
687308	-	7.43982e-06	0.772	1	-	-
637651	ellipticine	7.43812e-06	0.736	1	-	T2
670283	-	7.42442e-06	0.748	1	-	-
676426	-	7.41934e-06	0.746	1	-	-
634786	-	7.4165e-06	0.752	1	-	-
347217	-	7.40397e-06	0.756	1	-	-
665103	-	7.40174e-06	0.728	1	-	-
720560	-	7.40139e-06	0.735	1	-	-
87364	3,6-dibromophenanthrene-9,10-dione	7.39962e-06	0.763	1	-	-
681455	-	7.38896e-06	0.77	1	-	-
670689	-	7.38015e-06	0.767	1	-	-
154829	-	7.37947e-06	0.733	1	-	-
758682	artenimol	7.35585e-06	0.756	1	-	-
753221	-	7.34836e-06	0.759	1	-	-
662565	-	7.34391e-06	0.753	1	-	-
646200	-	7.32884e-06	0.758	1	-	-
743891	6-(2-hydroxy-3-methoxybenzyl)aminopurine-9-riboside	7.3237e-06	0.745	1	-	-
710554	-	7.30699e-06	0.747	1	-	-
723387	-	7.3026e-06	0.734	1	-	-
658145	2-(2-(dimethylamino)ethylamino)naphthazarin	7.29335e-06	0.744	1	-	-
335791	-	7.29244e-06	0.737	1	-	-
667275	perfragilin b	7.28502e-06	0.758	1	-	-
717826	-	7.28374e-06	0.76	1	-	-
645835	-	7.28223e-06	0.753	1	-	-
617668	b720389k237	7.28019e-06	0.755	1	-	-
694075	-	7.26685e-06	0.746	1	-	-
700549	-	7.2647e-06	0.753	1	-	-
733503	-	7.26045e-06	0.757	1	-	-
702400	-	7.25939e-06	0.764	1	-	-
705163	-	7.25619e-06	0.775	1	-	-
661832	-	7.24949e-06	0.755	1	-	-
735431	-	7.24438e-06	0.761	1	-	-
605607	-	7.2391e-06	0.787	1	-	-
661226	-	7.234e-06	0.738	1	-	-
708440	3-bromoacetamido-benzoylurea	7.23115e-06	0.742	1	-	-
656280	-	7.23092e-06	0.791	1	-	-
634785	-	7.23049e-06	0.77	1	-	-
737606	-	7.22007e-06	0.761	1	-	-
745450	-	7.21322e-06	0.767	1	-	-
699726	-	7.21258e-06	0.766	1	-	-
736178	-	7.20065e-06	0.772	1	-	-
720558	-	7.19959e-06	0.729	1	-	-
742804	-	7.19732e-06	0.75	1	-	-
701852	Vorinostat	7.1935e-06	0.745	1	FDA approved	HDAC
662784	-	7.18751e-06	0.743	1	-	-
401130	1,2-naphthoquinone, 3,7-dimethyl-	7.18396e-06	0.755	1	-	-
638646	7-Hydroxystaurosporine	7.18324e-06	0.75	1	Clinical trial	STK
646923	-	7.17878e-06	0.748	1	-	-
708044	-	7.1773e-06	0.763	1	-	-
606398	-	7.1598e-06	0.77	1	-	-
727049	-	7.1575e-06	0.761	1	-	-
335753	heliangolide	7.1549e-06	0.764	1	-	-
716567	-	7.15259e-06	0.752	1	-	-
669229	2-trans-n-buten-1-yl-estradiol	7.14924e-06	0.756	1	-	-
743559	-	7.14611e-06	0.753	1	-	-
59684	n-butyltriphenylphosphonium bromide	7.14218e-06	0.735	1	-	-
724981	-	7.14001e-06	0.769	1	-	-
724598	s-(dipropylarsino)-3-mercapto-1,2-propanediol	7.13691e-06	0.766	1	-	-
678404	-	7.12813e-06	0.755	1	-	-
25846	-	7.11844e-06	0.78	1	-	-
673796	-	7.11622e-06	0.752	1	-	-
749804	-	7.11011e-06	0.742	1	-	-
676316	-	7.10334e-06	0.739	1	-	-
684423	2-ethoxy-6,7-dehydroestra-1,3,5(10)-trien-3,17.beta.-diol	7.09987e-06	0.761	1	-	-
330500	Macbecin II	7.09888e-06	0.743	1	-	HSP90
255105	geldanamycin analog	7.09101e-06	0.772	1	-	-
717071	-	7.08801e-06	0.777	1	-	-
43684	-	7.08269e-06	0.778	1	-	-
268242	N,N-Dibenzyldaunorubicin	7.07626e-06	0.741	1	-	T2
720553	-	7.07185e-06	0.761	1	-	-
83492	-	7.06616e-06	0.756	1	-	-
748870	-	7.0641e-06	0.757	1	-	-
713156	triacetyl crambescidin 800 hydrochloride	7.05865e-06	0.761	1	-	-
700455	-	7.05066e-06	0.754	1	-	-
724602	s-(dimethylarsino)-3-mercapto-1,2-propyl dibenzoate	7.05051e-06	0.776	1	-	-
717201	-	7.04232e-06	0.761	1	-	-
113951	6-bromotoyocamycin	7.03778e-06	0.751	1	-	-
695941	-	7.03617e-06	0.775	1	-	-
688023	-	7.02674e-06	0.784	1	-	-
661223	-	7.02247e-06	0.772	1	-	-
740385	7-fluoro-2-benzoyl-3-trifluoromethylquioxaline 1,4-dioxide	7.01754e-06	0.77	1	-	-
11461	usaf sn-31	7.0084e-06	0.776	1	-	-
727826	-	7.00247e-06	0.774	1	-	-
637127	-	6.99872e-06	0.764	1	-	-
670789	-	6.98971e-06	0.756	1	-	-
645665	-	6.98716e-06	0.763	1	-	-
194350	euchrysine	6.98548e-06	0.777	1	-	-
753664	-	6.96969e-06	0.769	1	-	-
279503	isobrucein a	6.94585e-06	0.738	1	-	-
49490	-	6.93693e-06	0.754	1	-	-
665104	-	6.9244e-06	0.768	1	-	-
728090	-	6.91586e-06	0.776	1	-	-
701194	-	6.90772e-06	0.748	1	-	-
329507	deoxyphorbol, 20-o-acetyl-13-o-isobutyryl-12-o-(z,e)-2,4-	6.90742e-06	0.751	1	-	-
647246	antineoplastic-647246	6.89927e-06	0.753	1	-	-
670811	-	6.88964e-06	0.762	1	-	-
293074	-	6.88574e-06	0.775	1	-	-
334072	bisbenzimide	6.87808e-06	0.78	1	-	-
69187	methoxyelliptione	6.87452e-06	0.778	1	-	-
165715	9-acridinamine, n-(4-methoxyphenyl)-, monohydrochloride	6.874e-06	0.771	1	-	-
606195	from marine animal dolabella auricularia	6.86873e-06	0.752	1	-	-
673827	-	6.8685e-06	0.766	1	-	-
115980	-	6.86315e-06	0.775	1	-	-
36758	-	6.84501e-06	0.745	1	-	-
702338	-	6.81589e-06	0.774	1	-	-
748253	7-benzyl-5,7-dihydro-4h-isoxazolo[5,4-e]isoindole	6.81263e-06	0.759	1	-	-
744059	1-o-(.beta.-d-galactopyranosyl)-l-threo-dihydrosphinogsine	6.80436e-06	0.768	1	-	-
686560	-	6.80164e-06	0.786	1	-	-
89171	-	6.79e-06	0.785	1	-	-
698104	-	6.75006e-06	0.746	1	-	-
703122	-	6.74864e-06	0.789	1	-	-
349644	cyanocycline a	6.74756e-06	0.767	1	-	-
736079	-	6.74327e-06	0.78	1	-	-
111702	-	6.73447e-06	0.788	1	-	-
677962	-	6.73392e-06	0.775	1	-	-
301457	cycloalkannin	6.72351e-06	0.764	1	-	-
709238	-	6.72307e-06	0.765	1	-	-
665076	1,3-butadiene, 1,1,2,4,4-pentachloro-3-nitro-	6.7172e-06	0.776	1	-	-
682864	-	6.71467e-06	0.78	1	-	-
734207	-	6.71152e-06	0.782	1	-	-
205795	-	6.71007e-06	0.77	1	-	-
720571	-	6.70902e-06	0.787	1	-	-
268986	zoamix	6.70591e-06	0.761	1	-	-
676769	-	6.69555e-06	0.763	1	-	-
705162	-	6.69368e-06	0.783	1	-	-
661222	-	6.69349e-06	0.761	1	-	-
742860	-	6.69237e-06	0.753	1	-	-
680836	-	6.68645e-06	0.743	1	-	-
377852	-	6.68089e-06	0.769	1	-	-
666038	-	6.67545e-06	0.783	1	-	-
700643	-	6.67367e-06	0.787	1	-	-
691039	-	6.67335e-06	0.769	1	-	-
609397	from combretum caffrum plant	6.67094e-06	0.766	1	-	-
716304	-	6.63779e-06	0.765	1	-	-
734203	-	6.63348e-06	0.79	1	-	-
668325	-	6.62871e-06	0.783	1	-	-
750180	-	6.62476e-06	0.773	1	-	-
679431	2-ethoxy-6-keto-estradiol	6.62375e-06	0.783	1	-	-
676313	-	6.6231e-06	0.777	1	-	-
885	3,3'-diamino-4,4'-bis(dimethylamino)benzophenone	6.61236e-06	0.786	1	-	-
618261	-	6.59825e-06	0.773	1	-	-
328785	antineoplastic-328785	6.59475e-06	0.765	1	-	-
742413	prodigiosine methyl ketone	6.58417e-06	0.796	1	-	-
726512	phloeodictine a 1	6.57558e-06	0.777	1	-	-
648322	incarnal	6.57433e-06	0.781	1	-	-
128187	-	6.57067e-06	0.758	1	-	-
740028	(-)-dactylolide	6.56514e-06	0.773	1	-	-
330512	geldanamycin, n,n'-dimethyl	6.54817e-06	0.792	1	-	-
683787	9h-quino[4,3,2-de][1,10]phenanthrolin-9-one, 2-methyl-	6.54348e-06	0.772	1	-	-
658360	-	6.54151e-06	0.772	1	-	-
704115	-	6.53636e-06	0.779	1	-	-
670810	-	6.53102e-06	0.789	1	-	-
699149	-	6.52904e-06	0.778	1	-	-
645646	antineoplastic-645646	6.50909e-06	0.782	1	-	-
639829	Benzoylphenylurea	6.50273e-06	0.801	1	-	-
[truncated: 1,633 more rows]
