# Supplementary material for: Prioritization of candidate cancer drugs based on a drug functional similarity network constructed by integrating pathway activities and drug activities
Source: Mol Oncol. 2019 Aug 21;13(10):2259–77. doi: 10.1002/1878-0261.12564 (PMC6763777; doi:10.1002/1878-0261.12564)
Supplement: Supplementary file 8 — Table S7. Full list of candidate drugs for prostate cancer. [file MOL2-13-2259-s008.xlsx]

## Sheet: PRC
Supplementary Table S7. Full list of candidate drugs for prostate cancer
NSCID	DRUG.NAME	PRIOR.SCORE	P.VALUE	FDR	STATUS	M.O.A
123529	l-cysteine, s-(2-naphthalenyldiphenylmethyl)- (9ci)	0.00306625	0	0	-	-
123139	l-cysteine, s-[(4-methylphenyl)diphenylmethyl]- (9ci)	0.00305368	0	0	-	-
33408	n-acetyliodocolchinol	0.00305149	0	0	-	-
758645	Paclitaxel	0.00303535	0	0	FDA approved	Tu
668404	-	0.0030123	0	0	-	-
677423	amythiamicin a	0.00298768	0	0	-	-
736993	2-(naphthalen-2-yl)-1-(3,4,5-trimethoxyphenyl)-1h-imidazole	0.00298109	0	0	-	-
673185	tyrosine kinase inhibitor ate-44 (mw=187.185)	0.00295427	0	0	-	-
123528	l-cysteine, s-[(4-methoxyphenyl)diphenylmethyl]-	0.0029436	0	0	-	-
645017	1,4-bis[(2-aminoethyl)amino]-5,8-dihydroxyanthraquinone	0.00216152	0	0	-	-
249992	M-AMSA	0.0019599	0	0	-	T2
645018	1,4-bis(n-cysteinyldiethylamino)-5,8-dihydroxy anthraquinon	0.00195524	0	0	-	-
728091	-	0.00192904	0	0	-	-
140701	4'-(9-acridinylamino)sulfanilanilide, monohydrochloride	0.00191725	0	0	-	-
721387	-	0.00189306	0	0	-	-
154948	M-AMSA	0.00189175	0	0	-	T2
355644	Anthrapyrazole derivative	0.00186893	0	0	-	T2
628676	-	0.00186514	0	0	-	-
644945	-	0.00185802	0	0	-	-
759878	Irinotecan	0.00185016	0	0	FDA approved	T1
269719	-	0.00184804	0	0	-	-
735424	-	0.00184002	0	0	-	-
707691	-	0.00182917	0	0	-	-
736992	5-(naphthalen-2-yl)-1-(3,4,5-trimethoxyphenyl)-1h-imidazole	0.00180873	0	0	-	-
376739	-	0.00180805	0	0	-	-
403144	colchicamid	0.00179657	0	0	-	-
628663	-	0.00179469	0	0	-	-
58903	-	0.00179278	0	0	-	-
681636	Camptothecin Derivative	0.00179102	0	0	-	T1
728979	-	0.00178755	0	0	-	-
349174	Oxanthrazole	0.00178243	0	0	-	T2
663792	-	0.00177452	0	0	-	-
725026	2'-deoxy-2'-difluoromethylene-uridine	0.00177355	0	0	-	-
83219	n-(p-styrylphenyl)acetohydroxamic acid	0.00176242	0	0	-	-
102068	-	0.00175669	0	0	-	-
644960	-	0.00175113	0	0	-	-
741940	-	0.00174904	0	0	-	-
727622	-	0.00173939	0	0	-	-
707090	-	0.00172374	0	0	-	-
638066	2-n-methyl-6-thiaellipticinum iodide	0.00171745	0	0	-	T2
747379	-	0.00170232	0	0	-	-
743434	-	0.00168255	0	0	-	-
330770	-	0.00168093	0	0	-	-
748896	stereoisomer of nsc 675784-h	0.00167759	0	0	-	-
710556	-	0.00164833	0	0	-	-
125973	Paclitaxel	0.00163376	0	0	FDA approved	Tu
740028	(-)-dactylolide	0.00162818	0	0	-	-
211488	-	0.00162472	0	0	-	-
10010	-	0.00161681	0	0	-	-
750722	-	0.00161046	0	0	-	-
751151	-	0.00147824	0	0	-	-
670547	epothilon a and epothilon b (4:1 mixture)	0.00144812	0	0	-	-
698688	-	0.00104037	0	0	-	-
237538	2,4-thiazolidinedione, 5-(3-phenyl-2-propenylidene)-	0.00103419	0	0	-	-
48006	5-Fluoro-2-Deoxycytidine	0.000889194	0	0	-	-
758450	cholestan-5.alpha.-ol-3,6-dione	0.00206266	0.01	0.368182	-	-
718630	-	0.00196369	0.01	0.368182	-	-
357885	biantrazole	0.00193668	0.01	0.368182	-	-
649677	-	0.00193401	0.01	0.368182	-	-
35915	erythritol aziridine	0.00192157	0.01	0.368182	-	-
85230	-	0.00190765	0.01	0.368182	-	-
287513	ametantrone acetate	0.00187832	0.01	0.368182	-	-
111533	Methoxycamptothecin	0.00186936	0.01	0.368182	-	T1
683558	Camptothecin Derivative	0.00182668	0.01	0.368182	-	T1
736994	1-(naphthalen-2-yl)-2-(3,4,5-trimethoxyphenyl)-1h-imidazole	0.00182189	0.01	0.368182	-	-
741943	-	0.00182189	0.01	0.368182	-	-
348894	-	0.0018044	0.01	0.368182	-	-
105132	Deoxycamptothecin	0.00179145	0.01	0.368182	-	T1
681644	Camptothecin Derivative	0.00178308	0.01	0.368182	-	T1
721513	-	0.00177677	0.01	0.368182	-	-
667446	3,9-dibutyl-3,9-diethyl-1,5,7,11-tetraoxaspiro[5.5]undecane	0.00175799	0.01	0.368182	-	-
698095	-	0.00175193	0.01	0.368182	-	-
750720	-	0.00173273	0.01	0.368182	-	-
36768	-	0.00170314	0.01	0.368182	-	-
667450	-	0.00167246	0.01	0.368182	-	-
173516	-	0.00163424	0.01	0.368182	-	-
727859	(-)-Gossypol/0.1 methyl-t-butyl ether/0.7 hexane	0.0016317	0.01	0.368182	Clinical trial	Apo|BCL2
688027	-	0.00162739	0.01	0.368182	-	-
757050	badil	0.00155597	0.01	0.368182	-	-
673193	-	0.00147531	0.01	0.368182	-	-
705435	antineoplastic-d665837	0.00144987	0.01	0.368182	-	-
658831	-	0.00137292	0.01	0.368182	-	Tu
671864	-	0.0013696	0.01	0.368182	-	-
708782	-	0.00136842	0.01	0.368182	-	-
128184	-	0.0013658	0.01	0.368182	-	-
127754	-	0.0013602	0.01	0.368182	-	-
751605	-	0.00131966	0.01	0.368182	-	-
697786	-	0.00131409	0.01	0.368182	-	-
126228	-	0.00130968	0.01	0.368182	-	-
701564	-	0.0012943	0.01	0.368182	-	-
300288	-	0.00103446	0.01	0.368182	-	-
620257	-	0.00101783	0.01	0.368182	-	-
704533	-	0.00101272	0.01	0.368182	-	-
659948	-	0.00100176	0.01	0.368182	-	-
756738	Digoxin	0.000908909	0.01	0.368182	FDA approved	NonCan:CardG
734561	-	0.000885959	0.01	0.368182	-	-
658247	-	0.00011144	0.01	0.368182	-	-
748377	-	0.00180628	0.02	0.569531	-	-
659687	-	0.00179324	0.02	0.569531	-	-
98535	aminoanfol	0.0015811	0.02	0.569531	-	-
662160	-	0.00157513	0.02	0.569531	-	-
123138	l-cysteine, s-[(4-chlorophenyl)diphenylmethyl]-	0.00145909	0.02	0.569531	-	-
673192	-	0.0014335	0.02	0.569531	-	-
736359	-	0.0014086	0.02	0.569531	-	-
700370	-	0.00140574	0.02	0.569531	-	-
689291	-	0.00139762	0.02	0.569531	-	-
143241	-	0.00138594	0.02	0.569531	-	-
667642	cryptophycin	0.0013747	0.02	0.569531	-	-
631366	5-[2-(4-methoxyphenyl)ethyl]-1,2,3-trimethoxybenzene	0.0013519	0.02	0.569531	-	-
271967	-	0.00132589	0.02	0.569531	-	-
708070	gemmp[10]	0.0010481	0.02	0.569531	-	-
674182	-	0.00100698	0.02	0.569531	-	-
668281	(-)-.beta.-l-1-[(2-hydroxymethyl)-1,3-dioxolan-4yl]cytosine	0.000998987	0.02	0.569531	-	-
304425	tallysomycin s2b	0.000980501	0.02	0.569531	-	-
659950	-	0.000978153	0.02	0.569531	-	-
727972	-	0.00093124	0.02	0.569531	-	-
701743	-	0.000928062	0.02	0.569531	-	-
759857	Clofarabine	0.000903191	0.02	0.569531	FDA approved	Ds
683864	Temsirolimus	0.000866985	0.02	0.569531	FDA approved	STK|PK:MTOR
615291	bizelesin	0.000858065	0.02	0.569531	-	-
663249	Triapine	0.00019103	0.02	0.569531	Clinical trial	CC
176323	Camptothecin Derivative	0.000154081	0.02	0.569531	-	T1
667448	3,9-dimethylene-1,5,7,11-tetraoxaspiro[5.5]undecane	0.000142717	0.02	0.569531	-	-
643827	-	0.00011696	0.02	0.569531	-	-
275656	dioxadet	0.000108295	0.02	0.569531	-	-
748871	-	9.01255e-05	0.02	0.569531	-	-
646610	-	0.00166453	0.03	0.719408	-	-
749908	ferric-taxol	0.00148686	0.03	0.719408	-	-
126217	l-cysteine, s-[(4-bromophenyl)diphenylmethyl]- (9ci)	0.00142341	0.03	0.719408	-	-
251677	tetrol fr. taxus brevifolia	0.0013552	0.03	0.719408	-	-
679038	-	0.00129194	0.03	0.719408	-	-
757036	Fluorouracil	0.00128548	0.03	0.719408	FDA approved	Ds|Rs
680420	-	0.00102238	0.03	0.719408	-	-
156939	lomondomycin	0.000971746	0.03	0.719408	-	-
196473	ametantrone	0.00096838	0.03	0.719408	-	-
264137	Elliptinium Acetate	0.000943371	0.03	0.719408	Clinical trial	-
707692	-	0.000940333	0.03	0.719408	-	-
729352	-	0.000933836	0.03	0.719408	-	-
269720	-	0.000929443	0.03	0.719408	-	-
735037	Camptothecin Derivative	0.000192176	0.03	0.719408	-	T1
123463	-	0.00013238	0.03	0.719408	-	-
83265	Trityl cysteine	0.000130959	0.03	0.719408	-	Tu
740253	-	0.000128351	0.03	0.719408	-	-
113423	baker's antifol	9.98397e-05	0.03	0.719408	-	-
710559	-	9.71359e-05	0.03	0.719408	-	-
63878	Cytarabine	9.4607e-05	0.03	0.719408	FDA approved	Ds
307990	-	8.35522e-05	0.03	0.719408	-	-
750227	-	8.259e-05	0.03	0.719408	-	-
255523	n6-benzyladenosine-5'-phosphate	7.89892e-05	0.03	0.719408	-	-
673191	-	0.00143689	0.04	0.751546	-	-
650770	4-ethoxy-n-(3,4,5-trimethoxybenzyl)aniline hydrochloride	0.00143032	0.04	0.751546	-	-
123461	nsc-123461	0.00136739	0.04	0.751546	-	-
123140	l-cysteine, s-[bis(4-methylphenyl)phenylmethyl]-	0.00136281	0.04	0.751546	-	-
748141	1,1-bis(4-hydroxyphenyl)-2-ferrocenyl-but-1-ene	0.00109101	0.04	0.751546	-	-
680417	-	0.00108945	0.04	0.751546	-	-
156303	M-AMSA	0.00105942	0.04	0.751546	-	T2
733981	-	0.00104706	0.04	0.751546	-	-
663790	-	0.00100815	0.04	0.751546	-	-
645810	-	0.000957567	0.04	0.751546	-	-
733884	-	0.000953342	0.04	0.751546	-	-
26980	Mitomycin	0.000935103	0.04	0.751546	FDA approved	A2
728316	-	0.000895422	0.04	0.751546	-	-
719211	-	0.00089224	0.04	0.751546	-	-
407807	gitoxigenin	0.000856994	0.04	0.751546	-	-
650471	calactin	0.000841255	0.04	0.751546	-	-
123493	l-cysteine, s-[(4-fluorophenyl)diphenylmethyl]- (9ci)	0.000275413	0.04	0.751546	-	-
613327	Gemcitabine	0.0002152	0.04	0.751546	FDA approved	Ds
345647	chaetochromin	0.00020955	0.04	0.751546	-	-
600222	Benzenepropanoic acid	0.000184481	0.04	0.751546	-	Tu
673188	-	0.000183317	0.04	0.751546	-	Tu
141549	M-AMSA	0.000167685	0.04	0.751546	-	T2
755880	Mitomycin	0.000162761	0.04	0.751546	FDA approved	A2
669727	-	0.000157349	0.04	0.751546	-	-
29630	dichloroamethopterin	0.000156256	0.04	0.751546	-	-
269721	-	0.000144542	0.04	0.751546	-	-
758230	Floxuridine	0.000143287	0.04	0.751546	FDA approved	Ds
268965	benzaldehyde, 4-[bis[2-[(methylsulfonyl)oxy]ethyl]amino]-	0.000139057	0.04	0.751546	-	-
681632	Camptothecin Derivative	0.00013732	0.04	0.751546	-	T1
690274	-	0.000136134	0.04	0.751546	-	-
681645	Camptothecin Derivative	0.000119491	0.04	0.751546	-	T1
121879	-	0.000118749	0.04	0.751546	-	-
740383	-	0.000111938	0.04	0.751546	-	-
693543	-	0.000111734	0.04	0.751546	-	-
303812	Aphidicoline glycinate	0.000110045	0.04	0.751546	-	Ds
734430	-	0.000109366	0.04	0.751546	-	-
331269	geldanamycin, methyl-, n-	0.00010798	0.04	0.751546	-	-
697685	-	0.000104872	0.04	0.751546	-	-
132095	-	0.000102195	0.04	0.751546	-	-
720065	vedelianin	9.5226e-05	0.04	0.751546	-	-
123032	-	8.56007e-05	0.04	0.751546	-	-
680418	-	7.67684e-05	0.04	0.751546	-	-
128579	-	0.000903872	0.05	0.806416	-	-
159862	-	0.000232626	0.05	0.806416	-	-
759263	Topotecan	0.000203042	0.05	0.806416	FDA approved	T1
403529	-	0.00020007	0.05	0.806416	-	-
707389	Eribulin mesilate	0.000173188	0.05	0.806416	FDA approved	Tu
407335	-	0.000171746	0.05	0.806416	-	-
693545	-	0.000165858	0.05	0.806416	-	-
721385	-	0.000159239	0.05	0.806416	-	-
343493	n-butyryldeacetylcolchicine	0.000148866	0.05	0.806416	-	-
344270	-	0.000133903	0.05	0.806416	-	-
36373	-	0.000132404	0.05	0.806416	-	-
105546	riboprine(usan)	0.000129028	0.05	0.806416	-	-
670162	phosphonium, 1,8-octanediylbis[triphenyl-, diiodide	0.00012884	0.05	0.806416	-	-
133072	-	0.000128612	0.05	0.806416	-	-
156302	-	0.000126666	0.05	0.806416	-	-
673186	tyrosine kinase inhibitor bte-16 (mw=221.24)	0.00012372	0.05	0.806416	-	-
669728	-	0.000121671	0.05	0.806416	-	-
650766	4-ethyl-n-(3,4,5-trimethoxybenzyl)aniline, hydrochloride	0.000119193	0.05	0.806416	-	-
123469	-	0.000116131	0.05	0.806416	-	-
613799	20(s)-camptothecin-21-lactam	0.00011151	0.05	0.806416	-	-
654261	dmg amino bpu	0.000109206	0.05	0.806416	-	-
750723	-	9.59968e-05	0.05	0.806416	-	-
681633	Camptothecin Derivative	9.03924e-05	0.05	0.806416	-	T1
757824	fenbendazole (usan)	8.99651e-05	0.05	0.806416	-	-
7801	mauve	8.76551e-05	0.05	0.806416	-	-
164371	-	8.71936e-05	0.05	0.806416	-	-
740975	-	8.55298e-05	0.05	0.806416	-	-
675370	-	8.23665e-05	0.05	0.806416	-	-
663336	-	7.82963e-05	0.05	0.806416	-	-
125844	-	7.82306e-05	0.05	0.806416	-	-
751382	-	7.47893e-05	0.05	0.806416	-	-
143102	-	0.00097407	0.06	0.842775	-	-
66211	-	0.000940766	0.06	0.842775	-	-
150837	-	0.0009318	0.06	0.842775	-	-
620256	-	0.000910469	0.07	0.842775	-	-
674220	-	0.00088836	0.06	0.842775	-	-
314018	ansamitocin deriv	0.000248369	0.06	0.842775	-	-
82655	-	0.00024432	0.08	0.842775	-	-
748261	-	0.000221041	0.07	0.842775	-	-
708781	-	0.000220918	0.06	0.842775	-	-
748253	7-benzyl-5,7-dihydro-4h-isoxazolo[5,4-e]isoindole	0.000196434	0.08	0.842775	-	-
27640	Floxuridine	0.000182704	0.08	0.842775	FDA approved	Ds
154318	-	0.000176156	0.07	0.842775	-	-
21683	-	0.000173562	0.07	0.842775	-	-
606497	Camptothecin Derivative	0.000169317	0.07	0.842775	-	T1
692313	-	0.000166215	0.07	0.842775	-	-
745962	5-iodo-2-{[(2)-3-phenylprop-2-enoyl]amino}benzamide	0.000162662	0.07	0.842775	-	-
150440	-	0.000162108	0.06	0.842775	-	-
600221	-	0.000158793	0.07	0.842775	-	-
744675	-	0.00015748	0.06	0.842775	-	-
683556	Camptothecin Derivative	0.000157259	0.07	0.842775	-	T1
606499	Camptothecin Derivative	0.000154699	0.07	0.842775	-	T1
693167	-	0.000150427	0.06	0.842775	-	-
100770	-	0.000148288	0.08	0.842775	-	-
664401	-	0.000147869	0.08	0.842775	-	-
715142	4h-1-benzopyran-4-one,6-[[(ethoxy)imino]methyl]-2-phenyl-	0.000143862	0.08	0.842775	-	-
709358	-	0.000141969	0.08	0.842775	-	-
100434	-	0.000141011	0.06	0.842775	-	-
639174	Camptothecin Derivative	0.000139501	0.07	0.842775	-	T1
751956	-	0.000137733	0.07	0.842775	-	-
728319	-	0.000135255	0.07	0.842775	-	-
740475	-	0.000134197	0.07	0.842775	-	-
693169	-	0.00013415	0.07	0.842775	-	-
682756	-	0.000133738	0.08	0.842775	-	-
628679	-	0.00013351	0.08	0.842775	-	-
628672	-	0.000132557	0.06	0.842775	-	-
720689	-	0.000132361	0.08	0.842775	-	-
681637	Camptothecin Derivative	0.000131288	0.06	0.842775	-	T1
750719	-	0.000129813	0.06	0.842775	-	-
749028	-	0.000128885	0.08	0.842775	-	-
736735	-	0.000128172	0.06	0.842775	-	-
618862	-	0.000125972	0.06	0.842775	-	-
290813	-	0.000124254	0.06	0.842775	-	-
729812	-	0.000121288	0.06	0.842775	-	-
753575	-	0.000120142	0.07	0.842775	-	-
618049	-	0.000118309	0.07	0.842775	-	-
726671	-	0.000117822	0.08	0.842775	-	-
374028	Camptothecin Derivative	0.000117125	0.08	0.842775	-	T1
116878	cardiac glycoside	0.00011653	0.08	0.842775	-	-
143532	-	0.000116121	0.07	0.842775	-	-
50273	-	0.000113941	0.08	0.842775	-	-
687496	-	0.00011347	0.07	0.842775	-	-
666606	-	0.00011323	0.08	0.842775	-	-
35471	peltatin b	0.000111949	0.08	0.842775	-	-
1433	4-(butylamino)-1-phenyl-1h-pyrazolo[3,4-d]pyrimidine	0.000110637	0.08	0.842775	-	-
733882	-	0.000109052	0.07	0.842775	-	-
711099	-	0.000108985	0.06	0.842775	-	-
659000	-	0.000108503	0.07	0.842775	-	-
725986	-	0.000106422	0.06	0.842775	-	-
610458	Camptothecin Derivative	0.000106	0.07	0.842775	-	T1
758612	Bleomycin	0.000105978	0.07	0.842775	FDA approved	Db
281617	-	0.000105023	0.07	0.842775	-	-
671867	-	0.000104218	0.07	0.842775	-	Tu
134250	alanine, 3-[(.alpha.,.alpha.-diphenylpiperonyl)thio]-, l-	0.000104074	0.08	0.842775	-	-
726512	phloeodictine a 1	0.000103799	0.07	0.842775	-	-
728089	-	0.000101413	0.08	0.842775	-	-
186301	Thiocolchicine	9.96282e-05	0.06	0.842775	-	Tu
139484	-	9.87532e-05	0.08	0.842775	-	-
750395	2-(4-aminophenyl)benzoxazole	9.87194e-05	0.07	0.842775	-	-
96541	1-benzoyl-1,2-dihydrobenzo[f]quinaldonitrile	9.78937e-05	0.06	0.842775	-	-
639521	-	9.77802e-05	0.06	0.842775	-	-
364372	elactocin	9.39453e-05	0.06	0.842775	-	-
81303	-	9.33789e-05	0.08	0.842775	-	-
701973	-	9.3355e-05	0.07	0.842775	-	-
658417	-	9.24725e-05	0.07	0.842775	-	-
135758	Piperazinedione	9.17398e-05	0.08	0.842775	-	A7
341931	-	9.13022e-05	0.07	0.842775	-	-
754111	-	9.09599e-05	0.06	0.842775	-	-
215999	phenanthridine, 6-(5-nitro-2-furanyl)-	9.08497e-05	0.08	0.842775	-	-
758423	M-AMSA	8.83709e-05	0.07	0.842775	-	T2
120925	-	8.78142e-05	0.08	0.842775	-	-
759630	lanatoside c	8.7567e-05	0.08	0.842775	-	-
727801	-	8.72033e-05	0.08	0.842775	-	-
132276	-	8.69676e-05	0.08	0.842775	-	-
123465	-	8.54892e-05	0.07	0.842775	-	-
304426	tallysomycin s10b	8.51174e-05	0.06	0.842775	-	-
246131	Valrubicin	8.37141e-05	0.06	0.842775	FDA approved	T2
266748	-	8.25695e-05	0.08	0.842775	-	-
759882	nocodazole	8.24356e-05	0.08	0.842775	-	-
155694	9-methoxy-2,6-dimethylellipticinium iodide	8.05549e-05	0.08	0.842775	-	-
94600	Camptothecin	8.04731e-05	0.08	0.842775	-	T1
709439	-	7.98381e-05	0.07	0.842775	-	-
610457	Camptothecin Derivative	7.94184e-05	0.07	0.842775	-	T1
751281	desmethyleleutherobin	7.92577e-05	0.07	0.842775	-	-
718631	-	7.88087e-05	0.08	0.842775	-	-
656929	-	7.7618e-05	0.08	0.842775	-	-
750285	-	7.63043e-05	0.08	0.842775	-	-
705437	antineoplastic-d665839	7.62466e-05	0.08	0.842775	-	-
164011	pyridine, 2-chloro-3,5-bis(trichloromethyl)-	7.48106e-05	0.07	0.842775	-	-
616348	Irinotecan	7.23549e-05	0.08	0.842775	FDA approved	T1
731981	-	7.12469e-05	0.06	0.842775	-	-
10466	Basic Fuchsin	7.08762e-05	0.08	0.842775	-	-
334352	-	6.86874e-05	0.08	0.842775	-	-
676863	-	6.85358e-05	0.08	0.842775	-	-
737518	Indenoisoquinoline derivative	6.83687e-05	0.08	0.842775	-	T1
122819	Teniposide	6.83364e-05	0.08	0.842775	FDA approved	T2
166224	-	6.75163e-05	0.08	0.842775	-	-
734926	-	6.64789e-05	0.08	0.842775	-	-
671871	-	6.526e-05	0.06	0.842775	-	-
268879	-	6.48131e-05	0.06	0.842775	-	-
361792	Thiocolchicine	6.30713e-05	0.06	0.842775	-	Tu
665925	-	6.01948e-05	0.07	0.842775	-	-
664402	-	6.01227e-05	0.07	0.842775	-	Tu
694456	2,2':5',3"-terthiophene-5-carboxaldehyde	5.89646e-05	0.07	0.842775	-	-
754116	-	5.86633e-05	0.08	0.842775	-	-
645817	-	5.82371e-05	0.07	0.842775	-	-
741459	-	5.67171e-05	0.07	0.842775	-	-
679034	1,8-naphthyridin-4(1h)-one, 2-(3-chlorophenyl)-	5.54238e-05	0.07	0.842775	-	-
711142	-	5.50667e-05	0.08	0.842775	-	-
648114	antineoplastic-d648114	5.28187e-05	0.07	0.842775	-	-
654830	antineoplastic-d654830	4.66142e-05	0.08	0.842775	-	-
750916	-	0.000199353	0.09	0.863289	-	-
140380	-	0.000176336	0.09	0.863289	-	-
687369	-	0.000155712	0.09	0.863289	-	-
663791	-	0.000121382	0.09	0.863289	-	-
747522	3- methoxy-5h-8-methoxy-isoindolo[2,1-a]quinoxalin-6-one	0.000120654	0.09	0.863289	-	-
239272	-	0.00011756	0.09	0.863289	-	-
665500	-	0.000111837	0.09	0.863289	-	-
670653	-	0.000110127	0.09	0.863289	-	-
754077	-	0.000100712	0.09	0.863289	-	-
291927	-	9.90754e-05	0.09	0.863289	-	-
697912	5-fluoro deoxy uridine 10mer	9.5008e-05	0.09	0.863289	Clinical trial	-
662161	-	9.12307e-05	0.09	0.863289	-	-
653438	-	8.92729e-05	0.09	0.863289	-	-
701657	-	8.81367e-05	0.09	0.863289	-	-
667447	3,9-dicyclohexenyl-1,5,7,11-tetraoxaspiro[5.5]undecane	8.67593e-05	0.09	0.863289	-	-
744673	3-peg fudr (peg floxuridine)	8.48705e-05	0.09	0.863289	-	-
736200	saintopin e	8.00865e-05	0.09	0.863289	-	-
95100	Digoxin	7.98221e-05	0.09	0.863289	FDA approved	NonCan:CardG
90636	Vinblastine	7.78011e-05	0.09	0.863289	FDA approved	Tu
746685	[(2-phenyl-1h-indol-3-yl)methylene]malononitrile	7.59721e-05	0.09	0.863289	-	-
726903	-	7.48194e-05	0.09	0.863289	-	-
734237	7-methoxyisoindolo[1,2-a]quinoxalin-4(5h)one	7.47223e-05	0.09	0.863289	-	-
656158	6-chloro-7-nitro-5-trifluromethylbenzimidazole	6.90274e-05	0.09	0.863289	-	-
146396	nitidine, methoxydihydro	6.81834e-05	0.09	0.863289	-	-
148290	-	6.65487e-05	0.09	0.863289	-	-
313680	flubenol	6.50132e-05	0.09	0.863289	-	-
98572	.beta.-resorcylaldehyde, 2-pyridylhydrazone	6.29642e-05	0.09	0.863289	-	-
681634	Camptothecin Derivative	6.13325e-05	0.09	0.863289	-	T1
750491	nakiterpiosin	6.09394e-05	0.09	0.863289	-	-
754198	-	5.81165e-05	0.09	0.863289	-	-
695788	-	5.51772e-05	0.09	0.863289	-	-
757804	Etoposide	5.30386e-05	0.09	0.863289	FDA approved	T2
622691	-	5.03351e-05	0.09	0.863289	-	-
602313	-	4.71255e-05	0.09	0.863289	-	-
128187	-	0.000156311	0.1	0.893382	-	-
172774	-	0.000143885	0.1	0.893382	-	-
400085	4(1h)-quinolone, 5,6,7,8-tetrahydro-2-phenyl-	0.000125587	0.1	0.893382	-	-
676693	-	0.000108759	0.1	0.893382	-	-
123491	l-cysteine, s-[tris(4-methylphenyl)methyl]- (9ci)	0.000102113	0.1	0.893382	-	-
760087	Vinorelbine	9.9174e-05	0.1	0.893382	FDA approved	Tu
182986	AZQ	9.69248e-05	0.1	0.893382	-	A7
671866	-	9.51746e-05	0.1	0.893382	-	-
682128	-	9.48303e-05	0.1	0.893382	-	-
642328	-	9.34288e-05	0.1	0.893382	-	-
676187	-	9.16316e-05	0.1	0.893382	-	-
694488	-	8.53777e-05	0.1	0.893382	-	-
750423	-	8.26479e-05	0.1	0.893382	-	-
728073	Irinotecan	7.9477e-05	0.1	0.893382	FDA approved	T1
205506	-	7.947e-05	0.1	0.893382	-	-
665934	-	7.53954e-05	0.1	0.893382	-	-
692311	biopolymer (ch3no)n mw=12,000 daltons	7.14392e-05	0.1	0.893382	-	-
717553	-	7.14263e-05	0.1	0.893382	-	-
289900	-	7.12408e-05	0.1	0.893382	-	-
679035	1,8-naphthyridin-4(1h)-one, 2-(3-chlorophenyl)-5-methyl-	6.34958e-05	0.1	0.893382	-	-
98573	-	6.02829e-05	0.1	0.893382	-	-
683415	-	5.87023e-05	0.1	0.893382	-	-
58905	bc 76	5.63529e-05	0.1	0.893382	-	-
123978	sarveroside	5.47126e-05	0.1	0.893382	-	-
688028	-	5.40371e-05	0.1	0.893382	-	-
652174	-	5.26836e-05	0.1	0.893382	-	-
628803	-	5.26374e-05	0.1	0.893382	-	-
407806	echujetin	4.62544e-05	0.1	0.893382	-	-
640737	azatoxin	0.000128986	0.12	0.924736	-	-
618939	Camptothecin Derivative	0.00010548	0.11	0.924736	-	T1
754091	-	9.21503e-05	0.11	0.924736	-	-
132275	-	9.08297e-05	0.11	0.924736	-	-
721386	-	9.05566e-05	0.12	0.924736	-	-
736808	-	8.98665e-05	0.12	0.924736	-	-
710553	-	8.93465e-05	0.12	0.924736	-	-
650931	2'-bromo-4'-epi-daunorubicin	8.47565e-05	0.11	0.924736	-	-
153858	Maytansine	8.43971e-05	0.12	0.924736	-	Tu
202003	-	8.24153e-05	0.12	0.924736	-	-
134679	Carboqone; Carbazilquinone	8.22381e-05	0.11	0.924736	-	A7
675576	-	8.18021e-05	0.11	0.924736	-	-
727729	-	7.96553e-05	0.11	0.924736	-	-
724998	LMP-400	7.83748e-05	0.11	0.924736	Clinical trial	T1
683557	Camptothecin Derivative	7.73051e-05	0.12	0.924736	-	T1
670655	antineoplastic-d647567	7.38214e-05	0.11	0.924736	-	-
610456	Camptothecin Derivative	7.37148e-05	0.12	0.924736	-	T1
734187	-	7.2483e-05	0.12	0.924736	-	-
158388	4(1h)-quinazolinone, 2,3-dihydro-2-(3-methylphenyl)-	7.2213e-05	0.11	0.924736	-	-
127159	-	7.18429e-05	0.11	0.924736	-	-
254681	12-iminodaunorubicin hcl	7.17385e-05	0.12	0.924736	-	-
664403	-	7.14232e-05	0.12	0.924736	-	-
300289	pinafide	7.05333e-05	0.12	0.924736	-	-
711720	-	6.99886e-05	0.11	0.924736	-	-
750180	-	6.64637e-05	0.12	0.924736	-	-
747521	3- methoxy-5h-10-fluoro-isoindolo[2,1-a]quinoxalin-6-one	6.62671e-05	0.12	0.924736	-	-
87034	-	6.48022e-05	0.12	0.924736	-	-
645830	-	6.40397e-05	0.12	0.924736	-	-
30813	-	6.3833e-05	0.12	0.924736	-	-
671869	-	6.36983e-05	0.12	0.924736	-	-
650773	z-1-(4-methylthio-2-(3,4,5-trimethoxyphenyl)ethene	6.34348e-05	0.11	0.924736	-	-
668496	-	6.14586e-05	0.12	0.924736	-	-
736624	Indenoisoquinoline derivative	6.1068e-05	0.11	0.924736	-	T1
243929	-	6.06955e-05	0.11	0.924736	-	-
3083	-	6.05942e-05	0.12	0.924736	-	-
682561	cardenolide 2	6.00607e-05	0.12	0.924736	-	-
652173	-	5.97468e-05	0.11	0.924736	-	-
673187	-	5.92877e-05	0.11	0.924736	-	Tu
681635	Camptothecin Derivative	5.92643e-05	0.12	0.924736	-	T1
236657	viridomycin	5.90933e-05	0.12	0.924736	-	-
734185	-	5.87954e-05	0.11	0.924736	-	-
238159	nocodazole	5.79934e-05	0.12	0.924736	-	-
270927	eg 2	5.79038e-05	0.12	0.924736	-	-
681639	Camptothecin Derivative	5.68848e-05	0.11	0.924736	-	T1
652181	-	5.67978e-05	0.12	0.924736	-	-
708447	-	5.53277e-05	0.12	0.924736	-	-
249910	Camptothecin Derivative	5.49816e-05	0.12	0.924736	-	T1
720379	neoambrosin	5.44455e-05	0.11	0.924736	-	-
629971	Camptothecin Derivative	5.40351e-05	0.12	0.924736	-	T1
72151	-	5.39722e-05	0.12	0.924736	-	-
741291	-	5.36201e-05	0.12	0.924736	-	-
712006	-	5.29975e-05	0.12	0.924736	-	-
728317	-	5.22463e-05	0.11	0.924736	-	-
751500	-	5.06379e-05	0.12	0.924736	-	-
673596	7-Ethyl-10-hydroxycamptothecin	4.9894e-05	0.12	0.924736	FDA approved	T1
120958	kinetin riboside	4.97018e-05	0.12	0.924736	-	-
726769	-	4.85603e-05	0.11	0.924736	-	-
715643	-	4.71961e-05	0.11	0.924736	-	-
48241	-	4.6563e-05	0.11	0.924736	-	-
645814	-	4.59287e-05	0.12	0.924736	-	-
704545	-	4.54418e-05	0.12	0.924736	-	-
681641	Camptothecin Derivative	4.34588e-05	0.11	0.924736	-	T1
196539	-	4.23742e-05	0.12	0.924736	-	-
741296	-	4.13032e-05	0.12	0.924736	-	-
750106	-	3.81009e-05	0.12	0.924736	-	-
710557	-	0.000104217	0.13	0.9477	-	-
144470	wln: t66 bnj bo c1 enw	9.72766e-05	0.13	0.9477	-	-
709101	-	9.25752e-05	0.13	0.9477	-	-
758644	albendazole (usan)	7.56873e-05	0.13	0.9477	-	-
691039	-	7.24747e-05	0.13	0.9477	-	-
681638	Camptothecin Derivative	7.0618e-05	0.13	0.9477	-	T1
676192	-	6.88827e-05	0.13	0.9477	-	-
6152	chrysarobin	6.81304e-05	0.13	0.9477	-	-
754239	-	6.71137e-05	0.13	0.9477	-	-
750717	-	6.58993e-05	0.13	0.9477	-	-
266763	-	6.34964e-05	0.13	0.9477	-	-
647751	-	6.21028e-05	0.13	0.9477	-	-
737735	-	6.13765e-05	0.13	0.9477	-	-
708446	-	5.98126e-05	0.13	0.9477	-	-
637651	ellipticine	5.92616e-05	0.13	0.9477	-	T2
111062	-	5.90689e-05	0.13	0.9477	-	-
116787	venenatine	5.66901e-05	0.13	0.9477	-	-
758667	Teniposide	5.56252e-05	0.13	0.9477	FDA approved	T2
885	3,3'-diamino-4,4'-bis(dimethylamino)benzophenone	5.40431e-05	0.13	0.9477	-	-
721514	-	5.08103e-05	0.13	0.9477	-	-
382034	-	5.01297e-05	0.13	0.9477	-	-
33410	Colchicine Derivative	4.98027e-05	0.13	0.9477	-	Tu
683140	-	4.96297e-05	0.13	0.9477	-	-
332890	-	4.51764e-05	0.13	0.9477	-	-
123979	thevetin	4.51132e-05	0.13	0.9477	-	-
352299	2-methylellpticinium	4.49193e-05	0.13	0.9477	-	T2
704177	-	4.15552e-05	0.13	0.9477	-	-
628678	-	8.97462e-05	0.14	0.96283	-	-
112965	-	8.09556e-05	0.14	0.96283	-	-
7533	allocor	7.75665e-05	0.14	0.96283	-	-
681643	Camptothecin Derivative	7.03417e-05	0.14	0.96283	-	T1
256438	Medorubicin	6.65936e-05	0.14	0.96283	-	-
8675	ethyl violet	6.65895e-05	0.14	0.96283	-	-
113220	-	6.54073e-05	0.14	0.96283	-	-
609699	Topotecan	6.32573e-05	0.14	0.96283	FDA approved	T1
728509	-	6.0615e-05	0.14	0.96283	-	-
606698	Rapamycin	5.75726e-05	0.14	0.96283	FDA approved	STK|PK:MTOR
164878	-	5.70551e-05	0.14	0.96283	-	-
698037	Pemetrexed	5.56481e-05	0.14	0.96283	FDA approved	Df|AM
3082	x 49	5.56373e-05	0.14	0.96283	-	-
28866	-	5.34814e-05	0.14	0.96283	-	-
225112	-	5.34272e-05	0.14	0.96283	-	-
757425	ouabain	5.28128e-05	0.14	0.96283	-	-
107129	-	5.26828e-05	0.14	0.96283	-	-
125348	-	5.2487e-05	0.14	0.96283	-	-
750746	-	5.20492e-05	0.14	0.96283	-	-
127752	-	5.07803e-05	0.14	0.96283	-	-
93427	-	5.07374e-05	0.14	0.96283	-	-
746068	-	4.93905e-05	0.14	0.96283	-	-
759155	Doxorubicin	4.83651e-05	0.14	0.96283	FDA approved	T2
666227	-	4.49169e-05	0.14	0.96283	-	-
681642	Camptothecin Derivative	4.43831e-05	0.14	0.96283	-	T1
186266	pyrrolidinium, 1-ethyl-1-hexadecyl-, ethyl sulfate	4.37255e-05	0.14	0.96283	-	-
701389	-	4.33303e-05	0.14	0.96283	-	-
758188	azaserin	3.96802e-05	0.14	0.96283	-	-
652177	-	3.40328e-05	0.14	0.96283	-	-
645813	-	3.27436e-05	0.14	0.96283	-	-
711784	-	9.90467e-05	0.15	0.971137	-	-
727949	-	7.9368e-05	0.15	0.971137	-	-
745693	-	7.22453e-05	0.15	0.971137	-	-
628665	-	6.54248e-05	0.15	0.971137	-	-
658397	n-(4-aziridinylbutyl)-1,3-diaminopropane	6.2612e-05	0.15	0.971137	-	-
99445	cytosine arabinoside monophosphate	6.19626e-05	0.15	0.971137	-	-
650769	4-ethoxy-n-(3,4,5-trimethoxybenzyl)aniline	6.10065e-05	0.15	0.971137	-	-
710526	-	6.00861e-05	0.15	0.971137	-	-
295499	Camptothecin Derivative	5.69838e-05	0.15	0.971137	-	T1
281817	-	5.58492e-05	0.15	0.971137	-	-
656576	Midostaurin	5.56236e-05	0.15	0.971137	Clinical trial	STK|PK:PRKCA
3262	2,5-bis(ethylamino)hydroquinone	5.53403e-05	0.15	0.971137	-	-
656177	7-epi-10-deacetyltaxol	5.52654e-05	0.15	0.971137	-	-
710552	-	5.08469e-05	0.15	0.971137	-	-
698666	-	4.69477e-05	0.15	0.971137	-	-
728855	-	4.64899e-05	0.15	0.971137	-	-
637991	9,10-anthracenedione, 1,2,3,5,6,7-hexahydroxy-	4.64647e-05	0.15	0.971137	-	-
76919	-	4.54435e-05	0.15	0.971137	-	-
155693	9-methoxy-2-methylellipticinium iodide	4.45341e-05	0.15	0.971137	-	-
150862	bleomycin fraction blm-hpe	4.37891e-05	0.15	0.971137	-	-
205795	-	4.33847e-05	0.15	0.971137	-	-
638479	antineoplastic-638479	4.24286e-05	0.15	0.971137	-	-
302325	2,4-pyrimidinediamine, 5-(4-chloro-3-nitrophenyl)-6-ethyl-	4.23217e-05	0.15	0.971137	-	-
647752	antineoplastic-d647752	4.18929e-05	0.15	0.971137	-	-
712396	phosphine, [2-(dipyridinylphosphino)ethyl]diphenyl-	4.17282e-05	0.15	0.971137	-	-
725776	LMP776	4.05333e-05	0.15	0.971137	Clinical trial	T1
305783	2,4-quinazolinediamine, 6-(phenylsulfonyl)-	3.89241e-05	0.15	0.971137	-	-
145668	Cyclocytidine hydrochloride	3.88478e-05	0.15	0.971137	-	Ds
724387	3-(3,4-dimethoxyphenyl)-8-methoxyisocoumarin	3.8175e-05	0.15	0.971137	-	-
676514	9-[3-(2-nitroamidazol-1-yl)propyl]amino-1-nitroacridine.hcl	3.5883e-05	0.15	0.971137	-	-
734562	-	3.39698e-05	0.15	0.971137	-	-
743506	-	2.92334e-05	0.15	0.971137	-	-
676188	-	2.60949e-05	0.15	0.971137	-	-
121754	-	7.00183e-05	0.16	0.988475	-	-
637994	-	6.80882e-05	0.16	0.988475	-	-
682066	-	6.38977e-05	0.16	0.988475	-	-
750721	-	6.36355e-05	0.16	0.988475	-	-
753802	-	6.30581e-05	0.16	0.988475	-	-
53396	actinogen	6.25853e-05	0.16	0.988475	-	-
693572	-	5.75437e-05	0.16	0.988475	-	-
623527	-	5.57959e-05	0.16	0.988475	-	-
205357	-	5.48793e-05	0.16	0.988475	-	-
606986	Camptothecin Derivative	5.39853e-05	0.16	0.988475	-	T1
683414	-	5.18125e-05	0.16	0.988475	-	-
689131	8,9-di-o-aaptamine	5.11761e-05	0.16	0.988475	-	-
308881	-	5.02513e-05	0.16	0.988475	-	-
48034	-	4.91257e-05	0.16	0.988475	-	-
279503	isobrucein a	4.86074e-05	0.16	0.988475	-	-
112846	quinaspar	4.67959e-05	0.16	0.988475	-	-
754081	-	4.4161e-05	0.16	0.988475	-	-
748870	-	4.18976e-05	0.16	0.988475	-	-
678879	-	4.15279e-05	0.16	0.988475	-	-
732694	-	4.00965e-05	0.16	0.988475	-	-
730507	-	4.00342e-05	0.16	0.988475	-	-
179201	-	3.89556e-05	0.16	0.988475	-	-
667918	-	3.88145e-05	0.16	0.988475	-	-
666608	-	3.51882e-05	0.16	0.988475	-	Tu
752503	-	3.34023e-05	0.16	0.988475	-	-
696075	-	3.23472e-05	0.16	0.988475	-	-
280594	Triciribine phosphate	2.86058e-05	0.16	0.988475	Clinical trial	STK
707050	-	8.35485e-05	0.18	1	-	-
311152	9-hydroxy-2-(.beta.-diethylaminoethyl)ellipticinium acetate	8.29813e-05	0.17	1	-	-
711077	-	6.24145e-05	0.19	1	-	-
671136	-	5.99254e-05	0.18	1	-	-
116789	acovenoside b	5.90683e-05	0.17	1	-	-
720446	-	5.80821e-05	0.17	1	-	-
701187	-	5.63954e-05	0.21	1	-	-
743221	-	5.48573e-05	0.18	1	-	-
148790	olendrigenin	5.47665e-05	0.17	1	-	-
132277	-	5.45078e-05	0.19	1	-	-
710328	-	5.42663e-05	0.21	1	-	-
727208	3-(3,4-dimethoxyphenyl)-4-(4-methoxyphenyl)-2(5h)-furanone	5.15312e-05	0.17	1	-	-
124664	-	5.1295e-05	0.17	1	-	-
17273	propyl quinacrine mustard	5.11794e-05	0.17	1	-	-
645809	-	5.09929e-05	0.17	1	-	-
750421	-	5.06792e-05	0.23	1	-	-
256439	Idarubicin	5.00631e-05	0.2	1	FDA approved	T2
751109	-	5.00117e-05	0.19	1	-	-
665929	-	4.98538e-05	0.19	1	-	-
664404	1-[(2-phenylethoxy)methyl]-5-ethyl-6-(phenylseleno)uracil	4.96954e-05	0.17	1	-	-
710911	-	4.93333e-05	0.19	1	-	-
154751	urea, n'-(5,6-dichloro-1h-benzimidazol-2-yl)-n,n-dimethyl-	4.90142e-05	0.17	1	-	-
80103	2,3-butanediol, 1,4-bis(2-methyl-1-aziridinyl)- (8ci)	4.88549e-05	0.17	1	-	-
754244	-	4.87338e-05	0.17	1	-	-
700914	-	4.84192e-05	0.21	1	-	-
209926	4-thiazolidinone, 3-(1-phenylethyl)-2-thioxo-	4.82008e-05	0.18	1	-	-
134723	k 31	4.80602e-05	0.17	1	-	-
697784	-	4.78047e-05	0.19	1	-	-
353494	colchicine analog	4.77659e-05	0.18	1	-	-
606869	Clofarabine	4.7666e-05	0.19	1	FDA approved	Ds
639176	(s)9-amino-20-o-(n,n-dimethyl)glycinyl camptothecin.hcl	4.73649e-05	0.17	1	-	-
606398	-	4.72337e-05	0.2	1	-	-
683555	Camptothecin Derivative	4.69367e-05	0.17	1	-	T1
667451	-	4.6627e-05	0.2	1	-	-
627505	ellipticine	4.54533e-05	0.17	1	-	T2
95099	gitoxim	4.53658e-05	0.19	1	-	-
98579	bromochloromethotrexate	4.52183e-05	0.17	1	-	-
628674	-	4.52038e-05	0.21	1	-	-
710551	pyrido[3,2-g]quinoline-2,5,10(1h)-trione, 7-ethyl-	4.51093e-05	0.18	1	-	-
376254	-	4.50233e-05	0.22	1	-	-
667445	2,8-dimethyl-1,5,7,11-tetraoxaspiro[5.5]undecane	4.43393e-05	0.18	1	-	-
667452	-	4.41948e-05	0.19	1	-	-
692738	-	4.32725e-05	0.17	1	-	-
681646	Camptothecin Derivative	4.3255e-05	0.24	1	-	T1
710554	-	4.29902e-05	0.18	1	-	-
696558	n-(4-amino-4-deoxy-n10-methypteroyl)-d,l-homocysteic acid	4.24969e-05	0.24	1	-	-
746063	-	4.24775e-05	0.23	1	-	-
656178	7-Epi-10-deacetylbaccatin III	4.23524e-05	0.19	1	-	Tu
127157	-	4.23314e-05	0.2	1	-	-
688021	-	4.199e-05	0.17	1	-	-
104956	goniothalamin	4.15289e-05	0.19	1	-	-
730003	-	4.11567e-05	0.18	1	-	HDAC
716210	-	4.11184e-05	0.18	1	-	-
281383	-	4.10759e-05	0.29	1	-	-
637128	-	4.10198e-05	0.21	1	-	-
691844	-	4.09847e-05	0.22	1	-	-
752346	-	4.09343e-05	0.2	1	-	-
177382	tunicamycin	4.07714e-05	0.22	1	-	-
746687	-	4.0768e-05	0.28	1	-	-
742410	5- fluoro-2'-deoxyuridyly-(3'->5')-3'-c-ethynylcytosine	4.07563e-05	0.24	1	-	-
706744	Indenoisoquinoline derivative	4.07328e-05	0.23	1	-	T1
700211	-	4.07205e-05	0.19	1	-	-
734202	-	4.07065e-05	0.24	1	-	-
743690	-	4.06384e-05	0.22	1	-	-
735422	-	4.05042e-05	0.27	1	-	-
710547	-	4.01151e-05	0.19	1	-	-
281818	-	3.98976e-05	0.19	1	-	-
719999	-	3.98944e-05	0.21	1	-	-
725775	-	3.9883e-05	0.23	1	-	-
691877	-	3.98714e-05	0.2	1	-	-
128186	-	3.98012e-05	0.2	1	-	-
337766	Bisantrene hydrochloride	3.97016e-05	0.18	1	-	T2
256926	hyrcanoside	3.93043e-05	0.22	1	-	-
285689	-	3.92077e-05	0.25	1	-	-
628498	-	3.90268e-05	0.22	1	-	-
625774	n2,n4,n6-tribenzoyloxy-methyl-n2,n4,n6-trimethylmelamine	3.88767e-05	0.2	1	-	-
678914	-	3.88552e-05	0.23	1	-	-
695585	-	3.86525e-05	0.2	1	-	-
363979	active compound from cephalodiscus gilchristi	3.84974e-05	0.19	1	-	-
34927	-	3.807e-05	0.19	1	-	-
743507	-	3.80442e-05	0.24	1	-	-
719661	-	3.80085e-05	0.21	1	-	-
125066	Bleomycin	3.74155e-05	0.22	1	FDA approved	Db
143925	pekilocerin a	3.73537e-05	0.2	1	-	-
740520	4-bromo-2-(2-hydroxy-3-methyl-3-butenyl)phenol	3.73512e-05	0.19	1	-	-
693119	-	3.69911e-05	0.17	1	-	-
741916	-	3.68034e-05	0.2	1	-	-
135757	-	3.67154e-05	0.2	1	-	-
363250	-	3.65613e-05	0.21	1	-	-
281613	-	3.64621e-05	0.22	1	-	-
741739	-	3.63811e-05	0.19	1	-	-
745450	-	3.63173e-05	0.24	1	-	-
645812	-	3.6185e-05	0.22	1	-	-
748512	-	3.56802e-05	0.21	1	-	-
256942	Epirubicin	3.56738e-05	0.22	1	FDA approved	T2
622114	-	3.53335e-05	0.2	1	-	-
610459	Camptothecin Derivative	3.52679e-05	0.18	1	-	T1
77830	camolar	3.52254e-05	0.2	1	-	-
727357	-	3.52156e-05	0.2	1	-	-
269148	Menogaril	3.51247e-05	0.27	1	-	T2
706743	-	3.50822e-05	0.18	1	-	-
662192	-	3.50751e-05	0.18	1	-	-
695799	-	3.50483e-05	0.24	1	-	-
651727	.alpha.-cyclopentoblastine methanesulfonate salt	3.49027e-05	0.24	1	-	-
682309	geodiamolide d	3.485e-05	0.2	1	-	-
696992	nitro mbf-so2-cl	3.47898e-05	0.21	1	-	-
32967	-	3.47209e-05	0.22	1	-	-
82489	-	3.46882e-05	0.26	1	-	-
751503	-	3.4629e-05	0.22	1	-	-
737671	-	3.45286e-05	0.18	1	-	-
734783	-	3.42131e-05	0.21	1	-	-
705973	-	3.39855e-05	0.25	1	-	-
158383	4(1h)-quinazolinone, 2-(2,5-dimethylphenyl)-2,3-dihydro-	3.38006e-05	0.19	1	-	-
696881	9-aminocaptothecin lactam	3.36691e-05	0.24	1	-	-
643248	-	3.35919e-05	0.21	1	-	-
350102	1,3-benzodioxole, 5-methoxy-6-[1-(4-methoxyphenyl)ethyl]-	3.35623e-05	0.21	1	-	-
728090	-	3.33783e-05	0.19	1	-	-
707904	-	3.33763e-05	0.19	1	-	-
365360	-	3.32569e-05	0.26	1	-	-
645808	-	3.3213e-05	0.18	1	-	-
681640	Camptothecin Derivative	3.31083e-05	0.25	1	-	T1
683661	-	3.29886e-05	0.28	1	-	-
736681	-	3.2868e-05	0.23	1	-	-
166454	sorot	3.26517e-05	0.29	1	-	-
658396	n-(3-aziridinylpropyl)-1,4-diaminobutane	3.25348e-05	0.25	1	-	-
695943	-	3.25309e-05	0.25	1	-	-
301477	antineoplastic-301477	3.253e-05	0.23	1	-	-
728318	-	3.25067e-05	0.26	1	-	-
740384	3,7-di(trifluoromethyl)-2-benzoylquioxaline 1,4-dioxide	3.24772e-05	0.2	1	-	-
741354	-	3.2467e-05	0.19	1	-	-
709237	Camptothecin Derivative	3.24188e-05	0.2	1	-	T1
708439	3-chloroacetamido-benzoylurea	3.23941e-05	0.22	1	-	-
529861	chlorasquin	3.23134e-05	0.2	1	-	-
715192	-	3.22721e-05	0.21	1	-	-
683659	-	3.22695e-05	0.17	1	-	-
747292	-	3.21343e-05	0.28	1	-	-
732795	-	3.19072e-05	0.27	1	-	-
345845	-	3.1823e-05	0.23	1	-	-
104129	-	3.18105e-05	0.26	1	-	-
83492	-	3.17917e-05	0.18	1	-	-
163949	3,6-diamino-10-methylacridinium chloride hydrochloride	3.17652e-05	0.18	1	-	-
744209	-	3.172e-05	0.19	1	-	-
701186	2-debenzoyl-2-(3,5-difluorobenzoyl)taxol	3.16812e-05	0.21	1	-	-
107124	Camptothecin Derivative	3.15657e-05	0.21	1	-	T1
673791	-	3.13345e-05	0.2	1	-	-
339579	-	3.12574e-05	0.25	1	-	-
700367	homohalichondrin b diacetate 19,26-tetraol	3.12078e-05	0.25	1	-	-
683664	-	3.1167e-05	0.3	1	-	-
683777	-	3.07992e-05	0.32	1	-	-
79093	gardenin b	3.07114e-05	0.19	1	-	-
729109	trans-n-(6-chrysenyl)-3-mesyloxy-4-phenyl-2-azetidinone	3.05706e-05	0.19	1	-	-
40665	pc 254	3.05563e-05	0.22	1	-	-
143106	-	3.04953e-05	0.18	1	-	-
727970	-	3.04589e-05	0.32	1	-	-
743688	-	3.02498e-05	0.19	1	-	-
276382	pepleo	3.02328e-05	0.25	1	-	-
690391	(s)-10,11-methelenedioxycamptothecin lactam	3.02094e-05	0.25	1	-	-
754238	-	3.02055e-05	0.21	1	-	-
339616	-	3.01117e-05	0.23	1	-	-
691246	-	2.98338e-05	0.2	1	-	-
752892	-	2.9809e-05	0.19	1	-	-
637130	-	2.97543e-05	0.29	1	-	-
724550	2-(4-phenylsulfanyl-benzyl)-1h-naphth[2,3-d]imidazole	2.97254e-05	0.21	1	-	-
699412	-	2.96891e-05	0.23	1	-	-
740644	-	2.9621e-05	0.27	1	-	-
82587	-	2.95785e-05	0.22	1	-	-
330507	Tanespimycin	2.95638e-05	0.23	1	Clinical trial	HSP90
743695	-	2.95378e-05	0.21	1	-	-
740845	-	2.95337e-05	0.29	1	-	-
747339	-	2.94256e-05	0.21	1	-	-
644221	-	2.94078e-05	0.2	1	-	-
362454	-	2.93964e-05	0.25	1	-	-
736152	-	2.93509e-05	0.21	1	-	-
79543	-	2.92955e-05	0.3	1	-	-
637126	-	2.91185e-05	0.18	1	-	-
683662	-	2.91026e-05	0.21	1	-	-
727207	3,4-bis-(4-methoxyphenyl)-2(5h)-furanone	2.88382e-05	0.26	1	-	-
603071	Aminocamptothecin	2.88209e-05	0.25	1	-	T1
726432	-	2.87607e-05	0.29	1	-	-
652886	-	2.87324e-05	0.22	1	-	-
634724	10,11-methylenedioxycamptothecin	2.87084e-05	0.2	1	-	T1
317003	-	2.85949e-05	0.25	1	-	-
748393	-	2.85593e-05	0.19	1	-	-
734643	-	2.84697e-05	0.27	1	-	-
335989	colchine, 2-demethyl, n-trifluoro acetyl	2.84032e-05	0.26	1	-	-
281245	compactin	2.83939e-05	0.33	1	-	-
332598	Rhizoxin	2.83885e-05	0.23	1	-	Tu
714446	-	2.83228e-05	0.29	1	-	-
720553	-	2.82968e-05	0.25	1	-	-
766927	-	2.81846e-05	0.22	1	-	-
355457	-	2.81663e-05	0.27	1	-	-
211490	-	2.80905e-05	0.26	1	-	-
735186	4'-(1h-benzimidazol-2-yl)1,1biphenyl-4-amine	2.80757e-05	0.29	1	-	-
144698	-	2.80329e-05	0.28	1	-	-
638788	2-n-methyl-6-oxaellipticinium acetate	2.79984e-05	0.28	1	-	-
743696	-	2.79033e-05	0.26	1	-	-
107529	pararosaniline pamoate	2.78105e-05	0.27	1	-	-
125845	-	2.7739e-05	0.22	1	-	-
671870	-	2.7689e-05	0.18	1	-	Tu
743504	-	2.76776e-05	0.28	1	-	-
743891	6-(2-hydroxy-3-methoxybenzyl)aminopurine-9-riboside	2.76722e-05	0.2	1	-	-
662191	-	2.76317e-05	0.26	1	-	-
650765	4-ethyl-n-(3,4,5-trimethoxybenzyl)aniline	2.76057e-05	0.3	1	-	-
707773	-	2.76042e-05	0.25	1	-	-
354844	albacarcin v	2.72845e-05	0.3	1	-	-
382035	-	2.70355e-05	0.19	1	-	-
115928	-	2.70243e-05	0.2	1	-	-
724037	-	2.69487e-05	0.21	1	-	-
135168	-	2.68347e-05	0.18	1	-	-
710560	-	2.68129e-05	0.28	1	-	-
347217	-	2.68126e-05	0.26	1	-	-
691849	-	2.68041e-05	0.2	1	-	-
710549	-	2.68018e-05	0.27	1	-	-
260610	1,6-hexanediamine, n,n'-bis(3-methoxy-9-acridinyl)-	2.67758e-05	0.19	1	-	-
139105	Soluble Baker's Antifol	2.66738e-05	0.21	1	-	Ds|Rs
710607	-	2.66666e-05	0.29	1	-	-
664173	4-(1h)quinolinone, 2-(3-methoxyphenyl)-6-(dimethylamino)-	2.66554e-05	0.21	1	-	-
745501	-	2.66316e-05	0.35	1	-	-
730248	-	2.65947e-05	0.24	1	-	-
382049	-	2.65143e-05	0.26	1	-	-
364830	Camptothecin Derivative	2.64893e-05	0.25	1	-	T1
409304	-	2.63471e-05	0.2	1	-	-
31780	astraphloxin	2.63221e-05	0.26	1	-	-
670654	-	2.63e-05	0.21	1	-	-
226080	Rapamycin	2.62592e-05	0.28	1	FDA approved	STK|PK:MTOR
702158	7-epi-3,4-bis-nor-dolastatin 11	2.61879e-05	0.22	1	-	-
50869	-	2.61375e-05	0.2	1	-	-
645008	intoplicine	2.6029e-05	0.24	1	-	-
615441	-	2.59886e-05	0.19	1	-	-
734199	-	2.59693e-05	0.32	1	-	-
742611	-	2.59362e-05	0.26	1	-	HDAC
683786	9h-quino[4,3,2-de][1,10]phenanthrolin-9-one, 10-methoxy-	2.58625e-05	0.22	1	-	-
735205	-	2.57893e-05	0.21	1	-	-
638498	3,4,4',5-tetramethoxybenzophenone	2.56181e-05	0.2	1	-	-
720538	-	2.56064e-05	0.28	1	-	-
673794	-	2.55441e-05	0.27	1	-	-
693325	-	2.54868e-05	0.28	1	-	-
685272	-	2.53787e-05	0.26	1	-	-
736202	Indenoisoquinoline derivative	2.5072e-05	0.24	1	-	T1
743962	-	2.50353e-05	0.21	1	-	-
82151	Daunorubicin	2.5008e-05	0.21	1	FDA approved	T2
749550	-	2.48194e-05	0.26	1	-	-
753219	3-hydroxy-8-methoxyisoindolo[2,1a]quinoxalin-6-(5h)-one	2.47937e-05	0.28	1	-	-
685126	4-piperidinone, 3,5-bis[(4-fluorophenyl)methylene]-, (e,e)-	2.47662e-05	0.24	1	-	-
100880	Camptothecin	2.45901e-05	0.27	1	-	T1
677621	-	2.44863e-05	0.26	1	-	-
677598	-	2.44586e-05	0.29	1	-	-
90137	sulfide, 2,4-dinitrophenyl 2-nitro-p-tolyl	2.43395e-05	0.28	1	-	-
752504	-	2.42599e-05	0.3	1	-	-
146397	nitidine, chloride (8ci)	2.4101e-05	0.32	1	-	-
207895	wln: t56 bnonj bo fnw i- at6n dntj d1	2.40649e-05	0.3	1	-	-
765773	3,4-di-p-tolylisoxazolo[3,4-d]pyridazin-7(6h)-one	2.3918e-05	0.22	1	-	-
679036	1,8-naphthyridin-4(1h)-one, 2-(3-chlorophenyl)-6-methyl-	2.37467e-05	0.29	1	-	-
692736	-	2.37271e-05	0.31	1	-	-
150432	-	2.37193e-05	0.26	1	-	-
76356	9.beta.-d-arabinofuranosyl-2-chloroadenine	2.36734e-05	0.29	1	-	-
668490	-	2.34473e-05	0.25	1	-	-
759195	epirubicin hydrochloride (usan)	2.33992e-05	0.33	1	-	-
726764	-	2.33981e-05	0.3	1	-	-
606985	Camptothecin Derivative	2.33503e-05	0.32	1	-	T1
275971	-	2.33285e-05	0.31	1	-	-
708069	-	2.32728e-05	0.21	1	-	-
78634	-	2.31469e-05	0.27	1	-	-
3077	d 54	2.30993e-05	0.34	1	-	-
732183	chaksine sulfate	2.30865e-05	0.31	1	-	-
128571	nsc-128571	2.30658e-05	0.3	1	-	-
134544	-	2.28607e-05	0.33	1	-	-
97374	diethylcyanine	2.28375e-05	0.24	1	-	-
7853	2,6-dichloro-7-methylpurine	2.25816e-05	0.28	1	-	-
695915	-	2.25519e-05	0.36	1	-	-
116555	nogalamycin-n-oxide	2.22739e-05	0.26	1	-	-
751955	-	2.22674e-05	0.3	1	-	-
736494	-	2.22027e-05	0.23	1	-	-
639207	-	2.21072e-05	0.25	1	-	-
695939	-	2.20802e-05	0.33	1	-	-
123127	Doxorubicin	2.20772e-05	0.31	1	FDA approved	T2
36354	tmca	2.19978e-05	0.29	1	-	-
638410	-	2.18148e-05	0.34	1	-	-
729529	stereoisomer of nsc 672622-t	2.18005e-05	0.35	1	-	-
667880	-	2.17591e-05	0.3	1	-	-
740974	-	2.17483e-05	0.36	1	-	-
106995	lomofungin	2.17111e-05	0.32	1	-	-
747558	6-(4-ethylphenyl)-2-benzenesulfonamidepyridazine-3(2h)-one	2.16859e-05	0.31	1	-	-
740385	7-fluoro-2-benzoyl-3-trifluoromethylquioxaline 1,4-dioxide	2.15375e-05	0.31	1	-	-
648543	n-(3,4,5-trimethoxybenzyl)-4-methoxyaniline hydrochloride	2.15339e-05	0.26	1	-	-
682094	-	2.1499e-05	0.29	1	-	-
667640	-	2.13095e-05	0.3	1	-	-
6883	-	2.12697e-05	0.29	1	-	-
701194	-	2.10655e-05	0.36	1	-	-
746807	dihydrohalichondramide	2.08705e-05	0.33	1	-	-
372547	-	2.08342e-05	0.35	1	-	-
667932	-	2.079e-05	0.32	1	-	-
737132	-	2.07398e-05	0.28	1	-	-
754197	-	2.0739e-05	0.27	1	-	-
664718	-	2.06718e-05	0.4	1	-	-
757427	aminopterin	2.0591e-05	0.26	1	-	-
661746	2-Debenzoyl-2-(3',5'-difluorobenzoyl)-15(16)-anhydro-11(15->1)-abeotaxol	2.04829e-05	0.27	1	-	Tu
105014	Cladribine	2.04231e-05	0.29	1	FDA approved	Ds
759614	6-Mercaptopurine	2.03558e-05	0.29	1	FDA approved	Ds
717823	-	2.0274e-05	0.34	1	-	-
726767	-	2.01932e-05	0.32	1	-	-
734207	-	2.01448e-05	0.35	1	-	-
745486	-	1.99991e-05	0.29	1	-	-
705533	antineoplastic-d665843	1.9996e-05	0.35	1	-	-
700089	diazonamide a	1.98785e-05	0.36	1	-	-
671872	-	1.98651e-05	0.33	1	-	-
750424	pu-h71.2hcl	1.98041e-05	0.32	1	-	-
665497	-	1.97753e-05	0.31	1	-	-
81260	nitrocresolamine	1.97138e-05	0.31	1	-	-
718212	-	1.96949e-05	0.33	1	-	-
715812	-	1.96417e-05	0.32	1	-	-
4184	p,p'-dihydroxystilbene	1.95272e-05	0.32	1	-	-
692745	-	1.93929e-05	0.33	1	-	-
736607	-	1.92999e-05	0.29	1	-	-
295566	neopluramycin	1.92368e-05	0.32	1	-	-
38270	olivomycin	1.92189e-05	0.33	1	-	-
639754	-	1.92074e-05	0.32	1	-	-
727722	-	1.91836e-05	0.33	1	-	-
637993	-	1.91433e-05	0.28	1	-	-
336053	1-piperidinesulfonamide, n-(7-amino-2-naphthalenyl)-	1.90396e-05	0.24	1	-	-
731589	-	1.89716e-05	0.32	1	-	-
757113	dl-amethopterin	1.88798e-05	0.31	1	-	-
737344	-	1.88608e-05	0.38	1	-	-
330500	Macbecin II	1.88165e-05	0.26	1	-	HSP90
751501	-	1.87801e-05	0.34	1	-	-
606172	Camptothecin Derivative	1.87752e-05	0.28	1	-	T1
56410	Porfiromycin	1.87626e-05	0.35	1	-	A7
745089	-	1.87618e-05	0.38	1	-	-
382046	-	1.87044e-05	0.36	1	-	-
711946	antineoplastic-d668094	1.86946e-05	0.36	1	-	-
682067	-	1.86728e-05	0.37	1	-	-
339768	-	1.85544e-05	0.28	1	-	-
726973	-	1.85404e-05	0.28	1	-	-
731155	-	1.84952e-05	0.29	1	-	-
652888	-	1.8486e-05	0.23	1	-	-
3053	Actinomycin D	1.84353e-05	0.31	1	FDA approved	Db
305799	2,4-quinazolinediamine, 6-[[4-(dimethylamino)phenyl]thio]-	1.83315e-05	0.37	1	-	-
724628	-	1.82611e-05	0.37	1	-	-
611377	-	1.82264e-05	0.3	1	-	-
691127	-	1.81712e-05	0.27	1	-	-
381862	-	1.81627e-05	0.4	1	-	-
670656	-	1.81369e-05	0.44	1	-	-
107660	actinomycin pip t.beta.	1.80143e-05	0.3	1	-	-
684440	-	1.80133e-05	0.32	1	-	-
753664	-	1.80032e-05	0.31	1	-	-
78572	wln: t66 bnj bo emq &gh	1.8003e-05	0.31	1	-	-
675255	-	1.79354e-05	0.33	1	-	-
720529	-	1.77437e-05	0.25	1	-	-
699147	-	1.77335e-05	0.37	1	-	-
744116	-	1.76326e-05	0.25	1	-	-
642915	-	1.75465e-05	0.33	1	-	-
368390	Brequinar	1.75158e-05	0.38	1	-	Ds|Rs
654509	pirarubicin hcl	1.74937e-05	0.3	1	-	-
727356	-	1.74635e-05	0.32	1	-	-
671139	-	1.73989e-05	0.28	1	-	-
49842	Vinblastine	1.73577e-05	0.32	1	FDA approved	Tu
291925	-	1.72432e-05	0.29	1	-	-
750050	-	1.71562e-05	0.31	1	-	-
699149	-	1.69862e-05	0.39	1	-	-
638635	-	1.69297e-05	0.35	1	-	-
709238	-	1.69101e-05	0.42	1	-	-
658868	1,8-naphthyridin-4(1h)-one, 6-methyl-2-phenyl-	1.68828e-05	0.3	1	-	-
606699	-	1.68591e-05	0.35	1	-	-
369395	10-aminocamptothecin	1.68222e-05	0.3	1	-	T1
716304	-	1.68192e-05	0.36	1	-	-
710181	-	1.68027e-05	0.32	1	-	-
671865	-	1.67875e-05	0.32	1	-	-
706010	-	1.67336e-05	0.3	1	-	-
757363	Tyrothricin	1.67225e-05	0.4	1	FDA approved	Ant
645619	-	1.6705e-05	0.33	1	-	-
339877	-	1.66929e-05	0.32	1	-	-
752461	-	1.65859e-05	0.41	1	-	-
646923	-	1.65187e-05	0.34	1	-	-
328426	phyllanthoside	1.64711e-05	0.38	1	-	-
675366	-	1.64111e-05	0.41	1	-	-
219734	1,8-octanediamine, n,n'-di-9-acridinyl- (9ci)	1.63978e-05	0.33	1	-	-
728076	-	1.63661e-05	0.41	1	-	-
680185	-	1.63225e-05	0.36	1	-	-
623128	14-fluoro-4-demethoxydaunorubicin	1.62472e-05	0.43	1	-	-
123511	-	1.62205e-05	0.33	1	-	-
698960	pneumocandin c(sub 0)	1.61915e-05	0.3	1	-	-
726217	combretastatin a4-analogue	1.61588e-05	0.38	1	-	-
710555	-	1.61548e-05	0.41	1	-	-
151980	4-quinolinol, 7-methoxy-2-phenyl-	1.60953e-05	0.37	1	-	-
302991	Camptothecin Derivative	1.60947e-05	0.46	1	-	T1
696124	5h-benzo[b]carbazole-6,11-dione, 2-hydroxy-5-methyl-	1.60779e-05	0.36	1	-	-
726902	-	1.60698e-05	0.32	1	-	-
757387	acriflavinium hydrochloride	1.60672e-05	0.31	1	-	-
281929	-	1.60492e-05	0.35	1	-	-
693118	-	1.6022e-05	0.44	1	-	-
696559	n-(4-amino-4-deoxy-n10-methypteroyl)-l-homocysteic acid	1.59956e-05	0.37	1	-	-
690964	-	1.59675e-05	0.36	1	-	-
696129	-	1.59658e-05	0.37	1	-	-
673804	-	1.59626e-05	0.34	1	-	-
73019	-	1.59357e-05	0.38	1	-	-
69608	purine-6-thiol, ethyl carbonate	1.59058e-05	0.43	1	-	-
613662	albomycin .delta.2	1.58879e-05	0.28	1	-	-
690634	-	1.58868e-05	0.41	1	-	-
670120	aclacinomycin x	1.58835e-05	0.38	1	-	-
299117	sendanin	1.58466e-05	0.36	1	-	-
311153	9-hydroxy-2-(2-piperidinylethyl)ellipticinium acetate	1.58252e-05	0.33	1	-	-
667251	2-propenenitrile, 3-[3-(dimethylamino)phenyl]-2-phenyl-	1.57984e-05	0.31	1	-	-
665803	didemnin a, n-l-prolyl-2-l-allothreonine (9ci)	1.57864e-05	0.37	1	-	-
132279	-	1.57663e-05	0.38	1	-	-
710548	thiocoraline	1.57099e-05	0.44	1	-	-
665805	-	1.56837e-05	0.33	1	-	-
744693	-	1.56403e-05	0.33	1	-	-
237106	2-hydroxy-2-deaminoactinomycin c	1.56159e-05	0.4	1	-	-
360702	-	1.55674e-05	0.41	1	-	-
692739	-	1.55489e-05	0.32	1	-	-
691851	-	1.54852e-05	0.35	1	-	-
292816	-	1.54272e-05	0.37	1	-	-
263434	n,n'-bis(3-methoxy-9-acridinyl)-1,8-octanediamine	1.53764e-05	0.33	1	-	-
382054	-	1.53183e-05	0.43	1	-	-
219733	n,n'-di-9-acridinyl-1,6-hexanediamine	1.53129e-05	0.37	1	-	-
748873	-	1.52201e-05	0.45	1	-	-
707149	neritaloside	1.51895e-05	0.32	1	-	-
697686	-	1.51449e-05	0.44	1	-	-
702400	-	1.50827e-05	0.34	1	-	-
759817	artesunate	1.50702e-05	0.28	1	-	-
691852	-	1.50635e-05	0.41	1	-	-
43684	-	1.50328e-05	0.37	1	-	-
636092	-	1.50212e-05	0.4	1	-	-
724629	-	1.50045e-05	0.45	1	-	-
646946	rhodium dimer	1.49639e-05	0.41	1	-	-
693120	-	1.49585e-05	0.27	1	-	-
681455	-	1.48911e-05	0.35	1	-	-
677939	diindolo[2,3-a:3,2-h]quinolizine	1.48662e-05	0.37	1	-	-
758394	dequalinium chloride	1.48612e-05	0.33	1	-	-
698263	-	1.48552e-05	0.41	1	-	-
701755	2,3-dihydro-1,2-syn-3-[methylseleno]brefeldin a	1.48136e-05	0.35	1	-	-
362453	-	1.48053e-05	0.34	1	-	-
294979	bleomycin bapp	1.48003e-05	0.33	1	-	-
280074	-	1.47344e-05	0.33	1	-	-
49488	-	1.46894e-05	0.46	1	-	-
243022	cinerubin a hcl	1.46566e-05	0.37	1	-	-
758968	miltefosine	1.46184e-05	0.41	1	-	-
670961	-	1.4585e-05	0.4	1	-	-
752330	-	1.45488e-05	0.38	1	-	-
658359	-	1.45372e-05	0.32	1	-	-
705942	1,2-bis[bis(2-methylthiophenyl)phosphino]ethane	1.4524e-05	0.47	1	-	-
710546	-	1.44815e-05	0.36	1	-	-
710264	-	1.43624e-05	0.48	1	-	-
760423	pitavastatin calcium	1.43441e-05	0.41	1	-	-
754175	-	1.43206e-05	0.44	1	-	-
606195	from marine animal dolabella auricularia	1.43026e-05	0.37	1	-	-
709986	-	1.42996e-05	0.41	1	-	-
255109	geldanamycin analog	1.42945e-05	0.35	1	Clinical trial	HSP90
737737	-	1.42626e-05	0.31	1	-	-
729813	-	1.42321e-05	0.39	1	-	-
693573	2-(4-methylthio-benzylidene)-2-(2-pyridyl)acetonitrile	1.42075e-05	0.4	1	-	-
312621	prieurianin from guarea trichilioides	1.41834e-05	0.4	1	-	-
693185	-	1.41646e-05	0.48	1	-	-
734231	2[4'aminobiphenyl]5,6dichlorobenzimidazole	1.41198e-05	0.4	1	-	-
744677	-	1.40981e-05	0.39	1	-	-
658867	-	1.40878e-05	0.42	1	-	-
11240	basic blue k	1.40783e-05	0.35	1	-	-
747199	-	1.40727e-05	0.38	1	-	-
711083	halicyclamine	1.40401e-05	0.37	1	-	-
697535	-	1.40284e-05	0.44	1	-	-
665935	-	1.40136e-05	0.39	1	-	-
693544	-	1.39623e-05	0.4	1	-	-
62709	ipas	1.3959e-05	0.34	1	-	-
719210	-	1.39526e-05	0.36	1	-	-
39084	Azathioprine Sodium	1.39345e-05	0.4	1	-	-
757441	Axitinib	1.39047e-05	0.49	1	FDA approved	YK|PDGFR|PK:VEGFR
727209	3-(3,4,5-trimethoxy)-4-(2-naphtyl)-2(5h)-furanone	1.38474e-05	0.39	1	-	-
128580	-	1.38195e-05	0.38	1	-	-
247022	-	1.38125e-05	0.36	1	-	-
77495	inosine, 6-thio-, 2',3',5'-tripentanoate	1.37951e-05	0.37	1	-	-
753394	-	1.37695e-05	0.41	1	-	-
754245	-	1.37469e-05	0.39	1	-	-
654259	glycylaminophenylbenzoylurea (hcl salt)	1.37284e-05	0.46	1	-	-
721646	cytidine 5'-tributyltin phosphate	1.37115e-05	0.4	1	-	-
618759	-	1.36975e-05	0.32	1	-	-
679037	1,8-naphthyridin-4(1h)-one, 2-(3-chlorophenyl)-7-methyl-	1.36532e-05	0.4	1	-	-
693852	11-chloro-10h-indolo[3,2-b]quinoline	1.3616e-05	0.42	1	-	-
753665	-	1.36119e-05	0.37	1	-	-
246012	-	1.35891e-05	0.31	1	-	-
732190	cyclolaudanone	1.35852e-05	0.25	1	-	-
754110	-	1.35308e-05	0.41	1	-	-
49565	-	1.3526e-05	0.41	1	-	-
694452	-	1.35042e-05	0.39	1	-	-
709849	-	1.34672e-05	0.4	1	-	-
662193	acridine-9-amine, n-(3-aminopropyl)-1-nitro-	1.34124e-05	0.39	1	-	-
695945	-	1.33982e-05	0.48	1	-	-
375985	-	1.33559e-05	0.5	1	-	-
743274	-	1.33538e-05	0.45	1	-	-
705262	ap5p197	1.3344e-05	0.4	1	-	-
149286	1,4-pentadien-3-one, 1,5-di-3-pyridyl-	1.332e-05	0.4	1	-	-
695941	-	1.32618e-05	0.43	1	-	-
695588	amino mmi-s02 ci	1.32409e-05	0.35	1	-	-
668555	pectenotoxin ii	1.31638e-05	0.39	1	-	-
703456	-	1.31576e-05	0.46	1	-	-
668380	nitrophenyl-azatoxin	1.31575e-05	0.41	1	-	-
731099	6-aryl alkyl fluoro quinolone derivative	1.31445e-05	0.41	1	-	-
637140	-	1.31116e-05	0.35	1	-	-
726439	-	1.31115e-05	0.44	1	-	-
713081	-	1.31018e-05	0.35	1	-	-
726577	-	1.30903e-05	0.31	1	-	-
75520	tfdu	1.30008e-05	0.44	1	-	-
701745	-	1.29554e-05	0.4	1	-	-
80465	-	1.29182e-05	0.43	1	-	-
131257	-	1.28882e-05	0.28	1	-	-
730563	dysamide a	1.28672e-05	0.46	1	-	-
697540	-	1.28082e-05	0.39	1	-	-
674674	pectenotoxin 1	1.2799e-05	0.37	1	-	-
734198	-	1.27927e-05	0.45	1	-	-
665564	isoflavone, 5,7-dihydroxy-4'-nitro-	1.27351e-05	0.47	1	-	-
706482	-	1.26715e-05	0.37	1	-	-
273432	-	1.2661e-05	0.38	1	-	-
755821	sanguinarine sulfate	1.26211e-05	0.38	1	-	-
629266	-	1.26145e-05	0.37	1	-	-
691038	-	1.25871e-05	0.42	1	-	-
681019	-	1.25847e-05	0.31	1	-	-
728554	3-chloro-4-phenylethynyl-5h-furan-2-one	1.2579e-05	0.41	1	-	-
676426	-	1.25574e-05	0.4	1	-	-
124463	Fludarabine	1.24603e-05	0.33	1	FDA approved	Ds|AM
639659	n-(1-cyano-2-methoxyethyl)doxorubicin, hemihydrate	1.23838e-05	0.42	1	-	-
654378	-	1.23648e-05	0.43	1	-	-
403170	-	1.2348e-05	0.43	1	-	-
352671	-	1.22945e-05	0.39	1	-	-
724626	3-(indol-3-yl)-4-(1-ethoxy-indol-3-yl)-pyrrole-2,5-dione	1.22926e-05	0.49	1	-	-
690633	-	1.22861e-05	0.45	1	-	-
705701	alsterpaullone	1.22509e-05	0.5	1	-	-
645355	-	1.21648e-05	0.38	1	-	-
690021	-	1.2138e-05	0.32	1	-	-
701747	-	1.2134e-05	0.33	1	-	-
88903	-	1.21127e-05	0.38	1	-	-
175636	-	1.20443e-05	0.44	1	-	-
727620	-	1.2009e-05	0.4	1	-	-
742258	-	1.19559e-05	0.42	1	-	-
691219	-	1.19134e-05	0.37	1	-	-
732226	jaesckianatriol	1.18258e-05	0.41	1	-	-
734141	-	1.18165e-05	0.41	1	-	-
726087	-	1.17476e-05	0.33	1	-	-
720623	-	1.17256e-05	0.42	1	-	-
681712	-	1.17226e-05	0.34	1	-	-
158389	4(1h)-quinazolinone, 2-(2-ethoxyphenyl)-2,3-dihydro-	1.16889e-05	0.45	1	-	-
652179	-	1.16537e-05	0.33	1	-	-
711074	-	1.1637e-05	0.5	1	-	-
668487	-	1.15862e-05	0.41	1	-	-
641296	antineoplastic-641296	1.15736e-05	0.42	1	-	-
742906	-	1.15498e-05	0.49	1	-	-
371168	-	1.15288e-05	0.41	1	-	-
724692	-	1.15198e-05	0.43	1	-	-
740386	3,7-di(trifluoromethyl)-2-furoylquioxaline 1,4-dioxide	1.15131e-05	0.43	1	-	-
725098	-	1.1492e-05	0.44	1	-	-
693766	-	1.13848e-05	0.45	1	-	-
658851	-	1.13764e-05	0.44	1	-	-
719121	-	1.12586e-05	0.55	1	-	-
352670	-	1.12203e-05	0.44	1	-	-
641691	vicenistatin	1.12163e-05	0.46	1	-	-
670694	-	1.12048e-05	0.45	1	-	-
749	8-Azaguanine	1.1194e-05	0.42	1	-	-
704205	-	1.11604e-05	0.36	1	-	-
699477	-	1.11576e-05	0.47	1	-	-
665534	-	1.11212e-05	0.4	1	-	-
86368	-	1.11113e-05	0.46	1	-	-
381866	bafilomycin deriv	1.11071e-05	0.42	1	-	-
368891	-	1.10989e-05	0.52	1	-	-
352277	colchicide.hcl	1.10888e-05	0.46	1	-	-
756717	Daunorubicin	1.10885e-05	0.44	1	FDA approved	T2
752463	-	1.10703e-05	0.42	1	-	-
720554	-	1.10128e-05	0.46	1	-	-
706999	cystothiazole a	1.09925e-05	0.38	1	-	-
691247	-	1.09916e-05	0.34	1	-	-
645835	-	1.09857e-05	0.45	1	-	-
696127	benzofuro[3,2-b]benzopyran-11-one, 3-hydroxy-	1.09419e-05	0.49	1	-	-
401030	pyreno[2,1-b]pyridine	1.09399e-05	0.4	1	-	-
314622	Indenoisoquinoline derivative	1.09205e-05	0.48	1	-	T1
742088	his 47-methyl ct	1.09133e-05	0.48	1	-	-
707690	kabiramide c	1.08736e-05	0.38	1	-	-
667047	2-propenyl estradiol	1.08648e-05	0.42	1	-	-
757087	Nitrogen mustard	1.08583e-05	0.54	1	FDA approved	A7|AlkAg
128635	-	1.08107e-05	0.35	1	-	-
762	Nitrogen mustard	1.07901e-05	0.36	1	FDA approved	A7|AlkAg
667440	-	1.07762e-05	0.48	1	-	-
741107	-	1.07718e-05	0.52	1	-	-
701188	rp-adenosine-3',5'-cyclic phosphorothioate	1.07383e-05	0.48	1	-	-
25846	-	1.07254e-05	0.46	1	-	-
685988	dihydroartemisinyl ether, stereoisomer of nsc-685989	1.07127e-05	0.5	1	-	-
665492	-	1.06781e-05	0.51	1	-	-
757	Colchicine	1.06254e-05	0.49	1	-	Tu
673828	-	1.05084e-05	0.46	1	-	-
701022	-	1.04935e-05	0.43	1	-	-
686420	-	1.04608e-05	0.41	1	-	-
744330	-	1.04591e-05	0.45	1	-	-
654508	aclarlubicin hcl	1.04328e-05	0.47	1	-	-
80466	-	1.0425e-05	0.43	1	-	-
639829	Benzoylphenylurea	1.03541e-05	0.36	1	-	-
658870	1,8-naphthyridin-4(1h)-one, 2-phenyl-	1.03375e-05	0.46	1	-	-
673181	-	1.03318e-05	0.44	1	-	-
726444	-	1.03215e-05	0.42	1	-	-
753188	-	1.0301e-05	0.42	1	-	-
732734	-	1.02962e-05	0.44	1	-	-
620480	-	1.02043e-05	0.47	1	-	-
718150	-	1.01749e-05	0.46	1	-	-
687453	-	1.01504e-05	0.41	1	-	-
159631	secalonic acid d	1.01124e-05	0.46	1	-	-
690042	6h-pyrido[2,3,4-kl]acridin-6-one, 4-methoxy-	1.00871e-05	0.36	1	-	-
728856	-	1.00849e-05	0.47	1	-	-
30706	chinon	1.00614e-05	0.42	1	-	-
681682	2,3,17.beta.-triacetyloxyestra-1,3,5(10)-triene	1.00199e-05	0.5	1	-	-
81767	cinnamamide, p-[bis(2-bromoethyl)amino]-.alpha.-cyano-	9.93618e-06	0.41	1	-	-
669887	-	9.89956e-06	0.49	1	-	-
694500	-	9.85176e-06	0.43	1	-	-
277184	-	9.80736e-06	0.44	1	-	-
753428	-	9.78509e-06	0.42	1	-	-
741290	-	9.70194e-06	0.49	1	-	-
709756	-	9.68348e-06	0.44	1	-	-
736611	-	9.67751e-06	0.42	1	-	-
749923	g-tpp	9.6766e-06	0.45	1	-	-
83142	Daunorubicin	9.64055e-06	0.42	1	FDA approved	T2
673498	-	9.63929e-06	0.4	1	-	-
646200	-	9.63654e-06	0.35	1	-	-
613729	butanoic acid, 2-(p-chlorophenyl)-2-hydroxy-, ethyl ester	9.57157e-06	0.55	1	-	-
720704	-	9.55317e-06	0.51	1	-	-
754240	-	9.51921e-06	0.51	1	-	-
258812	n,n-dimethyldaunomycin hydrochloride	9.50978e-06	0.5	1	-	-
728320	-	9.49101e-06	0.41	1	-	-
638485	(z)3,4,5-trimethoxy-4'-methylstilbene	9.38266e-06	0.48	1	-	-
359239	antibiotic x-14766a	9.37657e-06	0.42	1	-	-
665094	-	9.35603e-06	0.47	1	-	-
693335	-	9.33557e-06	0.42	1	-	-
723739	-	9.30498e-06	0.45	1	-	-
716298	-	9.22394e-06	0.47	1	-	-
332421	-	9.21871e-06	0.5	1	-	-
669229	2-trans-n-buten-1-yl-estradiol	9.20758e-06	0.49	1	-	-
619859	-	9.16366e-06	0.48	1	-	-
749870	-	9.13099e-06	0.47	1	-	-
645354	-	9.09775e-06	0.51	1	-	-
699148	-	9.05982e-06	0.52	1	-	-
134459	acetamide, n-(2-mercaptoethyl)-, benzoate (6ci, 7ci)	8.85127e-06	0.51	1	-	-
695065	-	8.85064e-06	0.49	1	-	-
682769	-	8.82964e-06	0.53	1	-	-
646699	antineoplastic-646699	8.82481e-06	0.48	1	-	-
671172	-	8.80103e-06	0.44	1	-	-
624285	-	8.69687e-06	0.49	1	-	-
707545	Alvespimycin	8.69257e-06	0.55	1	Clinical trial	HSP90
700913	-	8.61812e-06	0.5	1	-	-
740	Methotrexate	8.45264e-06	0.56	1	FDA approved	Df
305762	-	8.44975e-06	0.47	1	-	-
305767	2,4-quinazolinediamine, 6-[(4-chlorophenyl)thio]-	8.43281e-06	0.59	1	-	-
754109	-	8.29617e-06	0.51	1	-	-
128687	-	8.27718e-06	0.51	1	-	-
638484	(4-methoxyphenyl)-(3,4,5-trimethoxyphenyl)methane	8.13728e-06	0.43	1	-	-
726434	-	8.12262e-06	0.48	1	-	-
740268	Indenoisoquinoline derivative	8.06332e-06	0.52	1	-	T1
699491	epidoxoform	8.04001e-06	0.51	1	-	-
671103	-	8.03226e-06	0.61	1	-	-
607301	-	8.01853e-06	0.39	1	-	-
672975	-	8.0141e-06	0.47	1	-	-
701192	-	7.98165e-06	0.42	1	-	-
727826	-	7.96449e-06	0.51	1	-	-
107658	cytochalasin b	7.81806e-06	0.45	1	-	-
684423	2-ethoxy-6,7-dehydroestra-1,3,5(10)-trien-3,17.beta.-diol	7.80382e-06	0.5	1	-	-
736201	terpentecin	7.792e-06	0.5	1	-	-
60785	-	7.75186e-06	0.49	1	-	-
734798	-	7.75157e-06	0.58	1	-	-
643833	Camptothecin Derivative	7.70292e-06	0.52	1	-	T1
668421	-	7.65591e-06	0.6	1	-	-
600167	diazene, hydroxy(5-phenyl-2-pyridinyl)-, sodium salt	7.53895e-06	0.45	1	-	-
670964	-	7.52144e-06	0.43	1	-	-
667927	-	7.49339e-06	0.52	1	-	-
208652	-	7.48163e-06	0.5	1	-	-
726771	-	7.4448e-06	0.47	1	-	-
712001	-	7.44267e-06	0.62	1	-	-
156305	-	7.31979e-06	0.57	1	-	-
657991	-	7.31448e-06	0.51	1	-	-
607347	benzene, 1-[[2-chloro-1-(chloromethyl)ethyl]thio]-4-fluoro-	7.29527e-06	0.53	1	-	-
736553	-	7.26367e-06	0.56	1	-	-
667930	-	7.23762e-06	0.55	1	-	-
667954	-	7.17184e-06	0.46	1	-	-
696125	-	7.104e-06	0.57	1	-	-
134725	k 33	7.08544e-06	0.47	1	-	-
46683	-	7.05683e-06	0.5	1	-	-
670283	-	7.0546e-06	0.44	1	-	-
194350	euchrysine	7.03793e-06	0.45	1	-	-
639831	-	6.96034e-06	0.59	1	-	-
371002	podophyllotoxin deriv. (jurd)	6.95479e-06	0.61	1	-	-
753217	3-hydroxy-9-methoxyisoindolo[2,1a]quinoxalin-6(5h)one	6.91761e-06	0.47	1	-	-
355256	-	6.88757e-06	0.49	1	-	-
58906	bc 77	6.88199e-06	0.45	1	-	-
717202	-	6.84016e-06	0.54	1	-	-
603108	clanfenur (inn)	6.79275e-06	0.58	1	-	-
682506	-	6.75036e-06	0.47	1	-	-
688022	-	6.741e-06	0.48	1	-	-
639832	-	6.73552e-06	0.44	1	-	-
638407	-	6.72245e-06	0.49	1	-	-
149585	adriamycin benzoate	6.64745e-06	0.53	1	-	-
166675	-	6.61921e-06	0.52	1	-	-
632855	9-chloro-2-methylellipticinium acetate, hydrate	6.585e-06	0.5	1	-	-
748146	5-bromo-2-{[(2)-3-phenylprop-2-enoyl]amino}benzamide	6.58428e-06	0.47	1	-	-
735372	-	6.56726e-06	0.53	1	-	-
759274	Arsenic trioxide	6.55059e-06	0.43	1	FDA approved	Apo
742804	-	6.54845e-06	0.46	1	-	-
612115	colchicine analog	6.54804e-06	0.55	1	-	-
662199	n-[(3-methoxy-4-hydroxyphenyl)methyl]-n'-dodecylthiourea	6.51719e-06	0.58	1	-	-
711089	-	6.48878e-06	0.48	1	-	-
87221	Actinomycin C3	6.47695e-06	0.54	1	-	-
129185	melbex	6.43049e-06	0.46	1	-	-
674701	-	6.41827e-06	0.55	1	-	-
664231	n, o-diethoxyacetyl-3-demethyldeactylthiocolchicin	6.38993e-06	0.64	1	-	-
168225	-	6.36872e-06	0.53	1	-	-
758617	atorvastatin calcium (usan)	6.29398e-06	0.45	1	-	-
735431	-	6.28037e-06	0.45	1	-	-
67586	-	6.27059e-06	0.42	1	-	-
89488	-	6.2642e-06	0.52	1	-	-
619003	mx2 hcl	6.26226e-06	0.6	1	-	-
168466	2-(1-(quinolin-2(1h)-ylidenehydrazono)ethyl)phenol	6.2074e-06	0.54	1	-	-
725774	-	6.20478e-06	0.56	1	-	-
726766	-	6.19966e-06	0.48	1	-	-
700265	-	6.16185e-06	0.54	1	-	-
678125	-	6.12059e-06	0.56	1	-	-
754088	-	6.11351e-06	0.53	1	-	-
651013	alkaloid isolated from west african medicinal plant	6.0788e-06	0.53	1	-	-
726901	-	6.07718e-06	0.54	1	-	-
615258	b817373k389 from combetum caffrum	6.04126e-06	0.59	1	-	-
663321	3-demethyl-3-ethoxycarbonylthiocolchicine	6.03692e-06	0.56	1	-	-
250684	cytosine, 1.beta.-d-arabinofuranosyl-n(sup 4)-palmitoyl-	6.02067e-06	0.61	1	-	-
707772	-	6.01601e-06	0.48	1	-	-
687304	-	5.9897e-06	0.58	1	-	-
735355	3'-pivaloyl-3'-demethyletoposide	5.95987e-06	0.48	1	-	-
697730	-	5.9419e-06	0.62	1	-	-
684901	-	5.93603e-06	0.5	1	-	-
101490	-	5.90694e-06	0.55	1	-	-
705901	-	5.90057e-06	0.48	1	-	-
744048	-	5.89094e-06	0.52	1	-	-
722900	-	5.84473e-06	0.65	1	-	-
174589	-	5.82685e-06	0.52	1	-	-
18268	Cactinomycin	5.82471e-06	0.53	1	-	-
176328	ellipticine, 6-(3-aminopropyl)-, dihydrochloride	5.8203e-06	0.51	1	-	-
680735	-	5.79272e-06	0.52	1	-	-
693571	-	5.77579e-06	0.58	1	-	-
658360	-	5.76815e-06	0.49	1	-	-
736988	-	5.74741e-06	0.56	1	-	-
682306	-	5.73552e-06	0.54	1	-	-
627777	-	5.73475e-06	0.49	1	-	-
693117	-	5.7226e-06	0.6	1	-	-
723564	-	5.71273e-06	0.45	1	-	-
717532	-	5.71092e-06	0.45	1	-	-
645828	-	5.70886e-06	0.54	1	-	-
739	aminopterin	5.69163e-06	0.5	1	-	-
706003	-	5.67458e-06	0.49	1	-	-
745452	-	5.67424e-06	0.55	1	-	-
748392	-	5.66691e-06	0.52	1	-	-
726240	-	5.66394e-06	0.61	1	-	-
700266	-	5.65115e-06	0.48	1	-	-
639364	2,9-dimethylellipticinium acetate	5.64194e-06	0.52	1	-	-
132483	Aminopterin Derivative	5.63829e-06	0.65	1	-	Df
658291	-	5.62874e-06	0.57	1	-	-
635370	mivobulin isethionate	5.61046e-06	0.47	1	-	-
730920	-	5.59786e-06	0.53	1	-	-
680836	-	5.58749e-06	0.49	1	-	-
688978	-	5.57448e-06	0.54	1	-	-
351478	-	5.57423e-06	0.58	1	-	-
69187	methoxyelliptione	5.54697e-06	0.55	1	-	-
746351	-	5.54042e-06	0.53	1	-	-
328403	-	5.48954e-06	0.6	1	-	-
727354	-	5.47889e-06	0.56	1	-	-
100279	-	5.47025e-06	0.56	1	-	-
674177	-	5.46922e-06	0.55	1	-	-
740645	Indenoisoquinoline derivative	5.42087e-06	0.47	1	-	T1
695938	-	5.41065e-06	0.48	1	-	-
713591	-	5.38429e-06	0.52	1	-	-
735423	-	5.38265e-06	0.56	1	-	-
70845	nogalamycin	5.37639e-06	0.56	1	-	-
665936	-	5.34072e-06	0.57	1	-	-
732752	-	5.32943e-06	0.45	1	-	-
201618	-	5.32455e-06	0.58	1	-	-
305222	cytochalasin h	5.30918e-06	0.53	1	-	-
726770	-	5.29661e-06	0.52	1	-	-
166641	aafc	5.26891e-06	0.59	1	-	-
652175	-	5.26688e-06	0.52	1	-	-
735036	-	5.23976e-06	0.46	1	-	-
698959	pneumocandin b(sub 0)	5.23401e-06	0.57	1	-	-
736116	-	5.20751e-06	0.57	1	-	-
724995	-	5.19575e-06	0.51	1	-	-
748148	-	5.17267e-06	0.62	1	-	-
245398	-	5.15592e-06	0.47	1	-	-
733154	5-methoxy camptothecin	5.14921e-06	0.57	1	-	-
634791	-	5.11291e-06	0.6	1	-	-
652180	-	5.08423e-06	0.5	1	-	-
646714	2,5-dimethyl-3,6-diaziridinyl-1,4-benzoquinone	5.05706e-06	0.59	1	-	-
740647	-	5.05604e-06	0.6	1	-	-
700545	1h-phenanthro[9,10-d]imidazole, 4,11-dimethoxy-	5.05451e-06	0.5	1	-	-
679018	-	5.02193e-06	0.57	1	-	-
754243	-	5.00626e-06	0.58	1	-	-
752200	-	4.99955e-06	0.52	1	-	-
669888	-	4.97011e-06	0.54	1	-	-
722307	-	4.94754e-06	0.56	1	-	-
727803	-	4.94643e-06	0.58	1	-	-
3265	-	4.94287e-06	0.58	1	-	-
683247	-	4.93991e-06	0.52	1	-	-
675364	-	4.93397e-06	0.51	1	-	-
740033	-	4.93339e-06	0.5	1	-	-
131020	-	4.9033e-06	0.44	1	-	-
668494	-	4.81929e-06	0.55	1	-	-
671031	-	4.81315e-06	0.5	1	-	-
39368	sri 1215	4.79152e-06	0.62	1	-	-
41567	-	4.78635e-06	0.56	1	-	-
741293	-	4.77803e-06	0.49	1	-	-
141539	dihydroovalicine subst.	4.77773e-06	0.6	1	-	-
715487	-	4.77719e-06	0.46	1	-	-
699479	-	4.77208e-06	0.47	1	-	-
663322	3-demethyl-3-butyrylthiocolchicine	4.75226e-06	0.6	1	-	-
717164	-	4.74217e-06	0.57	1	-	-
729147	-	4.73745e-06	0.55	1	-	-
749377	-	4.7187e-06	0.62	1	-	-
652176	-	4.71667e-06	0.51	1	-	-
728074	-	4.69304e-06	0.56	1	-	-
740122	-	4.69153e-06	0.63	1	-	-
751898	-	4.66827e-06	0.54	1	-	-
726896	-	4.6595e-06	0.53	1	-	-
667725	-	4.65601e-06	0.57	1	-	-
299934	thapsia villosa compd	4.61862e-06	0.54	1	-	-
701748	-	4.61158e-06	0.45	1	-	-
146268	-	4.59466e-06	0.59	1	-	-
683692	-	4.57334e-06	0.56	1	-	-
754083	-	4.56964e-06	0.55	1	-	-
209835	zygosporin a	4.55732e-06	0.56	1	-	-
720382	ambrosin piperdine diadduct dihydrochloride	4.54911e-06	0.66	1	-	-
667928	-	4.53096e-06	0.66	1	-	-
731104	-	4.50618e-06	0.63	1	-	-
688493	-	4.49819e-06	0.62	1	-	-
654260	-	4.49399e-06	0.58	1	-	-
728086	-	4.48884e-06	0.56	1	-	-
635591	-	4.48419e-06	0.58	1	-	-
670561	-	4.44392e-06	0.56	1	-	-
677924	-	4.43356e-06	0.65	1	-	-
687308	-	4.42738e-06	0.46	1	-	-
306107	-	4.40597e-06	0.54	1	-	-
676182	-	4.40064e-06	0.66	1	-	-
165715	9-acridinamine, n-(4-methoxyphenyl)-, monohydrochloride	4.39647e-06	0.51	1	-	-
691240	-	4.39335e-06	0.6	1	-	-
669356	-	4.39158e-06	0.55	1	-	-
33566	-	4.3688e-06	0.47	1	-	-
679804	-	4.3583e-06	0.49	1	-	-
699490	doxoform	4.35315e-06	0.57	1	-	-
682095	-	4.30845e-06	0.65	1	-	-
659608	-	4.27723e-06	0.52	1	-	-
289922	phosphonium, triphenylpropenyl-, bromide, (e)- (8ci)	4.26399e-06	0.49	1	-	-
168516	benzene, 1-methoxy-4-(2-nitroethenyl)-, (e)-	4.2632e-06	0.5	1	-	-
699152	-	4.26117e-06	0.6	1	-	-
184692	benzenamine, 4-[(5-nitro-2-thienyl)sulfonyl]-	4.2603e-06	0.52	1	-	-
662565	-	4.25664e-06	0.52	1	-	-
689449	-	4.24935e-06	0.52	1	-	-
688484	-	4.23054e-06	0.55	1	-	-
670038	cryptophycin b	4.22775e-06	0.54	1	-	-
736740	ortho-topolin riboside	4.21569e-06	0.51	1	-	-
670425	-	4.1867e-06	0.59	1	-	-
679813	-	4.18427e-06	0.59	1	-	-
617668	b720389k237	4.15683e-06	0.51	1	-	-
613012	bengamide a	4.15431e-06	0.59	1	-	-
700272	-	4.15291e-06	0.59	1	-	-
117356	d-amethopterin	4.1455e-06	0.56	1	-	-
29422	thioguanosine	4.12973e-06	0.59	1	-	-
736829	-	4.11932e-06	0.6	1	-	-
733504	Everolimus	4.09846e-06	0.56	1	FDA approved	STK|PK:MTOR
726543	-	4.08923e-06	0.51	1	-	-
24819	peltatin b	4.08595e-06	0.61	1	-	-
687969	-	4.08329e-06	0.66	1	-	-
671043	3-farnesylthiopropionamide	4.07695e-06	0.53	1	-	-
735322	-	4.05653e-06	0.49	1	-	-
726971	-	4.04844e-06	0.55	1	-	-
290433	coumarin 30	4.04267e-06	0.51	1	-	-
351521	piritrexim isethionate	4.00741e-06	0.55	1	-	-
174121	Methotrexate Derivative	4.00321e-06	0.55	1	-	Df
89172	2h-tetrazolium, 3-(2-biphenylyl)-2,5-diphenyl- chloride	3.99936e-06	0.6	1	-	-
644582	-	3.99055e-06	0.62	1	-	-
736493	Indenoisoquinoline derivative	3.9893e-06	0.55	1	-	T1
89171	-	3.9617e-06	0.55	1	-	-
727205	-	3.95908e-06	0.51	1	-	-
637127	-	3.94782e-06	0.64	1	-	-
31768	-	3.94439e-06	0.49	1	-	-
759178	Pipamperone	3.94013e-06	0.5	1	FDA approved	NonCan:Psy
740276	-	3.93859e-06	0.6	1	-	-
733901	-	3.93284e-06	0.59	1	-	-
652182	-	3.92856e-06	0.61	1	-	-
275647	-	3.9151e-06	0.51	1	-	-
684986	-	3.91429e-06	0.62	1	-	-
56030	1-(2-ethylphenyl)-4-(3,4,5-trimethoxybenzoyl)piperazine	3.91142e-06	0.61	1	-	-
305802	-	3.904e-06	0.56	1	-	-
685125	4-piperidinone, 3,5-bis[(4-nitrophenyl)methylene]-, (e,e)-	3.89632e-06	0.59	1	-	-
750915	-	3.89616e-06	0.57	1	-	-
753378	-	3.89215e-06	0.53	1	-	-
734230	2[4'aminonaphtyl]5methylbenzimidazole	3.88301e-06	0.56	1	-	-
658838	-	3.86762e-06	0.52	1	-	-
692597	-	3.86353e-06	0.6	1	-	-
710529	-	3.85716e-06	0.56	1	-	-
682864	-	3.8385e-06	0.54	1	-	-
731704	-	3.80444e-06	0.59	1	-	-
699727	-	3.77091e-06	0.56	1	-	-
727049	-	3.76778e-06	0.54	1	-	-
662553	-	3.76634e-06	0.54	1	-	-
333329	-	3.75509e-06	0.57	1	-	-
135854	-	3.75399e-06	0.61	1	-	-
746498	-	3.74535e-06	0.55	1	-	-
725671	-	3.73968e-06	0.64	1	-	-
657275	-	3.73122e-06	0.59	1	-	-
724777	-	3.72728e-06	0.59	1	-	-
706000	-	3.71304e-06	0.54	1	-	-
374980	-	3.70565e-06	0.6	1	-	-
695937	-	3.70031e-06	0.52	1	-	-
673104	-	3.68293e-06	0.54	1	-	-
728087	-	3.67885e-06	0.6	1	-	-
671141	-	3.67877e-06	0.63	1	-	-
683688	estra-1,3,5(10)-triene-3,6,17.beta.-triol, 2-ethoxy-	3.65856e-06	0.69	1	-	-
758682	artenimol	3.65366e-06	0.65	1	-	-
758664	Rapamycin	3.64352e-06	0.54	1	FDA approved	STK|PK:MTOR
150412	-	3.64e-06	0.56	1	-	-
93739	Basic Fuchsin	3.63753e-06	0.54	1	-	-
631197	-	3.63702e-06	0.61	1	-	-
56054	atpu	3.63206e-06	0.58	1	-	-
359449	ellipticine deriv sri-nb-b233-55-29	3.62601e-06	0.55	1	-	-
726216	3-(3,4,5-trimethoxyphenyl)-4-phenyl-2(5h)-furanone	3.61344e-06	0.57	1	-	-
748643	mitaplatin	3.6092e-06	0.5	1	-	-
338259	lycobetaine	3.59882e-06	0.56	1	-	-
652809	-	3.59538e-06	0.52	1	-	-
687850	-	3.59386e-06	0.63	1	-	-
696661	-	3.58667e-06	0.59	1	-	-
135962	p-ara-c	3.56083e-06	0.54	1	-	-
676180	-	3.55367e-06	0.56	1	-	-
7364	ddmp	3.5484e-06	0.56	1	-	-
665694	-	3.54623e-06	0.58	1	-	-
667542	-	3.54487e-06	0.66	1	-	-
175151	cytochalasin e	3.53259e-06	0.56	1	-	-
726446	-	3.52319e-06	0.6	1	-	-
408200	-	3.52282e-06	0.58	1	-	-
687352	-	3.51843e-06	0.61	1	-	-
656160	6-chloro-1,2-dimethyl-7-nitro-5-trifluromethylbenzimidazole	3.51558e-06	0.56	1	-	-
687852	-	3.51311e-06	0.57	1	-	-
667869	-	3.50866e-06	0.52	1	-	-
733012	-	3.50013e-06	0.62	1	-	-
720148	-	3.49792e-06	0.55	1	-	-
735354	[1]benzopyrano[2,3-b]indol-11-one	3.49766e-06	0.58	1	-	-
647246	antineoplastic-647246	3.49752e-06	0.64	1	-	-
526333	-	3.49313e-06	0.66	1	-	-
672194	-	3.48295e-06	0.46	1	-	-
672170	-	3.47773e-06	0.58	1	-	-
69413	-	3.46967e-06	0.59	1	-	-
675253	-	3.46742e-06	0.57	1	-	-
11235	thioflavine	3.46516e-06	0.59	1	-	-
149584	adriamycin octanoate	3.46136e-06	0.58	1	-	-
684907	-	3.45919e-06	0.49	1	-	-
645827	-	3.45705e-06	0.56	1	-	-
600032	b8173373k297	3.45329e-06	0.6	1	-	-
201631	-	3.43838e-06	0.61	1	-	-
740643	-	3.42629e-06	0.6	1	-	-
753376	3-[4-(1h-indol-3-yl)-1,3-thiazol-2-yl]-1-methyl-1h-indole	3.42382e-06	0.62	1	-	-
113136	mansonone f	3.42066e-06	0.61	1	-	-
740648	-	3.4174e-06	0.65	1	-	-
670013	-	3.41032e-06	0.52	1	-	-
753938	-	3.39682e-06	0.61	1	-	-
59684	n-butyltriphenylphosphonium bromide	3.39046e-06	0.59	1	-	-
740650	-	3.37959e-06	0.62	1	-	-
93373	strophanthidin oxime	3.37825e-06	0.58	1	-	-
758671	Cyclocytidine hydrochloride	3.37795e-06	0.61	1	-	Ds
134033	Aminopterin Derivative	3.3655e-06	0.58	1	-	Df
700559	ptilomycalin a format salt	3.36002e-06	0.53	1	-	-
129220	cyclo-c	3.34963e-06	0.62	1	-	-
715777	-	3.34488e-06	0.49	1	-	-
735493	-	3.32919e-06	0.61	1	-	-
713082	-	3.32239e-06	0.59	1	-	-
734077	arylpurine analogues	3.31597e-06	0.56	1	-	-
743549	-	3.31256e-06	0.58	1	-	-
778655	-	3.30352e-06	0.57	1	-	-
97419	progallin o	3.30347e-06	0.57	1	-	-
720531	-	3.30232e-06	0.61	1	-	-
726148	n,n'-bis[4-(n-butylamidino)phenyl}homopiperazine	3.29661e-06	0.56	1	-	-
179220	-	3.29372e-06	0.59	1	-	-
674178	-	3.28129e-06	0.6	1	-	-
352122	Trimetrexate glucuronate	3.26828e-06	0.61	1	-	Df
751300	-	3.25761e-06	0.47	1	-	-
84063	-	3.2554e-06	0.53	1	-	-
668497	-	3.24375e-06	0.66	1	-	-
363997	-	3.24124e-06	0.58	1	-	-
734206	-	3.23458e-06	0.53	1	-	-
752270	-	3.22076e-06	0.62	1	-	-
740267	-	3.21752e-06	0.68	1	-	-
175635	antineoplastic-173437	3.20513e-06	0.62	1	-	-
699724	-	3.20303e-06	0.58	1	-	-
744450	-	3.19798e-06	0.64	1	-	-
22709	ae 200	3.19395e-06	0.69	1	-	-
683694	-	3.19151e-06	0.58	1	-	-
730091	-	3.17667e-06	0.7	1	-	-
717071	-	3.16503e-06	0.62	1	-	-
676944	-	3.1619e-06	0.64	1	-	-
175639	-	3.14464e-06	0.65	1	-	-
344505	-	3.14433e-06	0.62	1	-	-
667641	-	3.13598e-06	0.63	1	-	-
221265	-	3.13452e-06	0.65	1	-	-
734079	arylpurine analogues	3.13021e-06	0.66	1	-	-
742418	ethyl, methoxy, prodigisine	3.1246e-06	0.56	1	-	-
713334	-	3.12127e-06	0.55	1	-	-
69830	-	3.1196e-06	0.6	1	-	-
158382	4(1h)-quinazolinone, 2-(2,4-dimethylphenyl)-2,3-dihydro-	3.11946e-06	0.61	1	-	-
753220	10-fluoro-3-hydroxyisoindolo[2,1a]quinoxalin-6-(5h)-one	3.11881e-06	0.58	1	-	-
622579	-	3.11358e-06	0.58	1	-	-
287459	Cytarabine	3.11287e-06	0.57	1	FDA approved	Ds
746418	-	3.1097e-06	0.52	1	-	-
695590	-	3.09904e-06	0.65	1	-	-
656155	-	3.09808e-06	0.57	1	-	-
665351	-	3.0897e-06	0.6	1	-	-
612116	colchicine analog	3.084e-06	0.62	1	-	-
681454	-	3.08397e-06	0.52	1	-	-
88971	-	3.07833e-06	0.51	1	-	-
715805	-	3.05932e-06	0.58	1	-	-
724685	sodium artelinate sesquihydrate	3.04875e-06	0.58	1	-	-
666693	-	3.04799e-06	0.54	1	-	-
367084	-	3.04127e-06	0.66	1	-	-
691519	-	3.01893e-06	0.63	1	-	-
747650	2,3-dimethoxy-5h-pyrido[3',2':4,5]pyrrolo[3,2-c]cinnoline	3.0098e-06	0.59	1	-	-
725669	-	3.00413e-06	0.57	1	-	-
110101	-	3.00097e-06	0.65	1	-	-
641484	(z)-3,4,5-trimethoxy-4'-ethylstilbene	2.99737e-06	0.67	1	-	-
277987	1-isoquinolinamine, 3-(1-naphthalenyl)-	2.99514e-06	0.6	1	-	-
677239	-	2.99447e-06	0.59	1	-	-
732786	-	2.99315e-06	0.62	1	-	-
683787	9h-quino[4,3,2-de][1,10]phenanthrolin-9-one, 2-methyl-	2.98862e-06	0.61	1	-	-
689529	-	2.98746e-06	0.62	1	-	-
693576	2-(4-hydroxy-benzylidene)-2-(2-pyridyl)acetonitrile	2.98067e-06	0.58	1	-	-
753190	-	2.97654e-06	0.63	1	-	-
743532	-	2.96907e-06	0.64	1	-	-
696560	-	2.94691e-06	0.6	1	-	-
309401	-	2.93608e-06	0.57	1	-	-
656159	6-chloro-1-methyl-7-nitro-5-trifluromethylbenzimidazole	2.93136e-06	0.55	1	-	-
701023	aceanthryleno[1,2-b]quinoxaline, 12-nitro-	2.92257e-06	0.62	1	-	-
176327	ellipticine, 6-(3-aminopropyl)-9-methoxy-, dihydrochloride	2.91735e-06	0.55	1	-	-
695936	-	2.91403e-06	0.65	1	-	-
79250	-	2.90745e-06	0.67	1	-	-
626715	10-edam	2.90303e-06	0.65	1	-	-
711118	2,2-bis[4-(4-aminophenoxy)phenyl]adamantane	2.90101e-06	0.56	1	-	-
687015	-	2.89824e-06	0.59	1	-	-
666037	-	2.89301e-06	0.72	1	-	-
683125	-	2.88103e-06	0.57	1	-	-
734205	-	2.87645e-06	0.57	1	-	-
357777	-	2.86693e-06	0.67	1	-	-
724996	-	2.85986e-06	0.6	1	-	-
652178	-	2.85447e-06	0.61	1	-	-
699726	-	2.85132e-06	0.59	1	-	-
721143	-	2.85015e-06	0.57	1	-	-
683252	-	2.84901e-06	0.54	1	-	-
711696	-	2.84622e-06	0.57	1	-	-
201290	cytosine, 1.beta.-d-arabinofuranosyl-n(sup 4)-stearoyl-	2.83729e-06	0.63	1	-	-
701101	-	2.828e-06	0.58	1	-	-
266210	-	2.81726e-06	0.65	1	-	-
758630	diosgenone	2.80932e-06	0.63	1	-	-
281272	ara ac	2.80554e-06	0.68	1	-	-
701616	-	2.80494e-06	0.62	1	-	-
306864	diosgenin tetraglycoside	2.80404e-06	0.55	1	-	-
691251	-	2.80128e-06	0.63	1	-	-
689874	-	2.79526e-06	0.58	1	-	-
726972	-	2.79329e-06	0.59	1	-	-
691578	-	2.79273e-06	0.58	1	-	-
31709	-	2.78089e-06	0.77	1	-	-
741289	-	2.78031e-06	0.59	1	-	-
90394	8-aminoadenosine	2.77369e-06	0.61	1	-	-
689873	-	2.7664e-06	0.62	1	-	-
375575	Cyclopentenyl Cytosine	2.74191e-06	0.71	1	-	-
740564	-	2.72992e-06	0.66	1	-	-
718368	-	2.72813e-06	0.71	1	-	-
748389	-	2.71662e-06	0.59	1	-	-
758706	Simvastatin	2.70932e-06	0.66	1	FDA approved	AM
733144	-	2.70586e-06	0.66	1	-	-
701100	-	2.70148e-06	0.71	1	-	-
751548	Salinomycin	2.69639e-06	0.62	1	Clinical trial	Ab|CD133
709925	-	2.69378e-06	0.63	1	-	-
268986	zoamix	2.6915e-06	0.67	1	-	-
123111	t 53	2.6857e-06	0.72	1	-	-
727085	-	2.68415e-06	0.68	1	-	-
682096	-	2.67874e-06	0.56	1	-	-
726332	-	2.66115e-06	0.71	1	-	-
684908	-	2.65712e-06	0.64	1	-	-
366241	ditercalinium dimethanesulfonate dimethanesulfonate	2.65583e-06	0.69	1	-	-
130830	-	2.65066e-06	0.65	1	-	-
684906	-	2.64206e-06	0.68	1	-	-
719660	-	2.62942e-06	0.66	1	-	-
751957	-	2.62822e-06	0.68	1	-	-
675250	-	2.62801e-06	0.61	1	-	-
726448	-	2.6244e-06	0.69	1	-	-
726031	manzamine g	2.62047e-06	0.66	1	-	-
722357	lissoclinidine	2.61707e-06	0.64	1	-	-
692737	-	2.61574e-06	0.59	1	-	-
180198	-	2.60957e-06	0.6	1	-	-
339578	-	2.6015e-06	0.61	1	-	-
620635	-	2.59924e-06	0.59	1	-	-
615803	-	2.59474e-06	0.63	1	-	-
721388	-	2.58913e-06	0.61	1	-	-
682571	-	2.58814e-06	0.62	1	-	-
122870	methasquin	2.57847e-06	0.66	1	-	-
726904	-	2.57309e-06	0.52	1	-	-
638850	7-Hydroxystaurosporine	2.56452e-06	0.56	1	Clinical trial	STK
733501	-	2.5556e-06	0.64	1	-	-
145669	4(1h)-quinazolinone, 2,3-dihydro-2-(1-naphthyl)- (8ci)	2.55359e-06	0.58	1	-	-
691842	thiourea, n-cyclopentyl-n'-[(2-thienyl)thioxomethyl]-	2.55275e-06	0.54	1	-	-
668337	-	2.55227e-06	0.59	1	-	-
744060	-	2.54058e-06	0.69	1	-	-
383336	1h-indole-3-carbonitrile, 2-amino-5-(phenylthio)-	2.53644e-06	0.63	1	-	-
301460	trichopolyn	2.53401e-06	0.61	1	-	-
657278	1,3-dioxolo[4,5-g]quinolin-8(5h)-one, 6-(2-chlorophenyl)-	2.53346e-06	0.71	1	-	-
723387	-	2.53198e-06	0.63	1	-	-
758662	Lovastatin	2.52954e-06	0.65	1	-	-
669615	-	2.52742e-06	0.7	1	-	-
659780	-	2.52727e-06	0.65	1	-	-
641454	dolavaline	2.52382e-06	0.53	1	-	-
699151	-	2.51635e-06	0.66	1	-	-
724994	-	2.51236e-06	0.67	1	-	-
100290	aklavin	2.49593e-06	0.64	1	-	-
727725	-	2.49005e-06	0.66	1	-	-
4280	neocuproin	2.48833e-06	0.66	1	-	-
732405	-	2.48136e-06	0.67	1	-	-
609397	from combretum caffrum plant	2.47186e-06	0.67	1	-	-
720707	3-deaza-3-nonyl-guanine	2.46024e-06	0.6	1	-	-
674996	-	2.45882e-06	0.71	1	-	-
716567	-	2.45832e-06	0.67	1	-	-
702113	-	2.45795e-06	0.62	1	-	-
645665	-	2.43863e-06	0.63	1	-	-
708440	3-bromoacetamido-benzoylurea	2.43546e-06	0.69	1	-	-
726194	-	2.43232e-06	0.58	1	-	-
664167	-	2.42421e-06	0.6	1	-	-
728084	-	2.41997e-06	0.71	1	-	-
736680	-	2.41465e-06	0.68	1	-	-
658869	-	2.41357e-06	0.63	1	-	-
732936	-	2.41177e-06	0.7	1	-	-
680930	-	2.40942e-06	0.7	1	-	-
749874	-	2.40664e-06	0.68	1	-	-
671553	-	2.40275e-06	0.66	1	-	-
754242	-	2.38451e-06	0.68	1	-	-
758896	fluvastatin	2.38185e-06	0.63	1	-	-
734294	Indenoisoquinoline derivative	2.37986e-06	0.72	1	-	T1
266068	-	2.37877e-06	0.64	1	-	-
689714	-	2.35818e-06	0.64	1	-	-
726262	-	2.34713e-06	0.65	1	-	-
691850	-	2.34366e-06	0.71	1	-	-
718306	4,5,7-trihydroxy-2-anthraquinonecarboxylic acid	2.34296e-06	0.73	1	-	-
720135	-	2.33696e-06	0.65	1	-	-
613011	latrunculin a	2.33618e-06	0.68	1	-	-
716299	-	2.33501e-06	0.67	1	-	-
685797	-	2.32747e-06	0.71	1	-	-
715718	-	2.31876e-06	0.57	1	-	-
720622	-	2.31371e-06	0.69	1	-	-
732222	epishellolic acid	2.3122e-06	0.61	1	-	-
724058	-	2.30144e-06	0.63	1	-	-
185060	-	2.30028e-06	0.65	1	-	-
742419	bare prodigiosine	2.29741e-06	0.71	1	-	-
284682	nsc 284682	2.29228e-06	0.68	1	-	-
709927	-	2.28428e-06	0.64	1	-	-
728553	4-phenylethynyl-3-(3,4,5-trimethoxy-phenyl)-5h-furan-2-one	2.28309e-06	0.72	1	-	-
719488	-	2.27799e-06	0.6	1	-	-
737606	-	2.27417e-06	0.67	1	-	-
736079	-	2.27069e-06	0.66	1	-	-
720716	-	2.27015e-06	0.66	1	-	-
179940	wln: t56 bnonj bo fnw i- at6n dntj d1	2.26623e-06	0.73	1	-	-
680734	-	2.26498e-06	0.64	1	-	-
326061	-	2.26214e-06	0.67	1	-	-
728078	-	2.26214e-06	0.61	1	-	-
694342	-	2.26205e-06	0.62	1	-	-
673501	(-)-6-bromo-3-bromomethyl-2,3,7-trichloro-7-methyl-1-octene	2.23915e-06	0.65	1	-	-
666787	cis-2-hydroxymethyl-4-(isocytosin-1'-yl)-1,3-dioxolane	2.23725e-06	0.6	1	-	-
727210	4-(4-methylthiophenyl)-4-pheny-2(5h)-furanone	2.23574e-06	0.65	1	-	-
678918	-	2.23531e-06	0.57	1	-	-
742295	-	2.23247e-06	0.68	1	-	-
143093	acetylkidamycin	2.22986e-06	0.56	1	-	-
662825	halomon (racemic)	2.22836e-06	0.67	1	-	-
745543	1-benzyl-3-methyl-5-(n-benzyl, n-formyl)aminopyrazole	2.22338e-06	0.74	1	-	-
671033	-	2.21776e-06	0.64	1	-	-
27413	-	2.20515e-06	0.58	1	-	-
715776	-	2.19996e-06	0.74	1	-	-
636676	-	2.1985e-06	0.58	1	-	-
752506	5-nitro-n-((pyridin-3-yl)methyl)furan-2-carboxamide	2.19362e-06	0.68	1	-	-
744622	-	2.19023e-06	0.6	1	-	-
686513	-	2.18329e-06	0.59	1	-	-
7359	xylosyl a	2.17814e-06	0.61	1	-	-
310618	manicol	2.17199e-06	0.64	1	-	-
43959	wln: 1n1&r dyunqr dn1&1	2.17151e-06	0.71	1	-	-
657989	-	2.16424e-06	0.71	1	-	-
624545	-	2.16364e-06	0.68	1	-	-
706989	5-chloro-2,3'-o-cyclocytidine hydrochloride	2.15861e-06	0.61	1	-	-
758932	ethacridine lactate	2.15791e-06	0.66	1	-	-
665493	-	2.15551e-06	0.69	1	-	-
725665	-	2.15295e-06	0.7	1	-	-
305782	-	2.15208e-06	0.68	1	-	-
87222	actinomycin vii	2.14805e-06	0.7	1	-	-
201646	-	2.14051e-06	0.64	1	-	-
679431	2-ethoxy-6-keto-estradiol	2.1365e-06	0.67	1	-	-
673350	-	2.13299e-06	0.64	1	-	-
720450	-	2.13044e-06	0.62	1	-	-
715719	-	2.13025e-06	0.61	1	-	-
710270	Karenitecin	2.12973e-06	0.72	1	Clinical trial	T1
146604	5-fur	2.12e-06	0.64	1	-	-
745454	-	2.11877e-06	0.59	1	-	-
727904	-	2.11562e-06	0.72	1	-	-
123829	-	2.11491e-06	0.75	1	-	-
742860	-	2.11349e-06	0.66	1	-	-
338304	-	2.09774e-06	0.65	1	-	-
722308	-	2.09275e-06	0.68	1	-	-
693322	-	2.08032e-06	0.72	1	-	-
127471	-	2.07893e-06	0.7	1	-	-
749505	3,4-diphenylisoxazolo[3,4-d]pyridazin-7(6h)-one	2.07778e-06	0.68	1	-	-
720147	-	2.07524e-06	0.67	1	-	-
58924	-	2.07411e-06	0.66	1	-	-
668474	-	2.07265e-06	0.71	1	-	-
645646	antineoplastic-645646	2.07021e-06	0.64	1	-	-
680421	-	2.0674e-06	0.71	1	-	-
697726	RH1	2.0643e-06	0.69	1	Clinical trial	ROS1
666783	cis-2-hydroxymethyl-4-(5'-bromocytosin-1'-yl)-1,3-dioxolane	2.05917e-06	0.69	1	-	-
295642	-	2.05566e-06	0.71	1	-	-
722662	3'-c-ethinylcytidine	2.04578e-06	0.64	1	-	-
695935	-	2.03602e-06	0.76	1	-	-
701812	-	2.03392e-06	0.68	1	-	-
727726	-	2.03214e-06	0.69	1	-	-
260642	-	2.03206e-06	0.76	1	-	-
344688	-	2.02915e-06	0.65	1	-	-
703786	11-desacetoxy-.delta.(sup 9)-wortmannin	2.02407e-06	0.76	1	-	-
741106	-	2.017e-06	0.66	1	-	-
717695	oligomycin b	2.01685e-06	0.71	1	-	-
622398	fascaplysine	2.01611e-06	0.67	1	-	-
720197	-	2.01555e-06	0.65	1	-	-
341936	adenosine, 2-bromo-2'-deoxy-	2.01352e-06	0.66	1	-	-
681481	geodiamolide b	2.00984e-06	0.77	1	-	-
673827	-	2.00968e-06	0.66	1	-	-
740609	-	2.00954e-06	0.68	1	-	-
136513	dibenzoylfuran deriv	2.00207e-06	0.76	1	-	-
664685	-	1.99766e-06	0.7	1	-	-
646847	bengamide g	1.99758e-06	0.71	1	-	-
695798	-	1.9942e-06	0.68	1	-	-
187546	-	1.99361e-06	0.7	1	-	-
725666	-	1.99018e-06	0.69	1	-	-
93868	naphtho[1,2-b]quinolizinium, 3,13-dimethyl- perchlorate	1.99004e-06	0.71	1	-	-
354670	-	1.9847e-06	0.66	1	-	-
733654	-	1.98128e-06	0.7	1	-	-
48890	-	1.97697e-06	0.65	1	-	-
666217	-	1.97123e-06	0.68	1	-	-
703104	-	1.96884e-06	0.65	1	-	-
735212	-	1.96666e-06	0.76	1	-	-
728457	2-acetyl-7-chloro-3-trifluoromethylquinoxaline 1,4-dioxide	1.96038e-06	0.73	1	-	-
643812	antineoplastic-643812	1.95877e-06	0.75	1	-	-
697471	-	1.94984e-06	0.7	1	-	-
758465	salinomycin, sodium	1.94709e-06	0.6	1	-	-
667886	-	1.94541e-06	0.69	1	-	-
705941	-	1.94068e-06	0.69	1	-	-
725050	-	1.93986e-06	0.69	1	-	-
9612	nile blue bb	1.92855e-06	0.65	1	-	-
26273	6-benzylthioinosine	1.9283e-06	0.72	1	-	-
693563	-	1.92822e-06	0.72	1	-	-
684118	-	1.91438e-06	0.71	1	-	-
724579	iejimalide a.	1.90859e-06	0.69	1	-	-
689466	desmethoxycentaureidin	1.90081e-06	0.61	1	-	-
724635	-	1.89959e-06	0.77	1	-	-
529469	alanosine	1.89804e-06	0.64	1	-	-
742415	c2 carbonyl plus ester, prodigiosine	1.89552e-06	0.7	1	-	-
735373	-	1.89115e-06	0.66	1	-	-
622696	thioperoxydicarbonic diamide, tetramethyl-	1.88552e-06	0.74	1	-	-
690635	-	1.8851e-06	0.56	1	-	-
356885	antibiotic p 168	1.88464e-06	0.73	1	-	-
743898	-	1.88425e-06	0.68	1	-	-
726091	-	1.87952e-06	0.74	1	-	-
237671	actinomycin x4357g methoxime	1.87054e-06	0.66	1	-	-
744093	-	1.86745e-06	0.64	1	-	-
52245	methylestradiol	1.86329e-06	0.65	1	-	-
736394	-	1.85129e-06	0.74	1	-	-
724779	-	1.84786e-06	0.68	1	-	-
131734	-	1.84767e-06	0.76	1	-	-
674930	-	1.84569e-06	0.7	1	-	-
641048	-	1.84104e-06	0.66	1	-	-
685687	-	1.82958e-06	0.66	1	-	-
354258	8-Chloro-adenosine	1.82953e-06	0.59	1	Clinical trial	AM
730922	-	1.82582e-06	0.7	1	-	-
127755	dihydrotriazine derivative	1.82006e-06	0.69	1	-	-
676184	-	1.81969e-06	0.67	1	-	-
735152	-	1.81817e-06	0.65	1	-	-
753222	-	1.81628e-06	0.75	1	-	-
50686	sanatol tr	1.81336e-06	0.78	1	-	-
656157	6-chloro-2-ethyl-5-trifluromethylbenzimidazole	1.80862e-06	0.76	1	-	-
736098	-	1.80555e-06	0.66	1	-	HDAC
711695	-	1.80365e-06	0.62	1	-	-
735407	9h-fluorene-9-ol, 9-(9h-fluoren-9-ylidenephenylmethyl)-	1.8018e-06	0.7	1	-	-
701617	-	1.79734e-06	0.7	1	-	-
670057	-	1.7972e-06	0.69	1	-	-
726436	-	1.79606e-06	0.69	1	-	-
636675	-	1.79578e-06	0.75	1	-	-
713197	-	1.79209e-06	0.71	1	-	-
724562	-	1.79192e-06	0.61	1	-	-
652603	bengazole a	1.79013e-06	0.7	1	-	-
732225	ocotillone ii	1.77854e-06	0.7	1	-	-
655649	Becatecarin	1.77427e-06	0.7	1	-	-
735004	-	1.7728e-06	0.66	1	-	-
73233	-	1.76793e-06	0.71	1	-	-
673793	4-quinazolone, 7-amino-3-(4-methoxyphenyl)-, hydrate	1.7678e-06	0.67	1	-	-
752203	-	1.76126e-06	0.73	1	-	-
724006	-	1.75849e-06	0.59	1	-	-
671041	2-n-propoxyestradiol	1.75788e-06	0.73	1	-	-
674263	-	1.75374e-06	0.76	1	-	-
746149	-	1.75238e-06	0.65	1	-	-
673347	naphthalene, 1,4-bis(oxiranylmethoxy)-	1.74993e-06	0.76	1	-	-
691081	-	1.74489e-06	0.69	1	-	-
16166	azure b bromide	1.74479e-06	0.75	1	-	-
80469	-	1.74267e-06	0.74	1	-	-
676864	-	1.73826e-06	0.76	1	-	-
725100	allolaurenterol	1.7324e-06	0.64	1	-	-
716970	-	1.73138e-06	0.67	1	-	-
335766	quinazoline, 4-ethyl-6-methoxy-7-(oxiranylmethoxy)-	1.72718e-06	0.71	1	-	-
111556	naphthalene, 2-(2-nitrovinyl)-	1.72665e-06	0.76	1	-	-
12517	-	1.7232e-06	0.7	1	-	-
667057	-	1.72093e-06	0.65	1	-	-
72961	8-azadenosine	1.71898e-06	0.7	1	-	-
698573	-	1.71786e-06	0.67	1	-	-
348400	-	1.71588e-06	0.7	1	-	-
638646	7-Hydroxystaurosporine	1.71132e-06	0.7	1	Clinical trial	STK
35489	-	1.69891e-06	0.72	1	-	-
704565	-	1.69773e-06	0.75	1	-	-
659779	2-bromoleptoclinidinone	1.69233e-06	0.68	1	-	-
673796	-	1.68921e-06	0.68	1	-	-
717561	-	1.68455e-06	0.79	1	-	-
141633	Homoharringtonine	1.68392e-06	0.66	1	FDA approved	Apo|Ang|Pi
664181	-	1.68316e-06	0.76	1	-	-
642198	antineoplastic-642198	1.68271e-06	0.75	1	-	-
715657	-	1.67593e-06	0.68	1	-	-
664976	-	1.67381e-06	0.66	1	-	-
712571	artesunate	1.67241e-06	0.72	1	-	-
667933	-	1.66308e-06	0.74	1	-	-
617743	-	1.66261e-06	0.75	1	-	-
668476	-	1.65922e-06	0.73	1	-	-
693332	-	1.6573e-06	0.69	1	-	-
676375	-	1.65286e-06	0.67	1	-	-
742414	c4 ester, carbonyl adjacent to prodigiosine, hcl salt	1.64887e-06	0.76	1	-	-
696916	-	1.64829e-06	0.8	1	-	-
648581	-	1.64557e-06	0.71	1	-	-
726528	-	1.64216e-06	0.63	1	-	-
668482	-	1.63956e-06	0.7	1	-	-
681234	-	1.63717e-06	0.77	1	-	-
125541	-	1.63359e-06	0.79	1	-	-
664169	-	1.62933e-06	0.68	1	-	-
76627	ossamycin	1.62903e-06	0.78	1	-	-
328166	8b-hydroxy-9b,10b-epoxyverrucarin a	1.62737e-06	0.76	1	-	-
645803	n-(2-hydroxyethyl)-1-nitro-9-acridineamine, hcl salt	1.62697e-06	0.75	1	-	-
78365	guanidine, 1-(p-butoxyphenyl)-3-(p-chlorophenyl)-	1.62275e-06	0.72	1	-	-
722573	-	1.62011e-06	0.75	1	-	-
736920	-	1.61685e-06	0.63	1	-	-
131513	antineoplastic-131513	1.6165e-06	0.72	1	-	-
263626	-	1.6123e-06	0.75	1	-	-
93866	naphtho[2,1-b]quinolizinium, 5-chloro-7-methyl- perchlorate	1.61173e-06	0.76	1	-	-
730435	-	1.61e-06	0.69	1	-	-
717694	oligomycin a	1.60195e-06	0.72	1	-	-
638279	-	1.59869e-06	0.69	1	-	-
664263	-	1.59774e-06	0.7	1	-	-
636984	-	1.59704e-06	0.67	1	-	-
266186	huratoxin	1.59232e-06	0.7	1	-	-
722316	-	1.58949e-06	0.69	1	-	-
606174	10,11-methylenedioxy-20(rs)-camptothecin	1.58699e-06	0.71	1	-	-
710464	AFP464	1.58356e-06	0.76	1	Clinical trial	Db
740621	-	1.58218e-06	0.72	1	-	-
194618	tetrangulol	1.58175e-06	0.75	1	-	-
136037	at 116, benzylamine salt	1.57971e-06	0.72	1	-	-
730523	-	1.57588e-06	0.76	1	-	-
291312	8-hydroxy verrucarin a	1.56378e-06	0.67	1	-	-
126710	-	1.56252e-06	0.73	1	-	-
729168	-	1.55476e-06	0.76	1	-	-
706031	-	1.55432e-06	0.72	1	-	-
673799	hexanoic acid, 6-[(7-methoxy-1-nitro-9-acridinyl)amino]-	1.55365e-06	0.7	1	-	-
698104	-	1.55066e-06	0.7	1	-	-
77141	-	1.5464e-06	0.77	1	-	-
630606	-	1.54543e-06	0.71	1	-	-
697539	-	1.5408e-06	0.77	1	-	-
607568	-	1.53945e-06	0.76	1	-	-
658443	2-chloro-3-amino-5,8-dihydoxy-1,4-naphthoquinone	1.53639e-06	0.72	1	-	-
643001	antineoplastic-643001	1.53631e-06	0.77	1	-	-
638478	inostamycin	1.53522e-06	0.7	1	-	-
645616	-	1.52744e-06	0.75	1	-	-
689133	-	1.52645e-06	0.63	1	-	-
678473	-	1.52454e-06	0.73	1	-	-
646159	-	1.52452e-06	0.76	1	-	-
667885	-	1.52188e-06	0.78	1	-	-
659853	L-alpha-Aminobutyric Acid	1.52029e-06	0.68	1	-	-
613690	-	1.52026e-06	0.72	1	-	-
717201	-	1.52005e-06	0.76	1	-	-
703784	-	1.51803e-06	0.75	1	-	-
731698	-	1.51776e-06	0.73	1	-	-
383031	rutacridone epoxide	1.51453e-06	0.72	1	-	-
626552	n2,n4,n6-tripivaloyloxymethyl-n2,n4,n6-trimethylmelamine	1.51008e-06	0.7	1	-	-
748533	1-[2-(3-chlorophenyl)-2-oxoethyl]-2-acetylbenzimidazole	1.50615e-06	0.66	1	-	-
744627	-	1.48506e-06	0.64	1	-	-
659609	-	1.4775e-06	0.71	1	-	-
740108	3,3?-thiene-2,5-diylbis(5-methoxy-1h-indole)	1.47592e-06	0.78	1	-	-
656239	benzo[1,2-b:5,4-b']dithiophene-2-carboxaldehyde, 4,8-dioxo-	1.47564e-06	0.71	1	-	-
645645	antineoplastic-645645	1.47218e-06	0.74	1	-	-
697653	-	1.47103e-06	0.72	1	-	-
9404	safranin bluish	1.47062e-06	0.72	1	-	-
746064	-	1.47058e-06	0.7	1	-	-
726975	-	1.46861e-06	0.73	1	-	-
701375	-	1.4683e-06	0.75	1	-	-
675003	-	1.46534e-06	0.69	1	-	-
686554	-	1.46288e-06	0.74	1	-	-
753221	-	1.4621e-06	0.84	1	-	-
167483	-	1.45889e-06	0.74	1	-	-
747461	-	1.45262e-06	0.69	1	-	-
740110	3,6-di(trifluoromethyl)-2-furoylquinoxaline 1,4-dioxide	1.44761e-06	0.7	1	-	-
727048	-	1.44442e-06	0.77	1	-	-
167780	Asaley	1.44326e-06	0.71	1	-	A7
732839	-	1.43638e-06	0.73	1	-	-
675252	-	1.43551e-06	0.75	1	-	-
668525	-	1.43519e-06	0.67	1	-	-
726863	6-[4-(1-cyclohexenyl)-1,3-butadiyn-1-yl]-2(2h)-pyranone	1.43501e-06	0.75	1	-	-
674998	-	1.43256e-06	0.75	1	-	-
722858	maleimide carbazole	1.4322e-06	0.73	1	-	-
684902	-	1.43143e-06	0.73	1	-	-
4434	nabor orange r	1.43103e-06	0.72	1	-	-
335789	-	1.4296e-06	0.69	1	-	-
629974	-	1.42027e-06	0.81	1	-	-
668470	-	1.41649e-06	0.77	1	-	-
[truncated: 1,643 more rows]
