# Supplementary material for: Prioritization of candidate cancer drugs based on a drug functional similarity network constructed by integrating pathway activities and drug activities
Source: Mol Oncol. 2019 Aug 21;13(10):2259–77. doi: 10.1002/1878-0261.12564 (PMC6763777; doi:10.1002/1878-0261.12564)
Supplement: Supplementary file 9 — Table S8. Full list of candidate drugs for non‐small cell lung cancer [file MOL2-13-2259-s009.xlsx]

## Sheet: NSCLC
Supplementary Table S8. Full list of candidate drugs for non-small cell lung cancer
NSCID	DRUG.NAME	PRIOR.SCORE	P.VALUE	FDR	STATUS	M.O.A
761910	Ibrutinib	0.0041625	0	0	Clinical trial	YK
693255	Tyrphostin AG 1478	0.00414322	0	0	-	YK
676447	-	0.00384613	0	0	-	-
727989	Lapatinib	0.00356144	0	0	FDA approved	YK|PK:EGFR ERBB2
46691	-	0.00218395	0	0	-	-
717815	-	0.00210708	0	0	-	-
717841	-	0.00191142	0	0	-	-
669364	AC1L8IIJ	0.00181042	0	0	-	YK
111581	indole-2 3-dione 3-[(o-nitrophenyl)hydrazone]	0.00173859	0	0	-	-
677423	amythiamicin a	0.00159503	0	0	-	-
123529	l-cysteine s-(2-naphthalenyldiphenylmethyl)- (9ci)	0.00157924	0	0	-	-
668404	-	0.00155447	0	0	-	-
673191	-	0.00154756	0	0	-	-
751151	-	0.0015339	0	0	-	-
650766	4-ethyl-n-(3 4 5-trimethoxybenzyl)aniline hydrochloride	0.00109797	0	0	-	-
745750	Lapatinib	0.00241338	0.001	0.140192	FDA approved	YK|PK:EGFR ERBB2
684481	-	0.00211211	0.001	0.140192	-	-
123139	l-cysteine s-[(4-methylphenyl)diphenylmethyl]- (9ci)	0.00157531	0.001	0.140192	-	-
662160	-	0.00156508	0.001	0.140192	-	-
715719	-	0.00134976	0.001	0.140192	-	-
33408	n-acetyliodocolchinol	0.00132907	0.001	0.140192	-	-
740276	-	0.00122468	0.001	0.140192	-	-
736993	2-(naphthalen-2-yl)-1-(3 4 5-trimethoxyphenyl)-1h-imidazole	0.000918808	0.001	0.140192	-	-
620480	-	0.000778357	0.001	0.140192	-	-
676497	tp4ek	0.00176136	0.002	0.208286	-	-
706809	-	0.00126711	0.002	0.208286	-	-
705435	antineoplastic-d665837	0.00117669	0.002	0.208286	-	-
673193	-	0.00114845	0.002	0.208286	-	-
650770	4-ethoxy-n-(3 4 5-trimethoxybenzyl)aniline hydrochloride	0.00110257	0.002	0.208286	-	-
251677	tetrol fr. taxus brevifolia	0.00108561	0.002	0.208286	-	-
631366	5-[2-(4-methoxyphenyl)ethyl]-1 2 3-trimethoxybenzene	0.00108267	0.002	0.208286	-	-
736994	1-(naphthalen-2-yl)-2-(3 4 5-trimethoxyphenyl)-1h-imidazole	0.000990701	0.002	0.208286	-	-
698673	-	0.000932098	0.002	0.208286	-	-
668470	-	0.00128164	0.003	0.243	-	-
669998	-	0.00121934	0.003	0.243	-	-
673192	-	0.00115032	0.003	0.243	-	-
123528	l-cysteine s-[(4-methoxyphenyl)diphenylmethyl]-	0.00114896	0.003	0.243	-	-
126217	l-cysteine s-[(4-bromophenyl)diphenylmethyl]- (9ci)	0.00106341	0.003	0.243	-	-
676495	-	0.00106304	0.003	0.243	-	-
126228	-	0.00103766	0.003	0.243	-	-
751644	-	0.000936575	0.003	0.243	-	-
759877	Dasatinib	0.000843745	0.003	0.243	FDA approved	YK|BCR-ABL|PDGFR|PK:KIT
673185	tyrosine kinase inhibitor ate-44 (mw=187.185)	0.00158858	0.004	0.285882	-	-
682571	-	0.0013062	0.004	0.285882	-	-
717838	-	0.00097825	0.004	0.285882	-	-
749908	ferric-taxol	0.000916232	0.004	0.285882	-	-
688022	-	0.000760134	0.004	0.285882	-	-
717826	-	0.00109081	0.005	0.331364	-	-
658831	-	0.00107794	0.005	0.331364	-	Tu
717835	-	0.000927689	0.005	0.331364	-	-
749867	-	0.000821081	0.006	0.377069	-	-
719211	-	0.000715622	0.006	0.377069	-	-
698675	-	0.000886201	0.007	0.418279	-	-
673188	-	0.000793301	0.007	0.418279	-	Tu
740110	3 6-di(trifluoromethyl)-2-furoylquinoxaline 1 4-dioxide	0.000719862	0.007	0.418279	-	-
618487	Staurosporine	0.000884542	0.01	0.423837	Clinical trial	PK:PRKCA
30706	chinon	0.000859927	0.008	0.423837	-	-
676498	tp4ek-k6	0.000837857	0.008	0.423837	-	-
732517	Dasatinib	0.00083767	0.01	0.423837	FDA approved	YK|BCR-ABL|PDGFR|PK:KIT
271967	-	0.000804568	0.01	0.423837	-	-
701747	-	0.000801082	0.008	0.423837	-	-
707389	Eribulin mesilate	0.000792825	0.01	0.423837	FDA approved	Tu
600221	-	0.000784404	0.009	0.423837	-	-
607347	benzene 1-[[2-chloro-1-(chloromethyl)ethyl]thio]-4-fluoro-	0.000767451	0.008	0.423837	-	-
726770	-	0.000761026	0.008	0.423837	-	-
689291	-	0.00075976	0.01	0.423837	-	-
680417	-	0.000759106	0.009	0.423837	-	-
758423	M-AMSA	0.00075374	0.01	0.423837	-	T2
266068	-	0.000748677	0.01	0.423837	-	-
603578	-	0.000742343	0.009	0.423837	-	-
673186	tyrosine kinase inhibitor bte-16 (mw=221.24)	0.000733456	0.01	0.423837	-	-
690270	antineoplastic-690270	0.00072911	0.009	0.423837	-	-
742794	1-(4-bromophenyl)-3-(1h-indazol-3-yl)urea	0.000717281	0.009	0.423837	-	-
722357	lissoclinidine	0.00071425	0.01	0.423837	-	-
707149	neritaloside	0.000705332	0.01	0.423837	-	-
656177	7-epi-10-deacetyltaxol	0.000697391	0.01	0.423837	-	-
673187	-	0.000689347	0.008	0.423837	-	Tu
123140	l-cysteine s-[bis(4-methylphenyl)phenylmethyl]-	0.00068795	0.01	0.423837	-	-
751281	desmethyleleutherobin	0.000668648	0.008	0.423837	-	-
600222	Benzenepropanoic acid	0.000779344	0.011	0.435815	-	Tu
128187	-	0.000771585	0.011	0.435815	-	-
751494	-	0.000763368	0.011	0.435815	-	-
696125	-	0.000762626	0.011	0.435815	-	-
670162	phosphonium 1 8-octanediylbis[triphenyl- diiodide	0.000708095	0.011	0.435815	-	-
662161	-	0.000683643	0.011	0.435815	-	-
134250	alanine 3-[(.alpha. .alpha.-diphenylpiperonyl)thio]- l-	0.000735648	0.012	0.465319	-	-
708782	-	0.000666098	0.012	0.465319	-	-
123493	l-cysteine s-[(4-fluorophenyl)diphenylmethyl]- (9ci)	0.000827553	0.014	0.486	-	-
269148	Menogaril	0.000763864	0.013	0.486	-	T2
123138	l-cysteine s-[(4-chlorophenyl)diphenylmethyl]-	0.000738972	0.014	0.486	-	-
645354	-	0.000723452	0.014	0.486	-	-
740974	-	0.000716228	0.014	0.486	-	-
736359	-	0.000698915	0.014	0.486	-	-
671864	-	0.000693052	0.014	0.486	-	-
752837	-	0.000663074	0.013	0.486	-	-
758644	albendazole (usan)	0.000663033	0.014	0.486	-	-
750423	-	0.000660175	0.014	0.486	-	-
705901	-	0.000633776	0.013	0.486	-	-
682506	-	0.000733285	0.015	0.510981	-	-
664402	-	0.000676381	0.015	0.510981	-	Tu
156305	-	0.000762415	0.016	0.530182	-	-
140380	-	0.000731238	0.016	0.530182	-	-
120925	-	0.000682407	0.016	0.530182	-	-
629035	2-thiophenecarboxaldehyde 5 5'-(2 5-furandiyl)bis-	0.000654522	0.017	0.553259	-	-
704177	-	0.00059199	0.017	0.553259	-	-
726186	-	0.000712347	0.018	0.565603	-	-
736992	5-(naphthalen-2-yl)-1-(3 4 5-trimethoxyphenyl)-1h-imidazole	0.000547062	0.018	0.565603	-	-
741940	-	0.000543131	0.018	0.565603	-	-
673104	-	0.000541535	0.018	0.565603	-	-
678125	-	0.000511046	0.019	0.591923	-	-
669727	-	0.000506004	0.02	0.617797	-	-
700370	-	0.000665773	0.021	0.632603	-	-
133072	-	0.000523465	0.021	0.632603	-	-
638850	7-Hydroxystaurosporine	0.000548287	0.022	0.651951	Clinical trial	STK
720726	-	0.000539082	0.022	0.651951	-	-
694342	-	0.000613905	0.023	0.660118	-	-
403144	colchicamid	0.000536322	0.023	0.660118	-	-
36768	-	0.000516812	0.023	0.660118	-	-
720689	-	0.000502845	0.023	0.660118	-	-
150440	-	0.000507733	0.024	0.672923	-	-
683558	Camptothecin Derivative	0.000504829	0.024	0.672923	-	T1
276382	pepleo	0.000496154	0.024	0.672923	-	-
701100	-	0.000554175	0.032	0.691293	-	-
741943	-	0.000543755	0.033	0.691293	-	-
707090	-	0.000539294	0.033	0.691293	-	-
343493	n-butyryldeacetylcolchicine	0.000532704	0.03	0.691293	-	-
628665	-	0.000532446	0.026	0.691293	-	-
613011	latrunculin a	0.000531756	0.031	0.691293	-	-
625774	n2 n4 n6-tribenzoyloxy-methyl-n2 n4 n6-trimethylmelamine	0.00053155	0.027	0.691293	-	-
128687	-	0.000529185	0.03	0.691293	-	-
667446	3 9-dibutyl-3 9-diethyl-1 5 7 11-tetraoxaspiro[5.5]undecane	0.000529142	0.027	0.691293	-	-
303812	Aphidicoline glycinate	0.000529097	0.026	0.691293	-	Ds
750720	-	0.000526754	0.032	0.691293	-	-
173516	-	0.000521665	0.028	0.691293	-	-
256439	Idarubicin	0.000521272	0.028	0.691293	FDA approved	T2
708447	-	0.000518119	0.032	0.691293	-	-
317003	-	0.000516476	0.025	0.691293	-	-
697686	-	0.00051229	0.031	0.691293	-	-
715718	-	0.000509818	0.032	0.691293	-	-
745962	5-iodo-2-{[(2)-3-phenylprop-2-enoyl]amino}benzamide	0.000507766	0.032	0.691293	-	-
683252	-	0.000506656	0.03	0.691293	-	-
125066	Bleomycin	0.00050053	0.033	0.691293	FDA approved	Db
670653	-	0.000499825	0.032	0.691293	-	-
743434	-	0.000498831	0.033	0.691293	-	-
159862	-	0.000498389	0.028	0.691293	-	-
667450	-	0.000498033	0.033	0.691293	-	-
156302	-	0.00049697	0.03	0.691293	-	-
10010	-	0.00049441	0.031	0.691293	-	-
646610	-	0.000493584	0.031	0.691293	-	-
645355	-	0.000492314	0.026	0.691293	-	-
747379	-	0.000488743	0.031	0.691293	-	-
123463	-	0.000486915	0.026	0.691293	-	-
330770	-	0.00048685	0.033	0.691293	-	-
727622	-	0.000485344	0.029	0.691293	-	-
710556	-	0.000482834	0.028	0.691293	-	-
717823	-	0.000478042	0.031	0.691293	-	-
725774	-	0.000477696	0.031	0.691293	-	-
239272	-	0.000475312	0.031	0.691293	-	-
175151	cytochalasin e	0.000474126	0.027	0.691293	-	-
727354	-	0.000472722	0.029	0.691293	-	-
75520	tfdu	0.000472544	0.033	0.691293	-	-
90636	Vinblastine	0.000471399	0.033	0.691293	FDA approved	Tu
688027	-	0.000470575	0.032	0.691293	-	-
706482	-	0.000469878	0.033	0.691293	-	-
750491	nakiterpiosin	0.000469561	0.027	0.691293	-	-
724972	-	0.0004609	0.029	0.691293	-	-
403529	-	0.00049603	0.035	0.716713	-	-
740028	(-)-dactylolide	0.000490944	0.035	0.716713	-	-
307990	-	0.000479937	0.035	0.716713	-	-
670547	epothilon a and epothilon b (4:1 mixture)	0.000473629	0.035	0.716713	-	-
669728	-	0.000503489	0.036	0.733073	-	-
211488	-	0.000475467	0.037	0.74511	-	-
697286	LY-294002	0.000449807	0.037	0.74511	Clinical trial	PK:PIK3
728316	-	0.000490278	0.038	0.752772	-	-
748896	stereoisomer of nsc 675784-h	0.000477063	0.038	0.752772	-	-
128184	-	0.000450376	0.038	0.752772	-	-
750722	-	0.00047215	0.039	0.768405	-	-
667642	cryptophycin	0.000467446	0.04	0.779679	-	-
677621	-	0.000460426	0.04	0.779679	-	-
680420	-	0.000499449	0.041	0.782435	-	-
98535	aminoanfol	0.000482369	0.041	0.782435	-	-
132276	-	0.000471411	0.041	0.782435	-	-
727859	(-)-Gossypol/0.1 methyl-t-butyl ether/0.7 hexane	0.000469249	0.041	0.782435	Clinical trial	Apo|BCL2
127754	-	0.000479323	0.042	0.797344	-	-
705437	antineoplastic-d665839	0.000484713	0.044	0.822462	-	-
749028	-	0.00047688	0.044	0.822462	-	-
639521	-	0.000445431	0.044	0.822462	-	-
749377	-	0.000481289	0.046	0.825961	-	-
734237	7-methoxyisoindolo[1 2-a]quinoxalin-4(5h)one	0.000480223	0.046	0.825961	-	-
93373	strophanthidin oxime	0.000460547	0.046	0.825961	-	-
757050	badil	0.000455615	0.046	0.825961	-	-
652176	-	0.000454004	0.046	0.825961	-	-
123461	nsc-123461	0.000451981	0.045	0.825961	-	-
48034	-	0.000441341	0.046	0.825961	-	-
330500	Macbecin II	0.000431726	0.046	0.825961	-	HSP90
693335	-	0.000389984	0.047	0.839779	-	-
722900	-	0.00049434	0.048	0.84932	-	-
673502	(+)-6-bromo-3-bromomethyl-2 3 7-trichloro-7-methyl-1-octene	0.000447831	0.048	0.84932	-	-
734562	-	0.000478663	0.049	0.858678	-	-
652175	-	0.000421539	0.049	0.858678	-	-
337766	Bisantrene hydrochloride	0.000448428	0.05	0.867857	-	T2
692311	biopolymer (ch3no)n mw=12 000 daltons	0.000423011	0.05	0.867857	-	-
635591	-	0.000488231	0.051	0.876863	-	-
667542	-	0.000452692	0.051	0.876863	-	-
652180	-	0.00044387	0.053	0.906972	-	-
758664	Rapamycin	0.000451157	0.055	0.91125	FDA approved	STK|PK:MTOR
143241	-	0.000449479	0.055	0.91125	-	-
226080	Rapamycin	0.000433081	0.054	0.91125	FDA approved	STK|PK:MTOR
651727	.alpha.-cyclopentoblastine methanesulfonate salt	0.000431913	0.055	0.91125	-	-
139105	Soluble Baker's Antifol	0.000431716	0.055	0.91125	-	Ds|Rs
652179	-	0.000413751	0.054	0.91125	-	-
751500	-	0.000413326	0.054	0.91125	-	-
48241	-	0.000422332	0.059	0.930974	-	-
646714	2 5-dimethyl-3 6-diaziridinyl-1 4-benzoquinone	0.000422178	0.059	0.930974	-	-
715192	-	0.000420749	0.059	0.930974	-	-
83492	-	0.000419537	0.057	0.930974	-	-
141549	M-AMSA	0.000409581	0.058	0.930974	-	T2
134723	k 31	0.000403982	0.058	0.930974	-	-
281272	ara ac	0.000402506	0.059	0.930974	-	-
134725	k 33	0.000393852	0.059	0.930974	-	-
330507	Tanespimycin	0.000389428	0.057	0.930974	Clinical trial	HSP90
778655	-	0.000389238	0.057	0.930974	-	-
740476	-	0.000375533	0.059	0.930974	-	-
148290	-	0.000439961	0.061	0.941625	-	-
707773	-	0.000425474	0.061	0.941625	-	-
748871	-	0.000423609	0.06	0.941625	-	-
679038	-	0.00042222	0.061	0.941625	-	-
745450	-	0.000417156	0.061	0.941625	-	-
81767	cinnamamide p-[bis(2-bromoethyl)amino]-.alpha.-cyano-	0.000400689	0.062	0.941625	-	-
69830	-	0.00039832	0.062	0.941625	-	-
624851	-	0.000388274	0.062	0.941625	-	-
757036	Fluorouracil	0.000385506	0.062	0.941625	FDA approved	Ds|Rs
693117	-	0.000396004	0.064	0.967967	-	-
751605	-	0.000414468	0.065	0.975	-	-
715638	presqualene alcohol	0.000373443	0.065	0.975	-	-
626540	-	0.000373893	0.066	0.981918	-	-
72961	8-azadenosine	0.000355106	0.066	0.981918	-	-
747339	-	0.000419515	0.067	0.984738	-	-
731099	6-aryl alkyl fluoro quinolone derivative	0.000406235	0.067	0.984738	-	-
209926	4-thiazolidinone 3-(1-phenylethyl)-2-thioxo-	0.000402956	0.067	0.984738	-	-
721386	-	0.000426766	0.069	0.994828	-	-
720325	-	0.000403644	0.069	0.994828	-	-
606699	-	0.00040146	0.072	0.994828	-	-
697786	-	0.000400508	0.072	0.994828	-	-
665803	didemnin a n-l-prolyl-2-l-allothreonine (9ci)	0.000398538	0.08	0.994828	-	-
691849	-	0.00039733	0.084	0.994828	-	-
691877	-	0.000394326	0.071	0.994828	-	-
693118	-	0.000387732	0.072	0.994828	-	-
701564	-	0.000385523	0.08	0.994828	-	-
740647	-	0.000383998	0.073	0.994828	-	-
643833	Camptothecin Derivative	0.000382595	0.074	0.994828	-	T1
280074	-	0.000382299	0.071	0.994828	-	-
618659	-	0.000382194	0.07	0.994828	-	-
631197	-	0.000380162	0.08	0.994828	-	-
734294	Indenoisoquinoline derivative	0.000379809	0.077	0.994828	-	T1
747651	-	0.000379122	0.085	0.994828	-	-
697539	-	0.000377397	0.074	0.994828	-	-
703440	-	0.000373623	0.073	0.994828	-	-
749292	-	0.000372724	0.092	0.994828	-	-
693443	-	0.000372352	0.079	0.994828	-	-
688542	-	0.0003713	0.086	0.994828	-	-
688484	-	0.000370491	0.08	0.994828	-	-
749296	cytochalasin q	0.000369278	0.081	0.994828	-	-
703104	-	0.000369002	0.074	0.994828	-	-
736829	-	0.000368873	0.076	0.994828	-	-
664401	-	0.000367617	0.074	0.994828	-	-
666606	-	0.000365583	0.102	0.994828	-	-
36373	-	0.000364974	0.073	0.994828	-	-
654509	pirarubicin hcl	0.000361131	0.101	0.994828	-	-
252844	shikonin	0.000360723	0.085	0.994828	-	-
693992	-	0.000357432	0.073	0.994828	-	-
675866	-	0.000357331	0.087	0.994828	-	-
716769	organosulfur compound	0.000354653	0.102	0.994828	-	-
401030	pyreno[2 1-b]pyridine	0.00035454	0.074	0.994828	-	-
719715	-	0.000354116	0.079	0.994828	-	-
715711	-	0.000353912	0.086	0.994828	-	-
668482	-	0.00034894	0.083	0.994828	-	-
366739	chaetoglobosin a	0.000347743	0.101	0.994828	-	-
758183	monensin sodium	0.000346817	0.086	0.994828	-	-
83265	Trityl cysteine	0.000335997	0.103	0.994828	-	Tu
758612	Bleomycin	0.000329611	0.104	0.994828	FDA approved	Db
692313	-	0.000329215	0.085	0.994828	-	-
664403	-	0.000328155	0.092	0.994828	-	-
35915	erythritol aziridine	0.000323154	0.098	0.994828	-	-
237538	2 4-thiazolidinedione 5-(3-phenyl-2-propenylidene)-	0.000321724	0.101	0.994828	-	-
681636	Camptothecin Derivative	0.000317158	0.099	0.994828	-	T1
748141	1 1-bis(4-hydroxyphenyl)-2-ferrocenyl-but-1-ene	0.000316369	0.091	0.994828	-	-
652174	-	0.000315968	0.101	0.994828	-	-
382046	-	0.000314442	0.098	0.994828	-	-
708070	gemmp[10]	0.000314344	0.1	0.994828	-	-
759878	Irinotecan	0.000314308	0.113	0.994828	FDA approved	T1
111533	Methoxycamptothecin	0.000313215	0.108	0.994828	-	T1
123491	l-cysteine s-[tris(4-methylphenyl)methyl]- (9ci)	0.0003123	0.105	0.994828	-	-
759263	Topotecan	0.000311286	0.108	0.994828	FDA approved	T1
697912	5-fluoro deoxy uridine 10mer	0.000310173	0.103	0.994828	Clinical trial	-
668281	(-)-.beta.-l-1-[(2-hydroxymethyl)-1 3-dioxolan-4yl]cytosine	0.000308025	0.116	0.994828	-	-
728091	-	0.000307496	0.092	0.994828	-	-
671871	-	0.000305521	0.104	0.994828	-	-
729352	-	0.000304587	0.089	0.994828	-	-
676863	-	0.000304572	0.099	0.994828	-	-
683556	Camptothecin Derivative	0.000303739	0.111	0.994828	-	T1
681644	Camptothecin Derivative	0.000302274	0.136	0.994828	-	T1
735424	-	0.000301148	0.106	0.994828	-	-
693167	-	0.000299668	0.106	0.994828	-	-
302325	2 4-pyrimidinediamine 5-(4-chloro-3-nitrophenyl)-6-ethyl-	0.000298534	0.117	0.994828	-	-
656178	7-Epi-10-deacetylbaccatin III	0.000296526	0.111	0.994828	-	Tu
750285	-	0.000296282	0.117	0.994828	-	-
711077	-	0.000295974	0.113	0.994828	-	-
740475	-	0.000295364	0.123	0.994828	-	-
663249	Triapine	0.000294485	0.106	0.994828	Clinical trial	CC
382035	-	0.000294451	0.102	0.994828	-	-
682768	-	0.000294329	0.102	0.994828	-	-
128186	-	0.000294055	0.098	0.994828	-	-
382034	-	0.000293975	0.105	0.994828	-	-
639174	Camptothecin Derivative	0.000293576	0.1	0.994828	-	T1
184692	benzenamine 4-[(5-nitro-2-thienyl)sulfonyl]-	0.000293275	0.128	0.994828	-	-
681633	Camptothecin Derivative	0.000292572	0.099	0.994828	-	T1
647752	antineoplastic-d647752	0.000292345	0.091	0.994828	-	-
291927	-	0.000291765	0.117	0.994828	-	-
63878	Cytarabine	0.000290992	0.107	0.994828	FDA approved	Ds
652177	-	0.000290959	0.138	0.994828	-	-
124664	-	0.000289569	0.109	0.994828	-	-
269719	-	0.000289542	0.121	0.994828	-	-
94600	Camptothecin	0.000288978	0.105	0.994828	-	T1
27640	Floxuridine	0.000287867	0.106	0.994828	FDA approved	Ds
670655	antineoplastic-d647567	0.00028784	0.12	0.994828	-	-
145668	Cyclocytidine hydrochloride	0.00028784	0.111	0.994828	-	Ds
681634	Camptothecin Derivative	0.000287018	0.11	0.994828	-	T1
407335	-	0.000286618	0.131	0.994828	-	-
709358	-	0.000285717	0.108	0.994828	-	-
698095	-	0.000285468	0.121	0.994828	-	-
339579	-	0.000285332	0.117	0.994828	-	-
731981	-	0.00028532	0.117	0.994828	-	-
382049	-	0.000285186	0.106	0.994828	-	-
681635	Camptothecin Derivative	0.000284871	0.119	0.994828	-	T1
701657	-	0.00028451	0.115	0.994828	-	-
352122	Trimetrexate glucuronate	0.000283979	0.119	0.994828	-	Df
116787	venenatine	0.000283519	0.116	0.994828	-	-
742410	5- fluoro-2'-deoxyuridyly-(3'->5')-3'-c-ethynylcytosine	0.00028319	0.11	0.994828	-	-
166454	sorot	0.000282619	0.112	0.994828	-	-
652181	-	0.000282479	0.107	0.994828	-	-
208652	-	0.000282222	0.129	0.994828	-	-
674182	-	0.000281891	0.094	0.994828	-	-
666608	-	0.000281829	0.126	0.994828	-	Tu
707691	-	0.000281775	0.114	0.994828	-	-
682756	-	0.000281473	0.117	0.994828	-	-
728979	-	0.00028106	0.107	0.994828	-	-
629971	Camptothecin Derivative	0.000280287	0.108	0.994828	-	T1
128571	nsc-128571	0.000279986	0.121	0.994828	-	-
735037	Camptothecin Derivative	0.000279981	0.104	0.994828	-	T1
98573	-	0.000279667	0.138	0.994828	-	-
10466	Basic Fuchsin	0.000279143	0.115	0.994828	-	-
249910	Camptothecin Derivative	0.000278713	0.136	0.994828	-	T1
710911	-	0.000278408	0.115	0.994828	-	-
176323	Camptothecin Derivative	0.000278159	0.119	0.994828	-	T1
696558	n-(4-amino-4-deoxy-n10-methypteroyl)-d l-homocysteic acid	0.000277293	0.107	0.994828	-	-
728073	Irinotecan	0.00027636	0.114	0.994828	FDA approved	T1
305799	2 4-quinazolinediamine 6-[[4-(dimethylamino)phenyl]thio]-	0.000276058	0.13	0.994828	-	-
77830	camolar	0.00027572	0.118	0.994828	-	-
603071	Aminocamptothecin	0.000275416	0.113	0.994828	-	T1
725026	2'-deoxy-2'-difluoromethylene-uridine	0.000274789	0.124	0.994828	-	-
66211	-	0.00027383	0.125	0.994828	-	-
182986	AZQ	0.000273709	0.13	0.994828	-	A7
368390	Brequinar	0.000273701	0.114	0.994828	-	Ds|Rs
122870	methasquin	0.000273317	0.13	0.994828	-	-
309401	-	0.000273055	0.126	0.994828	-	-
117356	d-amethopterin	0.000271973	0.114	0.994828	-	-
174121	Methotrexate Derivative	0.000271847	0.111	0.994828	-	Df
132483	Aminopterin Derivative	0.000271742	0.127	0.994828	-	Df
602313	-	0.000271691	0.126	0.994828	-	-
673596	7-Ethyl-10-hydroxycamptothecin	0.000271641	0.11	0.994828	FDA approved	T1
733884	-	0.000271362	0.118	0.994828	-	-
682561	cardenolide 2	0.000270541	0.129	0.994828	-	-
693572	-	0.000270111	0.122	0.994828	-	-
116789	acovenoside b	0.000268279	0.144	0.994828	-	-
225112	-	0.000267821	0.152	0.994828	-	-
112846	quinaspar	0.000265848	0.144	0.994828	-	-
339768	-	0.000265016	0.117	0.994828	-	-
351521	piritrexim isethionate	0.000264939	0.116	0.994828	-	-
3082	x 49	0.000264873	0.118	0.994828	-	-
407806	echujetin	0.000264826	0.126	0.994828	-	-
667640	-	0.000263395	0.143	0.994828	-	-
626715	10-edam	0.000262945	0.127	0.994828	-	-
382054	-	0.000262572	0.098	0.994828	-	-
667641	-	0.000262561	0.129	0.994828	-	-
656929	-	0.000262026	0.134	0.994828	-	-
734187	-	0.000262007	0.141	0.994828	-	-
606869	Clofarabine	0.000261828	0.124	0.994828	FDA approved	Ds
628803	-	0.000261312	0.115	0.994828	-	-
694488	-	0.000260588	0.125	0.994828	-	-
186266	pyrrolidinium 1-ethyl-1-hexadecyl- ethyl sulfate	0.00025801	0.14	0.994828	-	-
757427	aminopterin	0.000257529	0.122	0.994828	-	-
695799	-	0.000257397	0.116	0.994828	-	-
747292	-	0.000256389	0.115	0.994828	-	-
131020	-	0.000254967	0.14	0.994828	-	-
724037	-	0.00025353	0.138	0.994828	-	-
757113	dl-amethopterin	0.000253477	0.123	0.994828	-	-
144698	-	0.000252599	0.135	0.994828	-	-
682306	-	0.000252322	0.132	0.994828	-	-
739	aminopterin	0.000251852	0.128	0.994828	-	-
116555	nogalamycin-n-oxide	0.000251805	0.143	0.994828	-	-
134033	Aminopterin Derivative	0.000251644	0.125	0.994828	-	Df
752892	-	0.000250755	0.127	0.994828	-	-
725775	-	0.000250062	0.136	0.994828	-	-
7364	ddmp	0.000249851	0.136	0.994828	-	-
750421	-	0.000248855	0.118	0.994828	-	-
741106	-	0.000248241	0.135	0.994828	-	-
123111	t 53	0.000248229	0.137	0.994828	-	-
58906	bc 77	0.000247359	0.149	0.994828	-	-
666787	cis-2-hydroxymethyl-4-(isocytosin-1'-yl)-1 3-dioxolane	0.000246501	0.137	0.994828	-	-
633713	-	0.000246424	0.137	0.994828	-	-
717164	-	0.000246274	0.142	0.994828	-	-
669615	-	0.000244885	0.138	0.994828	-	-
736494	-	0.000244655	0.137	0.994828	-	-
717167	-	0.000243449	0.13	0.994828	-	-
686513	-	0.000243167	0.154	0.994828	-	-
335989	colchine 2-demethyl n-trifluoro acetyl	0.00024212	0.128	0.994828	-	-
728318	-	0.000241212	0.143	0.994828	-	-
146604	5-fur	0.000240261	0.132	0.994828	-	-
666783	cis-2-hydroxymethyl-4-(5'-bromocytosin-1'-yl)-1 3-dioxolane	0.000239583	0.139	0.994828	-	-
607301	-	0.000239449	0.154	0.994828	-	-
752203	-	0.000238913	0.126	0.994828	-	-
368891	-	0.000236823	0.139	0.994828	-	-
732222	epishellolic acid	0.000235056	0.148	0.994828	-	-
740609	-	0.000234712	0.125	0.994828	-	-
746807	dihydrohalichondramide	0.000233265	0.146	0.994828	-	-
375575	Cyclopentenyl Cytosine	0.000230712	0.155	0.994828	-	-
752703	-	0.000229918	0.144	0.994828	-	-
726972	-	0.000229455	0.145	0.994828	-	-
726194	-	0.000225015	0.148	0.994828	-	-
732936	-	0.000224978	0.134	0.994828	-	-
726331	-	0.000223734	0.132	0.994828	-	-
372546	-	0.000221694	0.125	0.994828	-	-
671469	-	0.0002182	0.129	0.994828	-	-
106360	-	0.000215956	0.134	0.994828	-	-
7532	adigal	0.000176299	0.169	0.994828	-	-
718306	4 5 7-trihydroxy-2-anthraquinonecarboxylic acid	0.000171652	0.152	0.994828	-	-
632855	9-chloro-2-methylellipticinium acetate hydrate	0.000154588	0.144	0.994828	-	-
7530	strophanthoside-k	0.000150464	0.138	0.994828	-	-
314018	ansamitocin deriv	0.000131167	0.146	0.994828	-	-
123469	-	0.000126719	0.152	0.994828	-	-
82655	-	0.000124923	0.161	0.994828	-	-
748253	7-benzyl-5 7-dihydro-4h-isoxazolo[5 4-e]isoindole	0.000124338	0.165	0.994828	-	-
746149	-	0.000121583	0.167	0.994828	-	-
745940	-	0.000118349	0.147	0.994828	-	-
698672	-	0.000118037	0.142	0.994828	-	-
294979	bleomycin bapp	0.000117828	0.179	0.994828	-	-
671866	-	0.000115565	0.171	0.994828	-	-
21683	-	0.000111147	0.163	0.994828	-	-
750916	-	0.00010876	0.164	0.994828	-	-
305222	cytochalasin h	0.000104843	0.177	0.994828	-	-
753603	-	0.000103869	0.175	0.994828	-	-
125844	-	0.000103719	0.156	0.994828	-	-
724129	-	0.000101328	0.169	0.994828	-	-
717827	-	9.92387e-05	0.152	0.994828	-	-
209835	zygosporin a	9.90386e-05	0.161	0.994828	-	-
748261	-	9.86182e-05	0.159	0.994828	-	-
744675	-	9.82276e-05	0.156	0.994828	-	-
667725	-	9.82202e-05	0.164	0.994828	-	-
717834	-	9.80151e-05	0.148	0.994828	-	-
664404	1-[(2-phenylethoxy)methyl]-5-ethyl-6-(phenylseleno)uracil	9.65148e-05	0.16	0.994828	-	-
708781	-	9.64725e-05	0.165	0.994828	-	-
682066	-	9.33839e-05	0.168	0.994828	-	-
132275	-	9.26927e-05	0.16	0.994828	-	-
710553	-	9.25659e-05	0.175	0.994828	-	-
753938	-	9.18067e-05	0.169	0.994828	-	-
111062	-	9.05173e-05	0.131	0.994828	-	-
628679	-	8.95707e-05	0.174	0.994828	-	-
116878	cardiac glycoside	8.83146e-05	0.154	0.994828	-	-
679034	1 8-naphthyridin-4(1h)-one 2-(3-chlorophenyl)-	8.7799e-05	0.176	0.994828	-	-
132277	-	8.76483e-05	0.173	0.994828	-	-
676496	tp38-279	8.75572e-05	0.171	0.994828	-	-
639364	2 9-dimethylellipticinium acetate	8.75383e-05	0.176	0.994828	-	-
671867	-	8.68175e-05	0.165	0.994828	-	Tu
716804	organosulfur compound	8.47789e-05	0.154	0.994828	-	-
29630	dichloroamethopterin	8.47658e-05	0.153	0.994828	-	-
751956	-	8.33309e-05	0.167	0.994828	-	-
699490	doxoform	8.26987e-05	0.173	0.994828	-	-
682335	3-(4-fluorophenyl)-3-(4-hydroxy-2-methylphenyl)phthalide	8.18985e-05	0.179	0.994828	-	-
123465	-	8.05405e-05	0.169	0.994828	-	-
721387	-	7.97705e-05	0.18	0.994828	-	-
695065	-	7.94126e-05	0.161	0.994828	-	-
741739	-	7.9238e-05	0.166	0.994828	-	-
700914	-	7.84466e-05	0.17	0.994828	-	-
275656	dioxadet	7.733e-05	0.18	0.994828	-	-
100434	-	7.45218e-05	0.184	0.994828	-	-
166641	aafc	7.34047e-05	0.161	0.994828	-	-
674674	pectenotoxin 1	7.26969e-05	0.166	0.994828	-	-
127752	-	7.23172e-05	0.183	0.994828	-	-
628663	-	7.19487e-05	0.171	0.994828	-	-
717837	-	7.14777e-05	0.165	0.994828	-	-
121754	-	7.10051e-05	0.158	0.994828	-	-
757824	fenbendazole (usan)	7.09474e-05	0.166	0.994828	-	-
682769	-	7.02467e-05	0.182	0.994828	-	-
650426	KRN5500	6.99077e-05	0.163	0.994828	-	-
344270	-	6.97775e-05	0.186	0.994828	-	-
772543	-	6.97302e-05	0.184	0.994828	-	-
107658	cytochalasin b	6.94727e-05	0.16	0.994828	-	-
715142	4h-1-benzopyran-4-one 6-[[(ethoxy)imino]methyl]-2-phenyl-	6.85802e-05	0.196	0.994828	-	-
717553	-	6.84042e-05	0.165	0.994828	-	-
671869	-	6.82539e-05	0.161	0.994828	-	-
754091	-	6.81395e-05	0.177	0.994828	-	-
745619	5-(n n-dimethylethylenediamino)camptothecin	6.80108e-05	0.176	0.994828	-	-
691039	-	6.73243e-05	0.178	0.994828	-	-
123032	-	6.67171e-05	0.157	0.994828	-	-
345647	chaetochromin	6.6416e-05	0.166	0.994828	-	-
201290	cytosine 1.beta.-d-arabinofuranosyl-n(sup 4)-stearoyl-	6.64058e-05	0.17	0.994828	-	-
652173	-	6.63956e-05	0.169	0.994828	-	-
697726	RH1	6.6072e-05	0.184	0.994828	Clinical trial	ROS1
758662	Lovastatin	6.59843e-05	0.182	0.994828	-	-
678914	-	6.51329e-05	0.173	0.994828	-	-
279836	Mitoxantrone	6.45412e-05	0.155	0.994828	FDA approved	T2
150862	bleomycin fraction blm-hpe	6.45268e-05	0.17	0.994828	-	-
726769	-	6.42517e-05	0.195	0.994828	-	-
676192	-	6.39936e-05	0.187	0.994828	-	-
743549	-	6.33224e-05	0.175	0.994828	-	-
715812	-	6.31872e-05	0.184	0.994828	-	-
698688	-	6.31636e-05	0.184	0.994828	-	-
663790	-	6.31205e-05	0.19	0.994828	-	-
127159	-	6.3066e-05	0.187	0.994828	-	-
750395	2-(4-aminophenyl)benzoxazole	6.28795e-05	0.184	0.994828	-	-
80103	2 3-butanediol 1 4-bis(2-methyl-1-aziridinyl)- (8ci)	6.28053e-05	0.181	0.994828	-	-
622691	-	6.2724e-05	0.179	0.994828	-	-
158383	4(1h)-quinazolinone 2-(2 5-dimethylphenyl)-2 3-dihydro-	6.17603e-05	0.189	0.994828	-	-
105132	Deoxycamptothecin	6.1745e-05	0.194	0.994828	-	T1
529469	alanosine	6.15987e-05	0.195	0.994828	-	-
613799	20(s)-camptothecin-21-lactam	6.11432e-05	0.173	0.994828	-	-
125348	-	6.10298e-05	0.178	0.994828	-	-
707050	-	6.08851e-05	0.172	0.994828	-	-
249992	M-AMSA	6.04728e-05	0.19	0.994828	-	T2
202003	-	5.98607e-05	0.184	0.994828	-	-
702158	7-epi-3 4-bis-nor-dolastatin 11	5.97558e-05	0.193	0.994828	-	-
734926	-	5.96974e-05	0.176	0.994828	-	-
684986	-	5.92493e-05	0.197	0.994828	-	-
650931	2'-bromo-4'-epi-daunorubicin	5.89953e-05	0.189	0.994828	-	-
628678	-	5.88619e-05	0.196	0.994828	-	-
627505	ellipticine	5.88322e-05	0.185	0.994828	-	T2
135962	p-ara-c	5.86589e-05	0.164	0.994828	-	-
676693	-	5.81736e-05	0.184	0.994828	-	-
695915	-	5.80329e-05	0.19	0.994828	-	-
654261	dmg amino bpu	5.7755e-05	0.179	0.994828	-	-
733981	-	5.75495e-05	0.18	0.994828	-	-
736735	-	5.72784e-05	0.186	0.994828	-	-
205506	-	5.71842e-05	0.191	0.994828	-	-
718630	-	5.68443e-05	0.2	0.994828	-	-
650769	4-ethoxy-n-(3 4 5-trimethoxybenzyl)aniline	5.67049e-05	0.173	0.994828	-	-
365360	-	5.66398e-05	0.173	0.994828	-	-
710551	pyrido[3 2-g]quinoline-2 5 10(1h)-trione 7-ethyl-	5.66015e-05	0.189	0.994828	-	-
618939	Camptothecin Derivative	5.65662e-05	0.179	0.994828	-	T1
717859	-	5.6505e-05	0.168	0.994828	-	-
683659	-	5.65025e-05	0.179	0.994828	-	-
645017	1 4-bis[(2-aminoethyl)amino]-5 8-dihydroxyanthraquinone	5.60629e-05	0.188	0.994828	-	-
178249	5-ms	5.59643e-05	0.187	0.994828	-	-
154318	-	5.59112e-05	0.202	0.994828	-	-
250684	cytosine 1.beta.-d-arabinofuranosyl-n(sup 4)-palmitoyl-	5.57756e-05	0.199	0.994828	-	-
640737	azatoxin	5.57437e-05	0.193	0.994828	-	-
676187	-	5.51654e-05	0.202	0.994828	-	-
334352	-	5.5133e-05	0.194	0.994828	-	-
305783	2 4-quinazolinediamine 6-(phenylsulfonyl)-	5.51076e-05	0.186	0.994828	-	-
400085	4(1h)-quinolone 5 6 7 8-tetrahydro-2-phenyl-	5.5085e-05	0.189	0.994828	-	-
7522	cymarin	5.49752e-05	0.163	0.994828	-	-
736808	-	5.47788e-05	0.193	0.994828	-	-
85230	-	5.46779e-05	0.194	0.994828	-	-
3053	Actinomycin D	5.46584e-05	0.203	0.994828	FDA approved	Db
665925	-	5.45002e-05	0.197	0.994828	-	-
661746	2-Debenzoyl-2-(3' 5'-difluorobenzoyl)-15(16)-anhydro-11(15->1)-abeotaxol	5.44305e-05	0.184	0.994828	-	Tu
753575	-	5.42967e-05	0.191	0.994828	-	-
697685	-	5.42263e-05	0.195	0.994828	-	-
667448	3 9-dimethylene-1 5 7 11-tetraoxaspiro[5.5]undecane	5.41847e-05	0.232	0.994828	-	-
693563	-	5.39592e-05	0.198	0.994828	-	-
752307	-	5.3895e-05	0.194	0.994828	-	-
733882	-	5.38388e-05	0.192	0.994828	-	-
659687	-	5.38077e-05	0.201	0.994828	-	-
113220	-	5.379e-05	0.191	0.994828	-	-
734205	-	5.35977e-05	0.194	0.994828	-	-
99445	cytosine arabinoside monophosphate	5.34949e-05	0.188	0.994828	-	-
618049	-	5.3282e-05	0.207	0.994828	-	-
58905	bc 76	5.30882e-05	0.207	0.994828	-	-
143532	-	5.28629e-05	0.185	0.994828	-	-
628672	-	5.26356e-05	0.187	0.994828	-	-
675370	-	5.26265e-05	0.196	0.994828	-	-
695788	-	5.24583e-05	0.195	0.994828	-	-
717148	-	5.23592e-05	0.208	0.994828	-	-
671870	-	5.22808e-05	0.192	0.994828	-	Tu
717147	-	5.21722e-05	0.191	0.994828	-	-
740253	-	5.21522e-05	0.201	0.994828	-	-
679035	1 8-naphthyridin-4(1h)-one 2-(3-chlorophenyl)-5-methyl-	5.20716e-05	0.212	0.994828	-	-
313680	flubenol	5.20307e-05	0.192	0.994828	-	-
1433	4-(butylamino)-1-phenyl-1h-pyrazolo[3 4-d]pyrimidine	5.1974e-05	0.162	0.994828	-	-
35471	peltatin b	5.1957e-05	0.193	0.994828	-	-
704533	-	5.19394e-05	0.208	0.994828	-	-
645809	-	5.14603e-05	0.196	0.994828	-	-
663792	-	5.13842e-05	0.203	0.994828	-	-
726903	-	5.09647e-05	0.204	0.994828	-	-
683414	-	5.09518e-05	0.216	0.994828	-	-
754111	-	5.08376e-05	0.198	0.994828	-	-
720446	-	5.06434e-05	0.217	0.994828	-	-
651078	-	5.05457e-05	0.198	0.994828	-	-
709926	-	5.04047e-05	0.237	0.994828	-	-
658396	n-(3-aziridinylpropyl)-1 4-diaminobutane	5.014e-05	0.201	0.994828	-	-
285689	-	5.00257e-05	0.199	0.994828	-	-
700367	homohalichondrin b diacetate 19 26-tetraol	4.98881e-05	0.203	0.994828	-	-
30813	-	4.98319e-05	0.211	0.994828	-	-
745693	-	4.97637e-05	0.171	0.994828	-	-
736493	Indenoisoquinoline derivative	4.97559e-05	0.223	0.994828	-	T1
681645	Camptothecin Derivative	4.95646e-05	0.2	0.994828	-	T1
724998	LMP-400	4.89518e-05	0.198	0.994828	Clinical trial	T1
374028	Camptothecin Derivative	4.89222e-05	0.211	0.994828	-	T1
671456	3-(4-fluorophenyl)-3-(4-acetoxy-2-methylphenyl)phthalide	4.89137e-05	0.231	0.994828	-	-
96541	1-benzoyl-1 2-dihydrobenzo[f]quinaldonitrile	4.88173e-05	0.212	0.994828	-	-
121879	-	4.83331e-05	0.194	0.994828	-	-
672975	-	4.829e-05	0.197	0.994828	-	-
690274	-	4.82504e-05	0.211	0.994828	-	-
659948	-	4.80219e-05	0.188	0.994828	-	-
113423	baker's antifol	4.80119e-05	0.216	0.994828	-	-
711142	-	4.79038e-05	0.199	0.994828	-	-
134459	acetamide n-(2-mercaptoethyl)- benzoate (6ci 7ci)	4.7615e-05	0.219	0.994828	-	-
681643	Camptothecin Derivative	4.74884e-05	0.21	0.994828	-	T1
158388	4(1h)-quinazolinone 2 3-dihydro-2-(3-methylphenyl)-	4.7424e-05	0.208	0.994828	-	-
610457	Camptothecin Derivative	4.72687e-05	0.211	0.994828	-	T1
683415	-	4.72064e-05	0.21	0.994828	-	-
726671	-	4.7106e-05	0.209	0.994828	-	-
681637	Camptothecin Derivative	4.68695e-05	0.193	0.994828	-	T1
740268	Indenoisoquinoline derivative	4.66535e-05	0.206	0.994828	-	T1
606497	Camptothecin Derivative	4.65828e-05	0.218	0.994828	-	T1
682303	2-(4-amino-3-chlorophenyl)benzothiazole	4.65588e-05	0.202	0.994828	-	-
284682	nsc 284682	4.65568e-05	0.183	0.994828	-	-
287459	Cytarabine	4.65128e-05	0.201	0.994828	FDA approved	Ds
747522	3- methoxy-5h-8-methoxy-isoindolo[2 1-a]quinoxalin-6-one	4.61538e-05	0.226	0.994828	-	-
642915	-	4.61381e-05	0.22	0.994828	-	-
186301	Thiocolchicine	4.58969e-05	0.181	0.994828	-	Tu
691246	-	4.57981e-05	0.216	0.994828	-	-
668555	pectenotoxin ii	4.56864e-05	0.229	0.994828	-	-
610458	Camptothecin Derivative	4.56407e-05	0.214	0.994828	-	T1
759882	nocodazole	4.55705e-05	0.209	0.994828	-	-
753802	-	4.55195e-05	0.224	0.994828	-	-
146268	-	4.55193e-05	0.196	0.994828	-	-
127157	-	4.54308e-05	0.211	0.994828	-	-
657991	-	4.526e-05	0.233	0.994828	-	-
758706	Simvastatin	4.5208e-05	0.215	0.994828	FDA approved	AM
645018	1 4-bis(n-cysteinyldiethylamino)-5 8-dihydroxy anthraquinon	4.51508e-05	0.224	0.994828	-	-
304425	tallysomycin s2b	4.49369e-05	0.221	0.994828	-	-
717561	-	4.47524e-05	0.239	0.994828	-	-
682301	14 15-bisnor-8-hydroxylabd-11e-en-13-one	4.45563e-05	0.199	0.994828	-	-
305767	2 4-quinazolinediamine 6-[(4-chlorophenyl)thio]-	4.44338e-05	0.239	0.994828	-	-
683661	-	4.43981e-05	0.204	0.994828	-	-
746685	[(2-phenyl-1h-indol-3-yl)methylene]malononitrile	4.42979e-05	0.21	0.994828	-	-
156939	lomondomycin	4.42565e-05	0.202	0.994828	-	-
646946	rhodium dimer	4.42467e-05	0.218	0.994828	-	-
301739	Mitoxantrone	4.42101e-05	0.226	0.994828	FDA approved	T2
328426	phyllanthoside	4.41587e-05	0.223	0.994828	-	-
659242	-	4.41244e-05	0.211	0.994828	-	-
745591	-	4.39993e-05	0.243	0.994828	-	-
149585	adriamycin benzoate	4.38727e-05	0.217	0.994828	-	-
751503	-	4.38258e-05	0.203	0.994828	-	-
331269	geldanamycin methyl- n-	4.36129e-05	0.221	0.994828	-	-
708446	-	4.34489e-05	0.217	0.994828	-	-
744860	-	4.34382e-05	0.243	0.994828	-	-
704080	-	4.33968e-05	0.222	0.994828	-	-
618862	-	4.328e-05	0.229	0.994828	-	-
671872	-	4.32369e-05	0.222	0.994828	-	-
279503	isobrucein a	4.3232e-05	0.221	0.994828	-	-
639831	-	4.32084e-05	0.243	0.994828	-	-
134679	Carboqone; Carbazilquinone	4.32077e-05	0.22	0.994828	-	A7
701973	-	4.31851e-05	0.218	0.994828	-	-
125845	-	4.28732e-05	0.231	0.994828	-	-
281383	-	4.28489e-05	0.228	0.994828	-	-
699148	-	4.26491e-05	0.234	0.994828	-	-
205795	-	4.24423e-05	0.223	0.994828	-	-
681019	-	4.23816e-05	0.237	0.994828	-	-
132095	-	4.20758e-05	0.22	0.994828	-	-
727801	-	4.2059e-05	0.225	0.994828	-	-
666227	-	4.20495e-05	0.218	0.994828	-	-
720379	neoambrosin	4.1973e-05	0.233	0.994828	-	-
665500	-	4.1797e-05	0.236	0.994828	-	-
734430	-	4.17702e-05	0.241	0.994828	-	-
748870	-	4.17482e-05	0.232	0.994828	-	-
690391	(s)-10 11-methelenedioxycamptothecin lactam	4.17054e-05	0.23	0.994828	-	-
758896	fluvastatin	4.16619e-05	0.204	0.994828	-	-
754198	-	4.15503e-05	0.231	0.994828	-	-
709439	-	4.14899e-05	0.262	0.994828	-	-
341931	-	4.14866e-05	0.229	0.994828	-	-
638479	antineoplastic-638479	4.1412e-05	0.236	0.994828	-	-
726332	-	4.13104e-05	0.235	0.994828	-	-
741291	-	4.12124e-05	0.235	0.994828	-	-
717833	-	4.1194e-05	0.261	0.994828	-	-
742906	-	4.1118e-05	0.231	0.994828	-	-
256438	Medorubicin	4.09612e-05	0.247	0.994828	-	-
750719	-	4.05028e-05	0.238	0.994828	-	-
748873	-	4.04879e-05	0.242	0.994828	-	-
609699	Topotecan	4.04353e-05	0.236	0.994828	FDA approved	T1
703784	-	4.04058e-05	0.258	0.994828	-	-
6152	chrysarobin	4.02311e-05	0.266	0.994828	-	-
696127	benzofuro[3 2-b]benzopyran-11-one 3-hydroxy-	4.01998e-05	0.243	0.994828	-	-
710552	-	4.00649e-05	0.235	0.994828	-	-
729812	-	4.00517e-05	0.24	0.994828	-	-
737344	-	3.99903e-05	0.233	0.994828	-	-
56054	atpu	3.99449e-05	0.236	0.994828	-	-
701187	-	3.99195e-05	0.241	0.994828	-	-
736200	saintopin e	3.98317e-05	0.244	0.994828	-	-
740650	-	3.96839e-05	0.256	0.994828	-	-
751382	-	3.95616e-05	0.261	0.994828	-	-
630511	-	3.93523e-05	0.265	0.994828	-	-
97374	diethylcyanine	3.935e-05	0.286	0.994828	-	-
748377	-	3.9342e-05	0.262	0.994828	-	-
144470	wln: t66 bnj bo c1 enw	3.93327e-05	0.241	0.994828	-	-
638410	-	3.92667e-05	0.261	0.994828	-	-
728903	-	3.89312e-05	0.229	0.994828	-	-
628676	-	3.85433e-05	0.259	0.994828	-	-
58903	-	3.84686e-05	0.246	0.994828	-	-
409304	-	3.83404e-05	0.241	0.994828	-	-
637126	-	3.82009e-05	0.252	0.994828	-	-
643248	-	3.77744e-05	0.259	0.994828	-	-
17273	propyl quinacrine mustard	3.77522e-05	0.262	0.994828	-	-
153858	Maytansine	3.766e-05	0.248	0.994828	-	Tu
255109	geldanamycin analog	3.74896e-05	0.282	0.994828	Clinical trial	HSP90
53396	actinogen	3.74683e-05	0.276	0.994828	-	-
135854	-	3.74467e-05	0.267	0.994828	-	-
610456	Camptothecin Derivative	3.7439e-05	0.226	0.994828	-	T1
606499	Camptothecin Derivative	3.73317e-05	0.256	0.994828	-	T1
104129	-	3.72631e-05	0.269	0.994828	-	-
710607	-	3.72331e-05	0.258	0.994828	-	-
707545	Alvespimycin	3.72312e-05	0.243	0.994828	Clinical trial	HSP90
741916	-	3.70833e-05	0.256	0.994828	-	-
710181	-	3.70718e-05	0.254	0.994828	-	-
710554	-	3.70675e-05	0.278	0.994828	-	-
758230	Floxuridine	3.69851e-05	0.274	0.994828	FDA approved	Ds
734296	-	3.69452e-05	0.273	0.994828	-	-
653438	-	3.67967e-05	0.269	0.994828	-	-
736624	Indenoisoquinoline derivative	3.67585e-05	0.278	0.994828	-	T1
8675	ethyl violet	3.66307e-05	0.247	0.994828	-	-
754077	-	3.64894e-05	0.262	0.994828	-	-
639176	(s)9-amino-20-o-(n n-dimethyl)glycinyl camptothecin.hcl	3.64688e-05	0.261	0.994828	-	-
698104	-	3.64195e-05	0.262	0.994828	-	-
757363	Tyrothricin	3.63532e-05	0.28	0.994828	FDA approved	Ant
709101	-	3.62804e-05	0.257	0.994828	-	-
606986	Camptothecin Derivative	3.62162e-05	0.272	0.994828	-	T1
676188	-	3.6159e-05	0.273	0.994828	-	-
700913	-	3.60968e-05	0.244	0.994828	-	-
702155	-	3.60607e-05	0.261	0.994828	-	-
207895	wln: t56 bnonj bo fnw i- at6n dntj d1	3.60485e-05	0.281	0.994828	-	-
710328	-	3.59926e-05	0.268	0.994828	-	-
702154	-	3.59407e-05	0.25	0.994828	-	-
714446	-	3.59354e-05	0.27	0.994828	-	-
665929	-	3.58975e-05	0.276	0.994828	-	-
725986	-	3.58546e-05	0.278	0.994828	-	-
107660	actinomycin pip t.beta.	3.57642e-05	0.247	0.994828	-	-
376739	-	3.57444e-05	0.242	0.994828	-	-
718631	-	3.57293e-05	0.265	0.994828	-	-
154751	urea n'-(5 6-dichloro-1h-benzimidazol-2-yl)-n n-dimethyl-	3.57099e-05	0.273	0.994828	-	-
705262	ap5p197	3.5687e-05	0.281	0.994828	-	-
3083	-	3.56798e-05	0.267	0.994828	-	-
701389	-	3.56564e-05	0.252	0.994828	-	-
736202	Indenoisoquinoline derivative	3.56239e-05	0.258	0.994828	-	T1
643827	-	3.55398e-05	0.275	0.994828	-	-
758667	Teniposide	3.5495e-05	0.251	0.994828	FDA approved	T2
644221	-	3.54464e-05	0.261	0.994828	-	-
683557	Camptothecin Derivative	3.53929e-05	0.261	0.994828	-	T1
728089	-	3.5392e-05	0.267	0.994828	-	-
724562	-	3.53283e-05	0.265	0.994828	-	-
56410	Porfiromycin	3.5289e-05	0.277	0.994828	-	A7
752346	-	3.5219e-05	0.261	0.994828	-	-
746687	-	3.5201e-05	0.269	0.994828	-	-
82587	-	3.51877e-05	0.282	0.994828	-	-
740564	-	3.51599e-05	0.275	0.994828	-	-
748512	-	3.50841e-05	0.259	0.994828	-	-
123979	thevetin	3.50668e-05	0.294	0.994828	-	-
72151	-	3.48314e-05	0.269	0.994828	-	-
270927	eg 2	3.47405e-05	0.25	0.994828	-	-
87221	Actinomycin C3	3.46674e-05	0.288	0.994828	-	-
3262	2 5-bis(ethylamino)hydroquinone	3.4659e-05	0.294	0.994828	-	-
154948	M-AMSA	3.46578e-05	0.274	0.994828	-	T2
659950	-	3.46065e-05	0.28	0.994828	-	-
757387	acriflavinium hydrochloride	3.45362e-05	0.282	0.994828	-	-
105546	riboprine(usan)	3.45166e-05	0.274	0.994828	-	-
656158	6-chloro-7-nitro-5-trifluromethylbenzimidazole	3.44745e-05	0.296	0.994828	-	-
885	3 3'-diamino-4 4'-bis(dimethylamino)benzophenone	3.43874e-05	0.281	0.994828	-	-
127763	-	3.43759e-05	0.258	0.994828	-	-
143102	-	3.43681e-05	0.295	0.994828	-	-
710264	-	3.43277e-05	0.245	0.994828	-	-
7533	allocor	3.42867e-05	0.284	0.994828	-	-
658247	-	3.42587e-05	0.279	0.994828	-	-
693573	2-(4-methylthio-benzylidene)-2-(2-pyridyl)acetonitrile	3.42302e-05	0.271	0.994828	-	-
129220	cyclo-c	3.41184e-05	0.274	0.994828	-	-
616348	Irinotecan	3.41136e-05	0.266	0.994828	FDA approved	T1
645810	-	3.40797e-05	0.291	0.994828	-	-
667447	3 9-dicyclohexenyl-1 5 7 11-tetraoxaspiro[5.5]undecane	3.39728e-05	0.284	0.994828	-	-
281245	compactin	3.39559e-05	0.283	0.994828	-	-
699491	epidoxoform	3.39553e-05	0.273	0.994828	-	-
671865	-	3.38831e-05	0.294	0.994828	-	-
760423	pitavastatin calcium	3.38636e-05	0.269	0.994828	-	-
673501	(-)-6-bromo-3-bromomethyl-2 3 7-trichloro-7-methyl-1-octene	3.38249e-05	0.277	0.994828	-	-
650773	z-1-(4-methylthio-2-(3 4 5-trimethoxyphenyl)ethene	3.37624e-05	0.3	0.994828	-	-
707904	-	3.37299e-05	0.293	0.994828	-	-
709986	-	3.36922e-05	0.291	0.994828	-	-
683776	-	3.3684e-05	0.319	0.994828	-	-
727208	3-(3 4-dimethoxyphenyl)-4-(4-methoxyphenyl)-2(5h)-furanone	3.36172e-05	0.263	0.994828	-	-
300289	pinafide	3.35951e-05	0.277	0.994828	-	-
727286	6-(bromomethyl)-1 4-anthracenedione.	3.35365e-05	0.262	0.994828	-	-
697784	-	3.34495e-05	0.276	0.994828	-	-
750723	-	3.34064e-05	0.307	0.994828	-	-
673350	-	3.33867e-05	0.265	0.994828	-	-
663791	-	3.33549e-05	0.294	0.994828	-	-
701186	2-debenzoyl-2-(3 5-difluorobenzoyl)taxol	3.33548e-05	0.266	0.994828	-	-
639832	-	3.33283e-05	0.3	0.994828	-	-
122819	Teniposide	3.32492e-05	0.29	0.994828	FDA approved	T2
606398	-	3.32415e-05	0.272	0.994828	-	-
115928	-	3.32294e-05	0.309	0.994828	-	-
711074	-	3.30746e-05	0.278	0.994828	-	-
645356	-	3.30284e-05	0.27	0.994828	-	-
679036	1 8-naphthyridin-4(1h)-one 2-(3-chlorophenyl)-6-methyl-	3.29956e-05	0.289	0.994828	-	-
314035	buddledin c	3.29381e-05	0.29	0.994828	-	-
687369	-	3.27753e-05	0.288	0.994828	-	-
706743	-	3.27632e-05	0.316	0.994828	-	-
715643	-	3.27569e-05	0.267	0.994828	-	-
750721	-	3.27409e-05	0.292	0.994828	-	-
710557	-	3.26996e-05	0.297	0.994828	-	-
716970	-	3.26782e-05	0.284	0.994828	-	-
98579	bromochloromethotrexate	3.26584e-05	0.301	0.994828	-	-
736201	terpentecin	3.26508e-05	0.276	0.994828	-	-
187546	-	3.25649e-05	0.317	0.994828	-	-
755880	Mitomycin	3.25645e-05	0.287	0.994828	FDA approved	A2
734202	-	3.25106e-05	0.303	0.994828	-	-
683555	Camptothecin Derivative	3.25016e-05	0.282	0.994828	-	T1
688021	-	3.24089e-05	0.265	0.994828	-	-
652182	-	3.23803e-05	0.299	0.994828	-	-
673347	naphthalene 1 4-bis(oxiranylmethoxy)-	3.23587e-05	0.314	0.994828	-	-
744093	-	3.23426e-05	0.3	0.994828	-	-
82151	Daunorubicin	3.22932e-05	0.299	0.994828	FDA approved	T2
698686	-	3.1944e-05	0.292	0.994828	-	-
87034	-	3.18715e-05	0.281	0.994828	-	-
650765	4-ethyl-n-(3 4 5-trimethoxybenzyl)aniline	3.18584e-05	0.304	0.994828	-	-
2785	-	3.18523e-05	0.308	0.994828	-	-
759857	Clofarabine	3.1851e-05	0.284	0.994828	FDA approved	Ds
123511	-	3.18465e-05	0.311	0.994828	-	-
728086	-	3.17672e-05	0.309	0.994828	-	-
645808	-	3.16598e-05	0.325	0.994828	-	-
644945	-	3.16026e-05	0.314	0.994828	-	-
361792	Thiocolchicine	3.1586e-05	0.297	0.994828	-	Tu
629266	-	3.15589e-05	0.301	0.994828	-	-
734295	-	3.15562e-05	0.328	0.994828	-	-
692745	-	3.15363e-05	0.294	0.994828	-	-
129185	melbex	3.1497e-05	0.285	0.994828	-	-
675576	-	3.14559e-05	0.285	0.994828	-	-
300288	-	3.13888e-05	0.268	0.994828	-	-
381862	-	3.13781e-05	0.291	0.994828	-	-
747652	-	3.13765e-05	0.313	0.994828	-	-
751501	-	3.13513e-05	0.292	0.994828	-	-
741296	-	3.13238e-05	0.281	0.994828	-	-
757425	ouabain	3.12379e-05	0.281	0.994828	-	-
304426	tallysomycin s10b	3.11842e-05	0.295	0.994828	-	-
740108	3 3?-thiene-2 5-diylbis(5-methoxy-1h-indole)	3.10626e-05	0.329	0.994828	-	-
747558	6-(4-ethylphenyl)-2-benzenesulfonamidepyridazine-3(2h)-one	3.10564e-05	0.291	0.994828	-	-
681632	Camptothecin Derivative	3.10034e-05	0.302	0.994828	-	T1
671031	-	3.0993e-05	0.312	0.994828	-	-
634724	10 11-methylenedioxycamptothecin	3.09707e-05	0.308	0.994828	-	T1
708069	-	3.08911e-05	0.309	0.994828	-	-
637128	-	3.07824e-05	0.308	0.994828	-	-
736116	-	3.07384e-05	0.293	0.994828	-	-
648766	Trabectedin	3.07161e-05	0.293	0.994828	Europe approved	A2
654508	aclarlubicin hcl	3.06917e-05	0.305	0.994828	-	-
742804	-	3.06838e-05	0.347	0.994828	-	-
665497	-	3.06734e-05	0.313	0.994828	-	-
720529	-	3.06569e-05	0.326	0.994828	-	-
691081	-	3.05925e-05	0.29	0.994828	-	-
79093	gardenin b	3.05881e-05	0.308	0.994828	-	-
646923	-	3.05566e-05	0.301	0.994828	-	-
281613	-	3.05441e-05	0.314	0.994828	-	-
362454	-	3.048e-05	0.293	0.994828	-	-
652178	-	3.04333e-05	0.302	0.994828	-	-
726971	-	3.04325e-05	0.328	0.994828	-	-
719661	-	3.03552e-05	0.315	0.994828	-	-
683774	-	3.03035e-05	0.328	0.994828	-	-
177382	tunicamycin	3.02623e-05	0.307	0.994828	-	-
166224	-	3.02242e-05	0.342	0.994828	-	-
732699	-	3.01935e-05	0.338	0.994828	-	-
651013	alkaloid isolated from west african medicinal plant	3.01473e-05	0.332	0.994828	-	-
135758	Piperazinedione	3.014e-05	0.339	0.994828	-	A7
281617	-	3.00856e-05	0.346	0.994828	-	-
123978	sarveroside	2.99291e-05	0.309	0.994828	-	-
681638	Camptothecin Derivative	2.99084e-05	0.341	0.994828	-	T1
7801	mauve	2.99041e-05	0.3	0.994828	-	-
166675	-	2.99013e-05	0.311	0.994828	-	-
644960	-	2.98869e-05	0.315	0.994828	-	-
665564	isoflavone 5 7-dihydroxy-4'-nitro-	2.98602e-05	0.315	0.994828	-	-
708439	3-chloroacetamido-benzoylurea	2.98574e-05	0.324	0.994828	-	-
649677	-	2.98392e-05	0.346	0.994828	-	-
710559	-	2.98285e-05	0.335	0.994828	-	-
606698	Rapamycin	2.97461e-05	0.311	0.994828	FDA approved	STK|PK:MTOR
691519	-	2.96893e-05	0.332	0.994828	-	-
615441	-	2.96661e-05	0.319	0.994828	-	-
403170	-	2.96637e-05	0.328	0.994828	-	-
50869	-	2.96259e-05	0.314	0.994828	-	-
725669	-	2.9557e-05	0.345	0.994828	-	-
721646	cytidine 5'-tributyltin phosphate	2.95267e-05	0.323	0.994828	-	-
619003	mx2 hcl	2.94527e-05	0.347	0.994828	-	-
682128	-	2.93989e-05	0.344	0.994828	-	-
711720	-	2.93496e-05	0.319	0.994828	-	-
246131	Valrubicin	2.93302e-05	0.319	0.994828	FDA approved	T2
637469	eupalmerin acetate	2.92999e-05	0.319	0.994828	-	-
670654	-	2.92785e-05	0.347	0.994828	-	-
339877	-	2.92712e-05	0.312	0.994828	-	-
148790	olendrigenin	2.9235e-05	0.327	0.994828	-	-
642328	-	2.92235e-05	0.318	0.994828	-	-
737132	-	2.91943e-05	0.324	0.994828	-	-
78634	-	2.91832e-05	0.336	0.994828	-	-
693120	-	2.91704e-05	0.325	0.994828	-	-
238159	nocodazole	2.91192e-05	0.308	0.994828	-	-
352671	-	2.9111e-05	0.315	0.994828	-	-
623527	-	2.90703e-05	0.329	0.994828	-	-
728074	-	2.90295e-05	0.343	0.994828	-	-
667251	2-propenenitrile 3-[3-(dimethylamino)phenyl]-2-phenyl-	2.89616e-05	0.356	0.994828	-	-
728317	-	2.89448e-05	0.321	0.994828	-	-
364830	Camptothecin Derivative	2.89069e-05	0.295	0.994828	-	T1
722177	-	2.87248e-05	0.334	0.994828	-	-
758188	azaserin	2.87139e-05	0.3	0.994828	-	-
700089	diazonamide a	2.86843e-05	0.334	0.994828	-	-
641395	1h-benzo[a]carbazole-1 4(11h)-dione 8-methoxy-	2.86626e-05	0.348	0.994828	-	-
733654	-	2.8656e-05	0.329	0.994828	-	-
722825	-	2.8647e-05	0.33	0.994828	-	-
745089	-	2.86184e-05	0.315	0.994828	-	-
256926	hyrcanoside	2.85604e-05	0.335	0.994828	-	-
156303	M-AMSA	2.85444e-05	0.343	0.994828	-	T2
305782	-	2.85084e-05	0.313	0.994828	-	-
690266	antineoplastic-690266	2.84528e-05	0.333	0.994828	-	-
721385	-	2.83445e-05	0.333	0.994828	-	-
33410	Colchicine Derivative	2.83335e-05	0.324	0.994828	-	Tu
680418	-	2.82726e-05	0.334	0.994828	-	-
100770	-	2.82716e-05	0.34	0.994828	-	-
735036	-	2.8228e-05	0.33	0.994828	-	-
683416	-	2.8179e-05	0.323	0.994828	-	-
709927	-	2.8159e-05	0.344	0.994828	-	-
682067	-	2.81352e-05	0.338	0.994828	-	-
668380	nitrophenyl-azatoxin	2.81105e-05	0.352	0.994828	-	-
725776	LMP776	2.81088e-05	0.355	0.994828	Clinical trial	T1
740975	-	2.80826e-05	0.343	0.994828	-	-
735493	-	2.80279e-05	0.323	0.994828	-	-
665935	-	2.79137e-05	0.345	0.994828	-	-
688493	-	2.7842e-05	0.332	0.994828	-	-
678879	-	2.77842e-05	0.323	0.994828	-	-
758617	atorvastatin calcium (usan)	2.7769e-05	0.344	0.994828	-	-
179940	wln: t56 bnonj bo fnw i- at6n dntj d1	2.77225e-05	0.333	0.994828	-	-
670120	aclacinomycin x	2.77199e-05	0.315	0.994828	-	-
648543	n-(3 4 5-trimethoxybenzyl)-4-methoxyaniline hydrochloride	2.76005e-05	0.348	0.994828	-	-
731155	-	2.75419e-05	0.335	0.994828	-	-
701743	-	2.74586e-05	0.333	0.994828	-	-
637140	-	2.7375e-05	0.338	0.994828	-	-
724994	-	2.73654e-05	0.352	0.994828	-	-
339578	-	2.73207e-05	0.311	0.994828	-	-
747521	3- methoxy-5h-10-fluoro-isoindolo[2 1-a]quinoxalin-6-one	2.71859e-05	0.353	0.994828	-	-
716564	-	2.7164e-05	0.331	0.994828	-	-
700893	austocystin d	2.71461e-05	0.355	0.994828	-	-
694253	-	2.71312e-05	0.359	0.994828	-	-
275971	-	2.71176e-05	0.341	0.994828	-	-
728319	-	2.70542e-05	0.338	0.994828	-	-
727048	-	2.70498e-05	0.376	0.994828	-	-
771562	-	2.70209e-05	0.343	0.994828	-	-
693131	-	2.70178e-05	0.356	0.994828	-	-
756717	Daunorubicin	2.69764e-05	0.353	0.994828	FDA approved	T2
724058	-	2.69582e-05	0.332	0.994828	-	-
243929	-	2.69333e-05	0.334	0.994828	-	-
407807	gitoxigenin	2.69314e-05	0.358	0.994828	-	-
726975	-	2.69225e-05	0.352	0.994828	-	-
628674	-	2.688e-05	0.369	0.994828	-	-
693119	-	2.68656e-05	0.352	0.994828	-	-
676514	9-[3-(2-nitroamidazol-1-yl)propyl]amino-1-nitroacridine.hcl	2.68444e-05	0.346	0.994828	-	-
724995	-	2.67919e-05	0.346	0.994828	-	-
81303	-	2.67579e-05	0.362	0.994828	-	-
376254	-	2.67537e-05	0.354	0.994828	-	-
305802	-	2.66802e-05	0.385	0.994828	-	-
131238	-	2.66506e-05	0.374	0.994828	-	-
740645	Indenoisoquinoline derivative	2.66182e-05	0.356	0.994828	-	T1
353494	colchicine analog	2.65735e-05	0.366	0.994828	-	-
78572	wln: t66 bnj bo emq &gh	2.65131e-05	0.385	0.994828	-	-
693702	gambogic acid	2.651e-05	0.36	0.994828	-	-
692738	-	2.65022e-05	0.376	0.994828	-	-
164011	pyridine 2-chloro-3 5-bis(trichloromethyl)-	2.63977e-05	0.354	0.994828	-	-
18268	Cactinomycin	2.63922e-05	0.36	0.994828	-	-
693169	-	2.63781e-05	0.372	0.994828	-	-
682094	-	2.63674e-05	0.358	0.994828	-	-
369066	-	2.61465e-05	0.319	0.994828	-	-
744673	3-peg fudr (peg floxuridine)	2.61028e-05	0.339	0.994828	-	-
618315	1 4-naphthalenedione 5-methoxy-	2.6079e-05	0.359	0.994828	-	-
127755	dihydrotriazine derivative	2.60368e-05	0.37	0.994828	-	-
36806	-	2.6018e-05	0.376	0.994828	-	-
747650	2 3-dimethoxy-5h-pyrido[3' 2':4 5]pyrrolo[3 2-c]cinnoline	2.59721e-05	0.356	0.994828	-	-
659609	-	2.59217e-05	0.365	0.994828	-	-
673791	-	2.5882e-05	0.361	0.994828	-	-
656576	Midostaurin	2.58185e-05	0.325	0.994828	Clinical trial	STK|PK:PRKCA
332598	Rhizoxin	2.57934e-05	0.355	0.994828	-	Tu
719660	-	2.5742e-05	0.392	0.994828	-	-
697653	-	2.57419e-05	0.353	0.994828	-	-
746068	-	2.57067e-05	0.373	0.994828	-	-
720623	-	2.56579e-05	0.358	0.994828	-	-
763133	-	2.56523e-05	0.359	0.994828	-	-
266748	-	2.56399e-05	0.379	0.994828	-	-
730523	-	2.55731e-05	0.371	0.994828	-	-
603108	clanfenur (inn)	2.55679e-05	0.386	0.994828	-	-
674496	benzothiazole 2-(4-amino-3-iodophenyl)-	2.55677e-05	0.364	0.994828	-	-
637130	-	2.55322e-05	0.384	0.994828	-	-
692739	-	2.5516e-05	0.356	0.994828	-	-
722307	-	2.54827e-05	0.382	0.994828	-	-
719999	-	2.54725e-05	0.38	0.994828	-	-
700211	-	2.54022e-05	0.369	0.994828	-	-
150837	-	2.53924e-05	0.358	0.994828	-	-
683140	-	2.53842e-05	0.351	0.994828	-	-
107129	-	2.53765e-05	0.368	0.994828	-	-
727722	-	2.53712e-05	0.386	0.994828	-	-
751830	-	2.53664e-05	0.377	0.994828	-	-
696560	-	2.53391e-05	0.357	0.994828	-	-
754116	-	2.53024e-05	0.382	0.994828	-	-
702295	-	2.52703e-05	0.392	0.994828	-	-
757804	Etoposide	2.52675e-05	0.388	0.994828	FDA approved	T2
726512	phloeodictine a 1	2.52613e-05	0.355	0.994828	-	-
744999	-	2.52042e-05	0.379	0.994828	-	-
754239	-	2.51641e-05	0.389	0.994828	-	-
38270	olivomycin	2.50983e-05	0.374	0.994828	-	-
641394	1h-benzo[a]carbazole-1 4(11h)-dione 11-phenyl-	2.50757e-05	0.371	0.994828	-	-
719478	-	2.49632e-05	0.373	0.994828	-	-
750717	-	2.49469e-05	0.355	0.994828	-	-
727949	-	2.49085e-05	0.37	0.994828	-	-
670656	-	2.48872e-05	0.372	0.994828	-	-
314622	Indenoisoquinoline derivative	2.48641e-05	0.386	0.994828	-	T1
645830	-	2.48627e-05	0.393	0.994828	-	-
734198	-	2.47185e-05	0.383	0.994828	-	-
721513	-	2.47015e-05	0.376	0.994828	-	-
727972	-	2.45778e-05	0.377	0.994828	-	-
750746	-	2.45694e-05	0.379	0.994828	-	-
693571	-	2.45661e-05	0.376	0.994828	-	-
700205	-	2.45622e-05	0.403	0.994828	-	-
336053	1-piperidinesulfonamide n-(7-amino-2-naphthalenyl)-	2.45106e-05	0.391	0.994828	-	-
28866	-	2.45003e-05	0.404	0.994828	-	-
647751	-	2.44714e-05	0.375	0.994828	-	-
659608	-	2.44617e-05	0.396	0.994828	-	-
740504	-	2.44315e-05	0.379	0.994828	-	-
355457	-	2.43973e-05	0.388	0.994828	-	-
668497	-	2.43893e-05	0.396	0.994828	-	-
648114	antineoplastic-d648114	2.43277e-05	0.396	0.994828	-	-
628498	-	2.43184e-05	0.372	0.994828	-	-
683662	-	2.43168e-05	0.384	0.994828	-	-
740520	4-bromo-2-(2-hydroxy-3-methyl-3-butenyl)phenol	2.42931e-05	0.398	0.994828	-	-
681641	Camptothecin Derivative	2.42922e-05	0.416	0.994828	-	T1
606172	Camptothecin Derivative	2.42748e-05	0.395	0.994828	-	T1
301477	antineoplastic-301477	2.42702e-05	0.397	0.994828	-	-
752461	-	2.42399e-05	0.402	0.994828	-	-
754110	-	2.41774e-05	0.376	0.994828	-	-
701194	-	2.416e-05	0.39	0.994828	-	-
348894	-	2.40984e-05	0.39	0.994828	-	-
675250	-	2.40895e-05	0.384	0.994828	-	-
732225	ocotillone ii	2.40302e-05	0.406	0.994828	-	-
613012	bengamide a	2.39996e-05	0.377	0.994828	-	-
208731	isodiospyrin	2.39866e-05	0.4	0.994828	-	-
734141	-	2.3983e-05	0.396	0.994828	-	-
671136	-	2.39752e-05	0.366	0.994828	-	-
734185	-	2.39539e-05	0.384	0.994828	-	-
699727	-	2.38303e-05	0.381	0.994828	-	-
667918	-	2.38213e-05	0.404	0.994828	-	-
158389	4(1h)-quinazolinone 2-(2-ethoxyphenyl)-2 3-dihydro-	2.38205e-05	0.393	0.994828	-	-
737735	-	2.38104e-05	0.385	0.994828	-	-
606985	Camptothecin Derivative	2.37854e-05	0.411	0.994828	-	T1
709756	-	2.37682e-05	0.379	0.994828	-	-
691038	-	2.37667e-05	0.385	0.994828	-	-
740383	-	2.37076e-05	0.401	0.994828	-	-
311153	9-hydroxy-2-(2-piperidinylethyl)ellipticinium acetate	2.36689e-05	0.408	0.994828	-	-
683864	Temsirolimus	2.36436e-05	0.39	0.994828	FDA approved	STK|PK:MTOR
684901	-	2.36252e-05	0.408	0.994828	-	-
245398	-	2.36022e-05	0.41	0.994828	-	-
634791	-	2.35826e-05	0.396	0.994828	-	-
237106	2-hydroxy-2-deaminoactinomycin c	2.3526e-05	0.389	0.994828	-	-
696661	-	2.3524e-05	0.39	0.994828	-	-
681646	Camptothecin Derivative	2.34996e-05	0.432	0.994828	-	T1
743380	1h-indole-3-methanol 1-[(3-chlorophenyl)methyl]-	2.34994e-05	0.405	0.994828	-	-
734798	-	2.34889e-05	0.408	0.994828	-	-
732734	-	2.34745e-05	0.398	0.994828	-	-
281817	-	2.34532e-05	0.399	0.994828	-	-
164371	-	2.34486e-05	0.409	0.994828	-	-
729813	-	2.34445e-05	0.402	0.994828	-	-
683664	-	2.34257e-05	0.384	0.994828	-	-
710526	-	2.34217e-05	0.425	0.994828	-	-
748393	-	2.34106e-05	0.409	0.994828	-	-
623128	14-fluoro-4-demethoxydaunorubicin	2.3399e-05	0.391	0.994828	-	-
686288	Aminoflavone	2.32178e-05	0.396	0.994828	Clinical trial	Db
269721	-	2.31571e-05	0.376	0.994828	-	-
724627	-	2.31478e-05	0.395	0.994828	-	-
125541	-	2.30752e-05	0.443	0.994828	-	-
754081	-	2.3022e-05	0.423	0.994828	-	-
685797	-	2.28828e-05	0.411	0.994828	-	-
720344	-	2.28468e-05	0.388	0.994828	-	-
83219	n-(p-styrylphenyl)acetohydroxamic acid	2.28348e-05	0.423	0.994828	-	-
652287	sos bismethanol	2.27604e-05	0.416	0.994828	-	-
334043	thymidine 5'-[(bromoacetyl)amino]-5'-deoxy-	2.27527e-05	0.412	0.994828	-	-
743891	6-(2-hydroxy-3-methoxybenzyl)aminopurine-9-riboside	2.27277e-05	0.378	0.994828	-	-
107124	Camptothecin Derivative	2.26593e-05	0.385	0.994828	-	T1
50273	-	2.26149e-05	0.43	0.994828	-	-
95100	Digoxin	2.25926e-05	0.415	0.994828	FDA approved	NonCan:CardG
311152	9-hydroxy-2-(.beta.-diethylaminoethyl)ellipticinium acetate	2.25761e-05	0.447	0.994828	-	-
659648	-	2.25387e-05	0.402	0.994828	-	-
689727	-	2.24675e-05	0.433	0.994828	-	-
720553	-	2.24589e-05	0.415	0.994828	-	-
737262	n-benzyl-n-(2-iodylphenyl)acetamide	2.24476e-05	0.416	0.994828	-	-
100880	Camptothecin	2.24395e-05	0.433	0.994828	-	T1
82489	-	2.24133e-05	0.376	0.994828	-	-
744209	-	2.2344e-05	0.41	0.994828	-	-
638498	3 4 4' 5-tetramethoxybenzophenone	2.23086e-05	0.416	0.994828	-	-
697194	-	2.22788e-05	0.41	0.994828	-	-
640500	-	2.22746e-05	0.406	0.994828	-	-
665934	-	2.22714e-05	0.428	0.994828	-	-
299934	thapsia villosa compd	2.21951e-05	0.46	0.994828	-	-
674177	-	2.21336e-05	0.438	0.994828	-	-
752504	-	2.21102e-05	0.399	0.994828	-	-
741695	-	2.20596e-05	0.422	0.994828	-	-
730269	-	2.20565e-05	0.412	0.994828	-	-
728457	2-acetyl-7-chloro-3-trifluoromethylquinoxaline 1 4-dioxide	2.20559e-05	0.446	0.994828	-	-
758450	cholestan-5.alpha.-ol-3 6-dione	2.20422e-05	0.42	0.994828	-	-
727729	-	2.20394e-05	0.423	0.994828	-	-
221265	-	2.20354e-05	0.404	0.994828	-	-
726436	-	2.20236e-05	0.443	0.994828	-	-
76356	9.beta.-d-arabinofuranosyl-2-chloroadenine	2.19718e-05	0.403	0.994828	-	-
639754	-	2.19564e-05	0.437	0.994828	-	-
104956	goniothalamin	2.19284e-05	0.458	0.994828	-	-
657989	-	2.19203e-05	0.39	0.994828	-	-
610459	Camptothecin Derivative	2.18828e-05	0.41	0.994828	-	T1
754175	-	2.18586e-05	0.401	0.994828	-	-
645812	-	2.18513e-05	0.449	0.994828	-	-
355256	-	2.18323e-05	0.433	0.994828	-	-
712396	phosphine [2-(dipyridinylphosphino)ethyl]diphenyl-	2.17844e-05	0.437	0.994828	-	-
681640	Camptothecin Derivative	2.17679e-05	0.41	0.994828	-	T1
126710	-	2.17347e-05	0.45	0.994828	-	-
737518	Indenoisoquinoline derivative	2.17259e-05	0.436	0.994828	-	T1
662383	2-bromo-5 8-dihydroxy-3-methyl-1 4-naphthoquinone	2.1631e-05	0.434	0.994828	-	-
73019	-	2.16016e-05	0.424	0.994828	-	-
696559	n-(4-amino-4-deoxy-n10-methypteroyl)-l-homocysteic acid	2.15922e-05	0.413	0.994828	-	-
691844	-	2.15415e-05	0.413	0.994828	-	-
728856	-	2.15282e-05	0.447	0.994828	-	-
687744	-	2.14773e-05	0.437	0.994828	-	-
746063	-	2.14698e-05	0.398	0.994828	-	-
681462	-	2.14194e-05	0.421	0.994828	-	-
691219	-	2.13998e-05	0.463	0.994828	-	-
637994	-	2.13477e-05	0.425	0.994828	-	-
369395	10-aminocamptothecin	2.1283e-05	0.467	0.994828	-	T1
269720	-	2.12026e-05	0.43	0.994828	-	-
335766	quinazoline 4-ethyl-6-methoxy-7-(oxiranylmethoxy)-	2.11898e-05	0.459	0.994828	-	-
652886	-	2.11631e-05	0.445	0.994828	-	-
62709	ipas	2.1163e-05	0.475	0.994828	-	-
754244	-	2.1109e-05	0.427	0.994828	-	-
725665	-	2.10984e-05	0.397	0.994828	-	-
690042	6h-pyrido[2 3 4-kl]acridin-6-one 4-methoxy-	2.10937e-05	0.458	0.994828	-	-
659611	-	2.1083e-05	0.416	0.994828	-	-
717836	-	2.10593e-05	0.426	0.994828	-	-
727356	-	2.10504e-05	0.434	0.994828	-	-
699151	-	2.10485e-05	0.433	0.994828	-	-
710555	-	2.09977e-05	0.445	0.994828	-	-
726087	-	2.09931e-05	0.446	0.994828	-	-
707690	kabiramide c	2.0978e-05	0.426	0.994828	-	-
740648	-	2.08946e-05	0.476	0.994828	-	-
707772	-	2.08873e-05	0.454	0.994828	-	-
621179	-	2.08858e-05	0.464	0.994828	-	-
697471	-	2.08662e-05	0.436	0.994828	-	-
726031	manzamine g	2.08491e-05	0.423	0.994828	-	-
98572	.beta.-resorcylaldehyde 2-pyridylhydrazone	2.08477e-05	0.419	0.994828	-	-
703327	-	2.08219e-05	0.445	0.994828	-	-
720554	-	2.07994e-05	0.427	0.994828	-	-
711618	-	2.07554e-05	0.423	0.994828	-	-
289900	-	2.07503e-05	0.424	0.994828	-	-
759630	lanatoside c	2.07496e-05	0.431	0.994828	-	-
740643	-	2.0736e-05	0.436	0.994828	-	-
681642	Camptothecin Derivative	2.072e-05	0.486	0.994828	-	T1
123829	-	2.06924e-05	0.471	0.994828	-	-
684046	-	2.06541e-05	0.433	0.994828	-	-
332890	-	2.06392e-05	0.448	0.994828	-	-
754238	-	2.06241e-05	0.431	0.994828	-	-
49452	fabacein	2.06039e-05	0.466	0.994828	-	-
663336	-	2.05909e-05	0.465	0.994828	-	-
727049	-	2.05871e-05	0.458	0.994828	-	-
268688	-	2.05772e-05	0.456	0.994828	-	-
677924	-	2.05608e-05	0.458	0.994828	-	-
665936	-	2.05577e-05	0.444	0.994828	-	-
700265	-	2.05442e-05	0.469	0.994828	-	-
766927	-	2.05441e-05	0.447	0.994828	-	-
3077	d 54	2.0522e-05	0.456	0.994828	-	-
691277	-	2.04718e-05	0.442	0.994828	-	-
18877	-	2.04593e-05	0.444	0.994828	-	-
141633	Homoharringtonine	2.04026e-05	0.472	0.994828	FDA approved	Apo|Ang|Pi
645351	[bis(aminomethyl)diethylsilane]dichloroplatinum (ii)	2.03779e-05	0.441	0.994828	-	-
737671	-	2.03593e-05	0.458	0.994828	-	-
670283	-	2.03539e-05	0.422	0.994828	-	-
750424	pu-h71.2hcl	2.03088e-05	0.449	0.994828	-	-
646200	-	2.02974e-05	0.464	0.994828	-	-
743897	-	2.02478e-05	0.463	0.994828	-	-
645827	-	2.02271e-05	0.468	0.994828	-	-
751109	-	2.02228e-05	0.449	0.994828	-	-
699479	-	2.01733e-05	0.481	0.994828	-	-
676426	-	2.01677e-05	0.46	0.994828	-	-
34927	-	2.01637e-05	0.462	0.994828	-	-
637991	9 10-anthracenedione 1 2 3 5 6 7-hexahydroxy-	2.01221e-05	0.469	0.994828	-	-
211490	-	2.00578e-05	0.435	0.994828	-	-
339616	-	2.00359e-05	0.442	0.994828	-	-
350102	1 3-benzodioxole 5-methoxy-6-[1-(4-methoxyphenyl)ethyl]-	2.00192e-05	0.45	0.994828	-	-
692736	-	2.00095e-05	0.444	0.994828	-	-
665805	-	1.99833e-05	0.475	0.994828	-	-
612115	colchicine analog	1.99479e-05	0.448	0.994828	-	-
124463	Fludarabine	1.99356e-05	0.469	0.994828	FDA approved	Ds|AM
688028	-	1.99255e-05	0.472	0.994828	-	-
734783	-	1.98689e-05	0.473	0.994828	-	-
302991	Camptothecin Derivative	1.9847e-05	0.469	0.994828	-	T1
605440	-	1.98408e-05	0.477	0.994828	-	-
659000	-	1.98374e-05	0.438	0.994828	-	-
742258	-	1.9822e-05	0.459	0.994828	-	-
734207	-	1.9746e-05	0.464	0.994828	-	-
88903	-	1.97366e-05	0.462	0.994828	-	-
695939	-	1.96253e-05	0.476	0.994828	-	-
260610	1 6-hexanediamine n n'-bis(3-methoxy-9-acridinyl)-	1.96144e-05	0.472	0.994828	-	-
699724	-	1.95943e-05	0.461	0.994828	-	-
371168	-	1.95792e-05	0.492	0.994828	-	-
26273	6-benzylthioinosine	1.95627e-05	0.494	0.994828	-	-
736607	-	1.95101e-05	0.493	0.994828	-	-
600167	diazene hydroxy(5-phenyl-2-pyridinyl)- sodium salt	1.94656e-05	0.454	0.994828	-	-
128580	-	1.94197e-05	0.45	0.994828	-	-
750180	-	1.93994e-05	0.446	0.994828	-	-
172774	-	1.93781e-05	0.455	0.994828	-	-
634458	myristoyl hydroxamate	1.9355e-05	0.446	0.994828	-	-
628918	-	1.92835e-05	0.456	0.994828	-	-
689529	-	1.9276e-05	0.485	0.994828	-	-
139484	-	1.9259e-05	0.479	0.994828	-	-
696075	-	1.9252e-05	0.477	0.994828	-	-
650471	calactin	1.92505e-05	0.476	0.994828	-	-
179201	-	1.92116e-05	0.514	0.994828	-	-
638635	-	1.91655e-05	0.493	0.994828	-	-
246012	-	1.91487e-05	0.438	0.994828	-	-
735186	4'-(1h-benzimidazol-2-yl)1 1biphenyl-4-amine	1.9144e-05	0.474	0.994828	-	-
80465	-	1.91034e-05	0.466	0.994828	-	-
266763	-	1.90979e-05	0.475	0.994828	-	-
662199	n-[(3-methoxy-4-hydroxyphenyl)methyl]-n'-dodecylthiourea	1.90574e-05	0.449	0.994828	-	-
380212	st-daae-1 4-(ii)	1.90534e-05	0.471	0.994828	-	-
740033	-	1.90479e-05	0.477	0.994828	-	-
732839	-	1.90327e-05	0.472	0.994828	-	-
698666	-	1.89615e-05	0.5	0.994828	-	-
705533	antineoplastic-d665843	1.8912e-05	0.478	0.994828	-	-
691247	-	1.8911e-05	0.464	0.994828	-	-
628917	-	1.88983e-05	0.45	0.994828	-	-
106995	lomofungin	1.88674e-05	0.457	0.994828	-	-
131257	-	1.88228e-05	0.483	0.994828	-	-
159631	secalonic acid d	1.88156e-05	0.481	0.994828	-	-
724685	sodium artelinate sesquihydrate	1.8791e-05	0.51	0.994828	-	-
342731	diosquinone	1.87509e-05	0.461	0.994828	-	-
372547	-	1.87222e-05	0.49	0.994828	-	-
734561	-	1.87084e-05	0.467	0.994828	-	-
753219	3-hydroxy-8-methoxyisoindolo[2 1a]quinoxalin-6-(5h)-one	1.86862e-05	0.454	0.994828	-	-
750106	-	1.86638e-05	0.495	0.994828	-	-
740122	-	1.85955e-05	0.505	0.994828	-	-
700545	1h-phenanthro[9 10-d]imidazole 4 11-dimethoxy-	1.85791e-05	0.462	0.994828	-	-
740649	-	1.85771e-05	0.483	0.994828	-	-
669888	-	1.85158e-05	0.489	0.994828	-	-
744991	-	1.85109e-05	0.499	0.994828	-	-
756738	Digoxin	1.83941e-05	0.484	0.994828	FDA approved	NonCan:CardG
673804	-	1.83579e-05	0.499	0.994828	-	-
240800	-	1.83366e-05	0.473	0.994828	-	-
645817	-	1.83251e-05	0.507	0.994828	-	-
620635	-	1.83245e-05	0.474	0.994828	-	-
168516	benzene 1-methoxy-4-(2-nitroethenyl)- (e)-	1.83173e-05	0.477	0.994828	-	-
7853	2 6-dichloro-7-methylpurine	1.8313e-05	0.49	0.994828	-	-
31780	astraphloxin	1.8279e-05	0.495	0.994828	-	-
681639	Camptothecin Derivative	1.82192e-05	0.516	0.994828	-	T1
726432	-	1.81775e-05	0.493	0.994828	-	-
712006	-	1.81591e-05	0.501	0.994828	-	-
26980	Mitomycin	1.80965e-05	0.5	0.994828	FDA approved	A2
664976	-	1.80835e-05	0.512	0.994828	-	-
671141	-	1.80629e-05	0.525	0.994828	-	-
754197	-	1.80444e-05	0.502	0.994828	-	-
275647	-	1.80358e-05	0.498	0.994828	-	-
710091	digitonin	1.80168e-05	0.552	0.994828	-	-
344505	-	1.79956e-05	0.495	0.994828	-	-
639659	n-(1-cyano-2-methoxyethyl)doxorubicin hemihydrate	1.79904e-05	0.499	0.994828	-	-
128635	-	1.79238e-05	0.497	0.994828	-	-
728855	-	1.79134e-05	0.511	0.994828	-	-
687352	-	1.78924e-05	0.507	0.994828	-	-
744116	-	1.78737e-05	0.532	0.994828	-	-
654830	antineoplastic-d654830	1.78141e-05	0.5	0.994828	-	-
690964	-	1.77596e-05	0.519	0.994828	-	-
726444	-	1.77583e-05	0.521	0.994828	-	-
706010	-	1.77376e-05	0.501	0.994828	-	-
359449	ellipticine deriv sri-nb-b233-55-29	1.77304e-05	0.509	0.994828	-	-
645828	-	1.76962e-05	0.526	0.994828	-	-
631306	cis-amminedichloro(4-methoxyphenethylamine)platinum(ii)	1.76125e-05	0.497	0.994828	-	-
732752	-	1.75491e-05	0.49	0.994828	-	-
732939	-	1.75352e-05	0.527	0.994828	-	-
720531	-	1.7517e-05	0.499	0.994828	-	-
357885	biantrazole	1.75169e-05	0.543	0.994828	-	-
694211	-	1.74921e-05	0.502	0.994828	-	-
740385	7-fluoro-2-benzoyl-3-trifluoromethylquioxaline 1 4-dioxide	1.74745e-05	0.523	0.994828	-	-
724387	3-(3 4-dimethoxyphenyl)-8-methoxyisocoumarin	1.74708e-05	0.514	0.994828	-	-
89488	-	1.74276e-05	0.51	0.994828	-	-
70845	nogalamycin	1.74207e-05	0.49	0.994828	-	-
658867	-	1.7397e-05	0.523	0.994828	-	-
725666	-	1.73123e-05	0.519	0.994828	-	-
722854	-	1.72993e-05	0.492	0.994828	-	-
736394	-	1.72826e-05	0.473	0.994828	-	-
102068	-	1.72684e-05	0.525	0.994828	-	-
744693	-	1.72487e-05	0.498	0.994828	-	-
659610	-	1.72369e-05	0.517	0.994828	-	-
132279	-	1.7232e-05	0.496	0.994828	-	-
691850	-	1.72248e-05	0.498	0.994828	-	-
49842	Vinblastine	1.72232e-05	0.518	0.994828	FDA approved	Tu
691240	-	1.72161e-05	0.498	0.994828	-	-
701188	rp-adenosine-3' 5'-cyclic phosphorothioate	1.7206e-05	0.529	0.994828	-	-
271674	Carboxyphthalatoplatinum	1.71348e-05	0.532	0.994828	-	A7
734643	-	1.71299e-05	0.542	0.994828	-	-
105014	Cladribine	1.71264e-05	0.525	0.994828	FDA approved	Ds
604586	recombinant protein 1815 (plate 31 h4)	1.70462e-05	0.519	0.994828	-	-
725671	-	1.69896e-05	0.516	0.994828	-	-
695585	-	1.69856e-05	0.504	0.994828	-	-
667452	-	1.69673e-05	0.523	0.994828	-	-
41567	-	1.6943e-05	0.505	0.994828	-	-
645814	-	1.69422e-05	0.519	0.994828	-	-
741459	-	1.69209e-05	0.526	0.994828	-	-
727826	-	1.68901e-05	0.526	0.994828	-	-
42352	carbamic acid (2-piperazinylethyl)dithio-	1.68672e-05	0.541	0.994828	-	-
703786	11-desacetoxy-.delta.(sup 9)-wortmannin	1.68592e-05	0.519	0.994828	-	-
691851	-	1.68528e-05	0.511	0.994828	-	-
709923	-	1.68205e-05	0.525	0.994828	-	-
700559	ptilomycalin a format salt	1.68113e-05	0.513	0.994828	-	-
112965	-	1.6801e-05	0.528	0.994828	-	-
726434	-	1.68004e-05	0.513	0.994828	-	-
356777	-	1.67755e-05	0.525	0.994828	-	-
730003	-	1.67753e-05	0.517	0.994828	-	HDAC
3265	-	1.67509e-05	0.545	0.994828	-	-
746351	-	1.67415e-05	0.538	0.994828	-	-
727207	3 4-bis-(4-methoxyphenyl)-2(5h)-furanone	1.67345e-05	0.547	0.994828	-	-
679037	1 8-naphthyridin-4(1h)-one 2-(3-chlorophenyl)-7-methyl-	1.67261e-05	0.519	0.994828	-	-
728084	-	1.67055e-05	0.534	0.994828	-	-
754242	-	1.66863e-05	0.518	0.994828	-	-
690633	-	1.66644e-05	0.517	0.994828	-	-
728078	-	1.66367e-05	0.502	0.994828	-	-
95099	gitoxim	1.65984e-05	0.517	0.994828	-	-
196539	-	1.6589e-05	0.537	0.994828	-	-
695590	-	1.65839e-05	0.509	0.994828	-	-
696881	9-aminocaptothecin lactam	1.65814e-05	0.513	0.994828	-	-
662191	-	1.65676e-05	0.535	0.994828	-	-
89172	2h-tetrazolium 3-(2-biphenylyl)-2 5-diphenyl- chloride	1.65446e-05	0.513	0.994828	-	-
736680	-	1.65326e-05	0.527	0.994828	-	-
698959	pneumocandin b(sub 0)	1.65261e-05	0.537	0.994828	-	-
151980	4-quinolinol 7-methoxy-2-phenyl-	1.6524e-05	0.534	0.994828	-	-
352277	colchicide.hcl	1.65078e-05	0.515	0.994828	-	-
247022	-	1.64989e-05	0.519	0.994828	-	-
140377	arnebin	1.64843e-05	0.548	0.994828	-	-
653000	hexahydroxyethylaminomethyl melamine	1.6465e-05	0.52	0.994828	-	-
114341	caerulomycin	1.64488e-05	0.532	0.994828	-	-
711784	-	1.64485e-05	0.531	0.994828	-	-
740845	-	1.64153e-05	0.55	0.994828	-	-
366241	ditercalinium dimethanesulfonate dimethanesulfonate	1.63764e-05	0.513	0.994828	-	-
81260	nitrocresolamine	1.63593e-05	0.496	0.994828	-	-
690269	antineoplastic-690269	1.63438e-05	0.536	0.994828	-	-
299117	sendanin	1.63388e-05	0.526	0.994828	-	-
658397	n-(4-aziridinylbutyl)-1 3-diaminopropane	1.63238e-05	0.529	0.994828	-	-
258812	n n-dimethyldaunomycin hydrochloride	1.62849e-05	0.539	0.994828	-	-
667954	-	1.62632e-05	0.539	0.994828	-	-
736681	-	1.62627e-05	0.544	0.994828	-	-
93427	-	1.62516e-05	0.516	0.994828	-	-
637651	ellipticine	1.62215e-05	0.547	0.994828	-	T2
740644	-	1.62173e-05	0.5	0.994828	-	-
622114	-	1.61647e-05	0.547	0.994828	-	-
717205	-	1.61623e-05	0.499	0.994828	-	-
706003	-	1.61165e-05	0.546	0.994828	-	-
694257	-	1.61109e-05	0.548	0.994828	-	-
696916	-	1.61007e-05	0.533	0.994828	-	-
603084	-	1.60861e-05	0.544	0.994828	-	-
722662	3'-c-ethinylcytidine	1.60831e-05	0.543	0.994828	-	-
709322	-	1.60531e-05	0.525	0.994828	-	-
695804	-	1.60499e-05	0.549	0.994828	-	-
135168	-	1.60176e-05	0.541	0.994828	-	-
727620	-	1.59461e-05	0.55	0.994828	-	-
71261	Beta-Thioguanine Deoxyriboside	1.58843e-05	0.518	0.994828	-	Ds
750050	-	1.58673e-05	0.589	0.994828	-	-
674178	-	1.5857e-05	0.52	0.994828	-	-
734631	-	1.58567e-05	0.548	0.994828	-	-
684440	-	1.58548e-05	0.535	0.994828	-	-
662192	-	1.58485e-05	0.533	0.994828	-	-
750227	-	1.58471e-05	0.559	0.994828	-	-
101490	-	1.58272e-05	0.55	0.994828	-	-
737737	-	1.5806e-05	0.549	0.994828	-	-
140701	4'-(9-acridinylamino)sulfanilanilide monohydrochloride	1.57601e-05	0.547	0.994828	-	-
706744	Indenoisoquinoline derivative	1.57494e-05	0.536	0.994828	-	T1
673794	-	1.57383e-05	0.535	0.994828	-	-
695936	-	1.57347e-05	0.532	0.994828	-	-
710270	Karenitecin	1.57151e-05	0.545	0.994828	Clinical trial	T1
736553	-	1.57099e-05	0.559	0.994828	-	-
686554	-	1.57044e-05	0.552	0.994828	-	-
664173	4-(1h)quinolinone 2-(3-methoxyphenyl)-6-(dimethylamino)-	1.56947e-05	0.55	0.994828	-	-
669887	-	1.56859e-05	0.564	0.994828	-	-
639207	-	1.5662e-05	0.535	0.994828	-	-
672194	-	1.56601e-05	0.533	0.994828	-	-
759178	Pipamperone	1.5655e-05	0.564	0.994828	FDA approved	NonCan:Psy
529861	chlorasquin	1.56345e-05	0.551	0.994828	-	-
382001	-	1.56289e-05	0.535	0.994828	-	-
697530	taylor e	1.56214e-05	0.527	0.994828	-	-
49565	-	1.55998e-05	0.525	0.994828	-	-
721514	-	1.5582e-05	0.545	0.994828	-	-
685126	4-piperidinone 3 5-bis[(4-fluorophenyl)methylene]- (e e)-	1.55739e-05	0.55	0.994828	-	-
730248	-	1.5562e-05	0.549	0.994828	-	-
709237	Camptothecin Derivative	1.55454e-05	0.528	0.994828	-	T1
684054	-	1.55414e-05	0.527	0.994828	-	-
374980	-	1.5526e-05	0.548	0.994828	-	-
697535	-	1.5486e-05	0.528	0.994828	-	-
615291	bizelesin	1.54834e-05	0.539	0.994828	-	-
736611	-	1.54817e-05	0.531	0.994828	-	-
653006	-	1.54672e-05	0.529	0.994828	-	-
76919	-	1.54289e-05	0.538	0.994828	-	-
724628	-	1.5426e-05	0.574	0.994828	-	-
139021	1-(2-thiazoylazo)-2-naphthol	1.53266e-05	0.539	0.994828	-	-
724968	-	1.53123e-05	0.57	0.994828	-	-
735004	-	1.53086e-05	0.515	0.994828	-	-
163949	3 6-diamino-10-methylacridinium chloride hydrochloride	1.52725e-05	0.552	0.994828	-	-
691106	-	1.5247e-05	0.547	0.994828	-	-
748146	5-bromo-2-{[(2)-3-phenylprop-2-enoyl]amino}benzamide	1.52258e-05	0.565	0.994828	-	-
754240	-	1.52214e-05	0.525	0.994828	-	-
667451	-	1.52211e-05	0.59	0.994828	-	-
628911	-	1.51793e-05	0.559	0.994828	-	-
697189	-	1.51469e-05	0.534	0.994828	-	-
236657	viridomycin	1.5137e-05	0.571	0.994828	-	-
728076	-	1.51315e-05	0.569	0.994828	-	-
658417	-	1.51231e-05	0.576	0.994828	-	-
684908	-	1.51228e-05	0.567	0.994828	-	-
675366	-	1.51088e-05	0.58	0.994828	-	-
695938	-	1.51075e-05	0.537	0.994828	-	-
695943	-	1.50967e-05	0.523	0.994828	-	-
310618	manicol	1.5091e-05	0.538	0.994828	-	-
674220	-	1.50358e-05	0.572	0.994828	-	-
693322	-	1.50251e-05	0.544	0.994828	-	-
698932	-	1.50247e-05	0.55	0.994828	-	-
667445	2 8-dimethyl-1 5 7 11-tetraoxaspiro[5.5]undecane	1.50214e-05	0.565	0.994828	-	-
664231	n o-diethoxyacetyl-3-demethyldeactylthiocolchicin	1.50004e-05	0.572	0.994828	-	-
724550	2-(4-phenylsulfanyl-benzyl)-1h-naphth[2 3-d]imidazole	1.49837e-05	0.577	0.994828	-	-
723906	-	1.49781e-05	0.556	0.994828	-	-
697134	-	1.49504e-05	0.565	0.994828	-	-
624625	7-methyljuglone	1.48783e-05	0.566	0.994828	-	-
730507	-	1.48231e-05	0.587	0.994828	-	-
352670	-	1.48217e-05	0.572	0.994828	-	-
675255	-	1.47957e-05	0.581	0.994828	-	-
263434	n n'-bis(3-methoxy-9-acridinyl)-1 8-octanediamine	1.47836e-05	0.537	0.994828	-	-
726973	-	1.47629e-05	0.584	0.994828	-	-
695945	-	1.4761e-05	0.565	0.994828	-	-
291925	-	1.47534e-05	0.571	0.994828	-	-
668337	-	1.47524e-05	0.544	0.994828	-	-
719152	-	1.47403e-05	0.564	0.994828	-	-
645008	intoplicine	1.47124e-05	0.585	0.994828	-	-
179220	-	1.47057e-05	0.559	0.994828	-	-
143106	-	1.46816e-05	0.56	0.994828	-	-
689534	-	1.46511e-05	0.563	0.994828	-	-
164878	-	1.46493e-05	0.538	0.994828	-	-
687453	-	1.46486e-05	0.553	0.994828	-	-
683788	5h-quino[6 7 8-ij][2 7]naphthridin-5-one	1.46406e-05	0.566	0.994828	-	-
720065	vedelianin	1.46311e-05	0.583	0.994828	-	-
729109	trans-n-(6-chrysenyl)-3-mesyloxy-4-phenyl-2-azetidinone	1.46032e-05	0.567	0.994828	-	-
661224	-	1.45896e-05	0.585	0.994828	-	-
621376	-	1.45827e-05	0.57	0.994828	-	-
46683	-	1.45213e-05	0.568	0.994828	-	-
277987	1-isoquinolinamine 3-(1-naphthalenyl)-	1.44969e-05	0.578	0.994828	-	-
723387	-	1.44512e-05	0.547	0.994828	-	-
713080	-	1.44512e-05	0.561	0.994828	-	-
364372	elactocin	1.44306e-05	0.538	0.994828	-	-
602066	-	1.44288e-05	0.582	0.994828	-	-
681146	(3r)-astragaluquinone	1.44259e-05	0.573	0.994828	-	-
759195	epirubicin hydrochloride (usan)	1.44131e-05	0.579	0.994828	-	-
717532	-	1.43256e-05	0.545	0.994828	-	-
670969	-	1.43062e-05	0.553	0.994828	-	-
696992	nitro mbf-so2-cl	1.42437e-05	0.595	0.994828	-	-
4184	p p'-dihydroxystilbene	1.41994e-05	0.592	0.994828	-	-
144168	2(1h)-quinoxalinone 3-(bromomethyl)-	1.41968e-05	0.554	0.994828	-	-
673795	-	1.41885e-05	0.598	0.994828	-	-
749870	-	1.41794e-05	0.576	0.994828	-	-
668474	-	1.41589e-05	0.587	0.994828	-	-
689449	-	1.41357e-05	0.57	0.994828	-	-
758671	Cyclocytidine hydrochloride	1.41326e-05	0.577	0.994828	-	Ds
677598	-	1.41312e-05	0.583	0.994828	-	-
687304	-	1.41127e-05	0.599	0.994828	-	-
682095	-	1.41081e-05	0.574	0.994828	-	-
709925	-	1.40606e-05	0.606	0.994828	-	-
401130	1 2-naphthoquinone 3 7-dimethyl-	1.40301e-05	0.599	0.994828	-	-
295499	Camptothecin Derivative	1.39518e-05	0.573	0.994828	-	T1
728090	-	1.39493e-05	0.621	0.994828	-	-
728220	1-(3-bromo-phenyl)-3-(pyridin-2-ylsulfanyl)-propenone	1.39454e-05	0.589	0.994828	-	-
208733	ramentaceone	1.39365e-05	0.575	0.994828	-	-
716807	organosulfur compound	1.39179e-05	0.586	0.994828	-	-
127471	-	1.38725e-05	0.591	0.994828	-	-
740384	3 7-di(trifluoromethyl)-2-benzoylquioxaline 1 4-dioxide	1.38121e-05	0.59	0.994828	-	-
701745	-	1.38053e-05	0.585	0.994828	-	-
684907	-	1.38002e-05	0.565	0.994828	-	-
723564	-	1.37904e-05	0.598	0.994828	-	-
363250	-	1.37291e-05	0.596	0.994828	-	-
668496	-	1.37119e-05	0.57	0.994828	-	-
700203	-	1.36996e-05	0.583	0.994828	-	-
89171	-	1.36421e-05	0.588	0.994828	-	-
749923	g-tpp	1.36385e-05	0.61	0.994828	-	-
382050	M-Azidopyrimethamine	1.3633e-05	0.586	0.994828	-	-
658359	-	1.36032e-05	0.606	0.994828	-	-
718212	-	1.35931e-05	0.593	0.994828	-	-
733901	-	1.35857e-05	0.615	0.994828	-	-
670132	-	1.35716e-05	0.592	0.994828	-	-
691276	-	1.35266e-05	0.59	0.994828	-	-
268965	benzaldehyde 4-[bis[2-[(methylsulfonyl)oxy]ethyl]amino]-	1.35207e-05	0.596	0.994828	-	-
618201	1 4-anthracenedione 5-hydroxy-	1.3495e-05	0.603	0.994828	-	-
726796	cps49	1.34884e-05	0.607	0.994828	-	-
726630	Belinostat	1.34769e-05	0.579	0.994828	Clinical trial	HDAC
752503	-	1.34714e-05	0.615	0.994828	-	-
749550	-	1.34697e-05	0.61	0.994828	-	-
175639	-	1.34534e-05	0.585	0.994828	-	-
743534	-	1.34436e-05	0.607	0.994828	-	-
725098	-	1.34217e-05	0.587	0.994828	-	-
150432	-	1.33685e-05	0.605	0.994828	-	-
706000	-	1.33681e-05	0.597	0.994828	-	-
728509	-	1.3353e-05	0.607	0.994828	-	-
363811	-	1.33331e-05	0.604	0.994828	-	-
645665	-	1.33229e-05	0.564	0.994828	-	-
765773	3 4-di-p-tolylisoxazolo[3 4-d]pyridazin-7(6h)-one	1.33048e-05	0.568	0.994828	-	-
693442	-	1.33033e-05	0.616	0.994828	-	-
697730	-	1.32986e-05	0.609	0.994828	-	-
735799	-	1.32761e-05	0.609	0.994828	-	-
726240	-	1.32494e-05	0.621	0.994828	-	-
748643	mitaplatin	1.32426e-05	0.631	0.994828	-	-
725983	-	1.32325e-05	0.601	0.994828	-	-
69187	methoxyelliptione	1.322e-05	0.606	0.994828	-	-
733501	-	1.32156e-05	0.584	0.994828	-	-
662193	acridine-9-amine n-(3-aminopropyl)-1-nitro-	1.31998e-05	0.641	0.994828	-	-
693997	-	1.31909e-05	0.619	0.994828	-	-
682096	-	1.31858e-05	0.588	0.994828	-	-
48006	5-Fluoro-2-Deoxycytidine	1.31802e-05	0.618	0.994828	-	-
680836	-	1.31208e-05	0.594	0.994828	-	-
735372	-	1.30932e-05	0.589	0.994828	-	-
699412	-	1.30734e-05	0.617	0.994828	-	-
744609	-	1.30608e-05	0.591	0.994828	-	-
710547	-	1.30473e-05	0.595	0.994828	-	-
754088	-	1.30385e-05	0.635	0.994828	-	-
662825	halomon (racemic)	1.30373e-05	0.641	0.994828	-	-
682309	geodiamolide d	1.30288e-05	0.588	0.994828	-	-
724626	3-(indol-3-yl)-4-(1-ethoxy-indol-3-yl)-pyrrole-2 5-dione	1.30224e-05	0.601	0.994828	-	-
219733	n n'-di-9-acridinyl-1 6-hexanediamine	1.30141e-05	0.613	0.994828	-	-
165715	9-acridinamine n-(4-methoxyphenyl)- monohydrochloride	1.30111e-05	0.613	0.994828	-	-
673503	synthetic halomon	1.30054e-05	0.596	0.994828	-	-
696129	-	1.29979e-05	0.611	0.994828	-	-
693325	-	1.29856e-05	0.633	0.994828	-	-
168225	-	1.29697e-05	0.622	0.994828	-	-
740386	3 7-di(trifluoromethyl)-2-furoylquioxaline 1 4-dioxide	1.29585e-05	0.587	0.994828	-	-
727357	-	1.29291e-05	0.595	0.994828	-	-
664181	-	1.28936e-05	0.616	0.994828	-	-
732221	allohimachalol	1.289e-05	0.62	0.994828	-	-
290555	-	1.28793e-05	0.625	0.994828	-	-
609259	-	1.28576e-05	0.607	0.994828	-	-
69852	spermine hydrochloride	1.28519e-05	0.641	0.994828	-	-
658851	-	1.28505e-05	0.619	0.994828	-	-
735422	-	1.28216e-05	0.623	0.994828	-	-
757	Colchicine	1.28078e-05	0.612	0.994828	-	Tu
701661	-	1.27905e-05	0.604	0.994828	-	-
381866	bafilomycin deriv	1.27699e-05	0.593	0.994828	-	-
255523	n6-benzyladenosine-5'-phosphate	1.27679e-05	0.624	0.994828	-	-
611377	-	1.27516e-05	0.617	0.994828	-	-
657446	-	1.27516e-05	0.602	0.994828	-	-
758394	dequalinium chloride	1.2749e-05	0.598	0.994828	-	-
741909	1h-indole-3-methanol 1-[(4-chlorophenyl)methyl]-	1.27374e-05	0.631	0.994828	-	-
722657	partricin a 2-pyridinylethylamide	1.27289e-05	0.618	0.994828	-	-
665492	-	1.27276e-05	0.616	0.994828	-	-
698279	-	1.26533e-05	0.63	0.994828	-	-
143925	pekilocerin a	1.26511e-05	0.625	0.994828	-	-
668490	-	1.26411e-05	0.601	0.994828	-	-
665351	-	1.26167e-05	0.608	0.994828	-	-
383336	1h-indole-3-carbonitrile 2-amino-5-(phenylthio)-	1.25952e-05	0.61	0.994828	-	-
719210	-	1.25879e-05	0.634	0.994828	-	-
709238	-	1.25642e-05	0.611	0.994828	-	-
751898	-	1.25599e-05	0.62	0.994828	-	-
743221	-	1.25514e-05	0.602	0.994828	-	-
24076	-	1.25506e-05	0.622	0.994828	-	-
659997	-	1.254e-05	0.603	0.994828	-	-
289922	phosphonium triphenylpropenyl- bromide (e)- (8ci)	1.24879e-05	0.636	0.994828	-	-
716830	-	1.2483e-05	0.625	0.994828	-	-
694456	2 2':5' 3\-terthiophene-5-carboxaldehyde"	1.24735e-05	0.622	0.994828	-	-
87222	actinomycin vii	1.24457e-05	0.624	0.994828	-	-
615803	-	1.24171e-05	0.627	0.994828	-	-
684047	1h-imidazole-4-carboxamide 5-(3-methyl-1-tetrazenyl)-	1.23633e-05	0.602	0.994828	-	-
681455	-	1.23602e-05	0.616	0.994828	-	-
664718	-	1.23273e-05	0.62	0.994828	-	-
43684	-	1.23093e-05	0.618	0.994828	-	-
699152	-	1.22937e-05	0.613	0.994828	-	-
84063	-	1.22919e-05	0.597	0.994828	-	-
706999	cystothiazole a	1.22832e-05	0.626	0.994828	-	-
68989	-	1.2244e-05	0.634	0.994828	-	-
727962	-	1.22439e-05	0.62	0.994828	-	-
688303	-	1.21724e-05	0.623	0.994828	-	-
753394	-	1.21609e-05	0.63	0.994828	-	-
691127	-	1.21089e-05	0.633	0.994828	-	-
710305	-	1.20773e-05	0.635	0.994828	-	-
73300	-	1.20516e-05	0.618	0.994828	-	-
31709	-	1.20492e-05	0.605	0.994828	-	-
268879	-	1.2042e-05	0.648	0.994828	-	-
716299	-	1.20248e-05	0.627	0.994828	-	-
751955	-	1.20074e-05	0.632	0.994828	-	-
33566	-	1.20038e-05	0.619	0.994828	-	-
134544	-	1.19974e-05	0.621	0.994828	-	-
721143	-	1.19641e-05	0.59	0.994828	-	-
149584	adriamycin octanoate	1.19556e-05	0.637	0.994828	-	-
729147	-	1.19489e-05	0.667	0.994828	-	-
683775	-	1.19308e-05	0.636	0.994828	-	-
332421	-	1.19135e-05	0.639	0.994828	-	-
689874	-	1.19128e-05	0.652	0.994828	-	-
665694	-	1.18994e-05	0.649	0.994828	-	-
732183	chaksine sulfate	1.18942e-05	0.651	0.994828	-	-
194350	euchrysine	1.18615e-05	0.654	0.994828	-	-
748148	-	1.1851e-05	0.647	0.994828	-	-
167780	Asaley	1.18139e-05	0.635	0.994828	-	A7
733254	-	1.18066e-05	0.642	0.994828	-	HDAC
701616	-	1.18036e-05	0.664	0.994828	-	-
345845	-	1.17872e-05	0.64	0.994828	-	-
735205	-	1.17823e-05	0.655	0.994828	-	-
718150	-	1.17741e-05	0.643	0.994828	-	-
682861	-	1.17725e-05	0.646	0.994828	-	-
665534	-	1.1766e-05	0.635	0.994828	-	-
730868	-	1.17265e-05	0.635	0.994828	-	-
726771	-	1.17201e-05	0.656	0.994828	-	-
645619	-	1.16992e-05	0.64	0.994828	-	-
687496	-	1.16915e-05	0.623	0.994828	-	-
699149	-	1.16854e-05	0.663	0.994828	-	-
659616	-	1.16811e-05	0.651	0.994828	-	-
138320	dianemycin	1.16715e-05	0.642	0.994828	-	-
747284	-	1.16672e-05	0.626	0.994828	-	-
743876	-	1.16629e-05	0.635	0.994828	-	-
746005	-	1.16531e-05	0.628	0.994828	-	-
726901	-	1.1622e-05	0.657	0.994828	-	-
185060	-	1.16091e-05	0.645	0.994828	-	-
712001	-	1.16069e-05	0.627	0.994828	-	-
720622	-	1.16047e-05	0.647	0.994828	-	-
683247	-	1.15994e-05	0.646	0.994828	-	-
726764	-	1.15881e-05	0.648	0.994828	-	-
60785	-	1.15724e-05	0.638	0.994828	-	-
757441	Axitinib	1.15462e-05	0.657	0.994828	FDA approved	YK|PDGFR|PK:VEGFR
113452	-	1.14961e-05	0.642	0.994828	-	-
743504	-	1.14609e-05	0.644	0.994828	-	-
703443	-	1.1434e-05	0.649	0.994828	-	-
728087	-	1.14334e-05	0.624	0.994828	-	-
680467	5-[[(4-dimethylamino)phenyl]azo]quinoline	1.14319e-05	0.663	0.994828	-	-
114340	ophiobolin	1.14033e-05	0.632	0.994828	-	-
689714	-	1.14002e-05	0.649	0.994828	-	-
689873	-	1.13901e-05	0.645	0.994828	-	-
354844	albacarcin v	1.13836e-05	0.633	0.994828	-	-
742088	his 47-methyl ct	1.13786e-05	0.659	0.994828	-	-
754109	-	1.13617e-05	0.65	0.994828	-	-
742295	-	1.13258e-05	0.628	0.994828	-	-
670964	-	1.13239e-05	0.665	0.994828	-	-
687850	-	1.13152e-05	0.654	0.994828	-	-
32967	-	1.12987e-05	0.671	0.994828	-	-
676180	-	1.12785e-05	0.671	0.994828	-	-
281818	-	1.12722e-05	0.676	0.994828	-	-
111702	-	1.12546e-05	0.66	0.994828	-	-
80734	-	1.12527e-05	0.677	0.994828	-	-
748742	-	1.12472e-05	0.672	0.994828	-	-
735373	-	1.12421e-05	0.64	0.994828	-	-
622398	fascaplysine	1.12037e-05	0.682	0.994828	-	-
670789	-	1.11877e-05	0.638	0.994828	-	-
287513	ametantrone acetate	1.11709e-05	0.635	0.994828	-	-
673456	-	1.11358e-05	0.641	0.994828	-	-
726217	combretastatin a4-analogue	1.11044e-05	0.66	0.994828	-	-
727212	-	1.11031e-05	0.683	0.994828	-	-
245006	[1 1'-binaphthalene]-2 2' 3 3'-tetrol	1.11009e-05	0.662	0.994828	-	-
702400	-	1.1099e-05	0.679	0.994828	-	-
638407	-	1.10983e-05	0.648	0.994828	-	-
645813	-	1.10903e-05	0.656	0.994828	-	-
693576	2-(4-hydroxy-benzylidene)-2-(2-pyridyl)acetonitrile	1.10842e-05	0.662	0.994828	-	-
624285	-	1.10636e-05	0.663	0.994828	-	-
365793	perezone	1.10166e-05	0.647	0.994828	-	-
674263	-	1.09853e-05	0.663	0.994828	-	-
742419	bare prodigiosine	1.09778e-05	0.655	0.994828	-	-
730920	-	1.09723e-05	0.647	0.994828	-	-
624158	-	1.09649e-05	0.686	0.994828	-	-
720716	-	1.09086e-05	0.655	0.994828	-	-
732795	-	1.08813e-05	0.687	0.994828	-	-
732224	dammaradienol	1.08752e-05	0.672	0.994828	-	-
658870	1 8-naphthyridin-4(1h)-one 2-phenyl-	1.08748e-05	0.647	0.994828	-	-
123127	Doxorubicin	1.08715e-05	0.657	0.994828	FDA approved	T2
728165	Lificguat	1.08536e-05	0.642	0.994828	Clinical trial	HYP|HIF1
670805	-	1.08475e-05	0.643	0.994828	-	-
256942	Epirubicin	1.08181e-05	0.659	0.994828	FDA approved	T2
732223	-	1.07981e-05	0.646	0.994828	-	-
143093	acetylkidamycin	1.07934e-05	0.655	0.994828	-	-
744450	-	1.07811e-05	0.65	0.994828	-	-
652888	-	1.07756e-05	0.662	0.994828	-	-
691251	-	1.077e-05	0.667	0.994828	-	-
113136	mansonone f	1.07637e-05	0.68	0.994828	-	-
731589	-	1.07566e-05	0.676	0.994828	-	-
612789	acrovestone	1.07524e-05	0.684	0.994828	-	-
363812	Tetraplatin	1.07501e-05	0.643	0.994828	-	A7
636676	-	1.07314e-05	0.678	0.994828	-	-
36354	tmca	1.07143e-05	0.656	0.994828	-	-
749	8-Azaguanine	1.07025e-05	0.674	0.994828	-	-
705942	1 2-bis[bis(2-methylthiophenyl)phosphino]ethane	1.06973e-05	0.675	0.994828	-	-
675364	-	1.06939e-05	0.66	0.994828	-	-
700272	-	1.06819e-05	0.682	0.994828	-	-
645835	-	1.06669e-05	0.636	0.994828	-	-
281929	-	1.06619e-05	0.66	0.994828	-	-
246112	maiq i	1.06391e-05	0.674	0.994828	-	-
668494	-	1.06325e-05	0.672	0.994828	-	-
683690	dichapetalin a	1.06242e-05	0.667	0.994828	-	-
720571	-	1.06103e-05	0.664	0.994828	-	-
726627	thiadiazines	1.05758e-05	0.667	0.994828	-	-
659780	-	1.05655e-05	0.676	0.994828	-	-
743690	-	1.05231e-05	0.691	0.994828	-	-
740267	-	1.04992e-05	0.668	0.994828	-	-
254681	12-iminodaunorubicin hcl	1.04828e-05	0.658	0.994828	-	-
720560	-	1.04711e-05	0.653	0.994828	-	-
670804	-	1.04584e-05	0.67	0.994828	-	-
693545	-	1.04388e-05	0.677	0.994828	-	-
671172	-	1.0416e-05	0.697	0.994828	-	-
704282	-	1.04101e-05	0.675	0.994828	-	-
243022	cinerubin a hcl	1.03924e-05	0.666	0.994828	-	-
744060	-	1.03778e-05	0.69	0.994828	-	-
745452	-	1.03616e-05	0.656	0.994828	-	-
651079	antineoplastic-651079	1.03261e-05	0.673	0.994828	-	-
665364	-	1.02975e-05	0.671	0.994828	-	-
736988	-	1.02904e-05	0.674	0.994828	-	-
295272	-	1.02739e-05	0.662	0.994828	-	-
695935	-	1.02728e-05	0.696	0.994828	-	-
684906	-	1.02709e-05	0.693	0.994828	-	-
724692	-	1.02216e-05	0.666	0.994828	-	-
703101	-	1.02203e-05	0.662	0.994828	-	-
741908	1-(3-chlorobenzyl)-1h-indole-3-carbaldehyde	1.02179e-05	0.669	0.994828	-	-
752389	-	1.01815e-05	0.731	0.994828	-	-
667932	-	1.01805e-05	0.681	0.994828	-	-
673181	-	1.01787e-05	0.692	0.994828	-	-
741290	-	1.01557e-05	0.694	0.994828	-	-
726767	-	1.01543e-05	0.683	0.994828	-	-
710267	-	1.01543e-05	0.688	0.994828	-	-
661153	-	1.01325e-05	0.699	0.994828	-	-
671883	-	1.01236e-05	0.686	0.994828	-	-
733144	-	1.01012e-05	0.67	0.994828	-	-
724979	-	1.00959e-05	0.69	0.994828	-	-
613662	albomycin .delta.2	1.00867e-05	0.681	0.994828	-	-
670694	-	1.00822e-05	0.705	0.994828	-	-
736101	-	1.00587e-05	0.685	0.994828	-	HDAC
745501	-	1.00568e-05	0.699	0.994828	-	-
95434	-	1.00543e-05	0.691	0.994828	-	-
688235	-	1.00506e-05	0.674	0.994828	-	-
735354	[1]benzopyrano[2 3-b]indol-11-one	1.00491e-05	0.681	0.994828	-	-
347217	-	1.00487e-05	0.674	0.994828	-	-
704565	-	1.00285e-05	0.651	0.994828	-	-
693852	11-chloro-10h-indolo[3 2-b]quinoline	9.99668e-06	0.693	0.994828	-	-
741354	-	9.99219e-06	0.686	0.994828	-	-
683786	9h-quino[4 3 2-de][1 10]phenanthrolin-9-one 10-methoxy-	9.98618e-06	0.684	0.994828	-	-
637127	-	9.96391e-06	0.661	0.994828	-	-
707692	-	9.95093e-06	0.683	0.994828	-	-
666037	-	9.91812e-06	0.721	0.994828	-	-
355644	Anthrapyrazole derivative	9.90154e-06	0.692	0.994828	-	T2
742860	-	9.90007e-06	0.706	0.994828	-	-
90137	sulfide 2 4-dinitrophenyl 2-nitro-p-tolyl	9.89996e-06	0.723	0.994828	-	-
660638	-	9.88289e-06	0.69	0.994828	-	-
674349	saptomycin d	9.87185e-06	0.668	0.994828	-	-
731201	-	9.85577e-06	0.691	0.994828	-	-
277184	-	9.84447e-06	0.691	0.994828	-	-
672170	-	9.83894e-06	0.682	0.994828	-	-
201646	-	9.83605e-06	0.689	0.994828	-	-
333329	-	9.83504e-06	0.712	0.994828	-	-
268242	N N-Dibenzyldaunorubicin	9.80802e-06	0.693	0.994828	-	T2
6883	-	9.80433e-06	0.666	0.994828	-	-
727209	3-(3 4 5-trimethoxy)-4-(2-naphtyl)-2(5h)-furanone	9.79748e-06	0.658	0.994828	-	-
31768	-	9.78796e-06	0.704	0.994828	-	-
695798	-	9.78542e-06	0.69	0.994828	-	-
667880	-	9.77143e-06	0.677	0.994828	-	-
753378	-	9.77122e-06	0.695	0.994828	-	-
715777	-	9.75258e-06	0.691	0.994828	-	-
704216	-	9.74819e-06	0.683	0.994828	-	-
682864	-	9.73342e-06	0.694	0.994828	-	-
705973	-	9.73006e-06	0.689	0.994828	-	-
667057	-	9.72808e-06	0.667	0.994828	-	-
710549	-	9.72732e-06	0.677	0.994828	-	-
675251	-	9.69189e-06	0.663	0.994828	-	-
363997	-	9.67942e-06	0.687	0.994828	-	-
627777	-	9.65607e-06	0.716	0.994828	-	-
752	6-Thioguanine	9.64934e-06	0.691	0.994828	FDA approved	Ds
11240	basic blue k	9.63656e-06	0.663	0.994828	-	-
743507	-	9.61824e-06	0.701	0.994828	-	-
141539	dihydroovalicine subst.	9.61182e-06	0.703	0.994828	-	-
726863	6-[4-(1-cyclohexenyl)-1 3-butadiyn-1-yl]-2(2h)-pyranone	9.60484e-06	0.689	0.994828	-	-
618759	-	9.58802e-06	0.7	0.994828	-	-
638485	(z)3 4 5-trimethoxy-4'-methylstilbene	9.5842e-06	0.679	0.994828	-	-
157388	wr 158122	9.57577e-06	0.694	0.994828	-	-
730563	dysamide a	9.56175e-06	0.682	0.994828	-	-
668487	-	9.54784e-06	0.701	0.994828	-	-
338259	lycobetaine	9.54136e-06	0.692	0.994828	-	-
163027	n n'-bis(oxydiethylene)thiocarbamoylsulfenamide	9.52866e-06	0.697	0.994828	-	-
135757	-	9.50828e-06	0.698	0.994828	-	-
736774	(2z)-2-cyano-3-(9-ethyl-9h-carbazol-3-yl)acrylamide	9.49456e-06	0.716	0.994828	-	-
715776	-	9.48897e-06	0.709	0.994828	-	-
734236	6-methylisoindolo[1 2-a]quinoxalin-4(5h)-one	9.4775e-06	0.681	0.994828	-	-
26112	-	9.47138e-06	0.708	0.994828	-	-
723732	-	9.44261e-06	0.701	0.994828	-	-
685459	-	9.44e-06	0.704	0.994828	-	-
318460	acetonitrile 1 3-dithietan-2-ylidenenitro-	9.42029e-06	0.698	0.994828	-	-
659288	-	9.41277e-06	0.691	0.994828	-	-
59684	n-butyltriphenylphosphonium bromide	9.38421e-06	0.708	0.994828	-	-
689131	8 9-di-o-aaptamine	9.3787e-06	0.702	0.994828	-	-
673797	9-acridinamine n-(3-hydroxypropyl)-7-methoxy-1-nitro-	9.35182e-06	0.694	0.994828	-	-
641691	vicenistatin	9.35054e-06	0.698	0.994828	-	-
113951	6-bromotoyocamycin	9.34586e-06	0.686	0.994828	-	-
724996	-	9.34057e-06	0.708	0.994828	-	-
636092	-	9.33999e-06	0.677	0.994828	-	-
745486	-	9.33692e-06	0.716	0.994828	-	-
328785	antineoplastic-328785	9.32938e-06	0.721	0.994828	-	-
721388	-	9.31279e-06	0.7	0.994828	-	-
726902	-	9.31257e-06	0.698	0.994828	-	-
603974	-	9.2662e-06	0.68	0.994828	-	-
671139	-	9.24749e-06	0.684	0.994828	-	-
754083	-	9.23562e-06	0.704	0.994828	-	-
25846	-	9.21843e-06	0.717	0.994828	-	-
753665	-	9.21715e-06	0.734	0.994828	-	-
728083	-	9.20255e-06	0.704	0.994828	-	-
705163	-	9.20017e-06	0.709	0.994828	-	-
79543	-	9.19194e-06	0.717	0.994828	-	-
120958	kinetin riboside	9.1913e-06	0.681	0.994828	-	-
666517	-	9.18512e-06	0.699	0.994828	-	-
753428	-	9.17221e-06	0.693	0.994828	-	-
639366	-	9.17144e-06	0.705	0.994828	-	-
637993	-	9.14539e-06	0.68	0.994828	-	-
742611	-	9.1448e-06	0.701	0.994828	-	HDAC
704314	-	9.13727e-06	0.695	0.994828	-	-
741425	3 7-di(trifluoromethyl)-2-naftoylquioxaline 1 4-dioxide	9.12951e-06	0.706	0.994828	-	-
744168	-	9.11984e-06	0.688	0.994828	-	-
748672	-	9.08239e-06	0.717	0.994828	-	-
730091	-	9.08004e-06	0.721	0.994828	-	-
668421	-	9.07934e-06	0.7	0.994828	-	-
676316	-	9.04608e-06	0.717	0.994828	-	-
80469	-	9.02176e-06	0.721	0.994828	-	-
668300	-	9.01882e-06	0.686	0.994828	-	-
290813	-	9.01475e-06	0.745	0.994828	-	-
660634	2-chloro-3-(2-chloroethoxy)-naphthazarin	9.01229e-06	0.706	0.994828	-	-
258168	2 6-pyridinedicarbonitrile 3 4 5-tris(phenylthio)-	8.97532e-06	0.732	0.994828	-	-
646699	antineoplastic-646699	8.96756e-06	0.715	0.994828	-	-
622648	-	8.95098e-06	0.718	0.994828	-	-
693983	-	8.93387e-06	0.7	0.994828	-	-
726904	-	8.89403e-06	0.706	0.994828	-	-
727205	-	8.8905e-06	0.734	0.994828	-	-
726263	-	8.88509e-06	0.707	0.994828	-	-
740838	-	8.8683e-06	0.725	0.994828	-	-
687308	-	8.86765e-06	0.708	0.994828	-	-
715657	-	8.8522e-06	0.709	0.994828	-	-
734199	-	8.84826e-06	0.708	0.994828	-	-
670961	-	8.83552e-06	0.717	0.994828	-	-
704066	-	8.81042e-06	0.725	0.994828	-	-
696124	5h-benzo[b]carbazole-6 11-dione 2-hydroxy-5-methyl-	8.79135e-06	0.728	0.994828	-	-
697884	-	8.78942e-06	0.71	0.994828	-	-
644582	-	8.77048e-06	0.704	0.994828	-	-
742420	ethylester prodigiosine	8.75256e-06	0.714	0.994828	-	-
717071	-	8.72829e-06	0.738	0.994828	-	-
220334	nsc 220334	8.72421e-06	0.697	0.994828	-	-
636984	-	8.72101e-06	0.689	0.994828	-	-
349174	Oxanthrazole	8.71553e-06	0.721	0.994828	-	T2
376265	antineoplastic-376265	8.69563e-06	0.708	0.994828	-	-
266046	Oxaliplatin	8.69438e-06	0.72	0.994828	FDA approved	A7
149286	1 4-pentadien-3-one 1 5-di-3-pyridyl-	8.6538e-06	0.704	0.994828	-	-
617668	b720389k237	8.64219e-06	0.736	0.994828	-	-
726577	-	8.63223e-06	0.729	0.994828	-	-
721389	-	8.62546e-06	0.709	0.994828	-	-
638484	(4-methoxyphenyl)-(3 4 5-trimethoxyphenyl)methane	8.62487e-06	0.698	0.994828	-	-
359239	antibiotic x-14766a	8.62136e-06	0.692	0.994828	-	-
747458	-	8.61869e-06	0.716	0.994828	-	-
752463	-	8.61654e-06	0.707	0.994828	-	-
176328	ellipticine 6-(3-aminopropyl)- dihydrochloride	8.60803e-06	0.725	0.994828	-	-
665915	-	8.6062e-06	0.713	0.994828	-	-
703750	-	8.59953e-06	0.702	0.994828	-	-
710560	-	8.5928e-06	0.739	0.994828	-	-
667928	-	8.55631e-06	0.717	0.994828	-	-
726091	-	8.53064e-06	0.721	0.994828	-	-
713591	-	8.46567e-06	0.734	0.994828	-	-
24819	peltatin b	8.46018e-06	0.736	0.994828	-	-
86372	-	8.45593e-06	0.715	0.994828	-	-
328403	-	8.43967e-06	0.734	0.994828	-	-
732694	-	8.43685e-06	0.729	0.994828	-	-
698960	pneumocandin c(sub 0)	8.42522e-06	0.724	0.994828	-	-
30712	-	8.37905e-06	0.71	0.994828	-	-
708298	7-Tert-butyldimethylsilyl-10-hydroxycamptothecin	8.37761e-06	0.727	0.994828	Clinical trial	T1
704545	-	8.36607e-06	0.697	0.994828	-	-
367084	-	8.35371e-06	0.722	0.994828	-	-
619859	-	8.34831e-06	0.719	0.994828	-	-
745454	-	8.34687e-06	0.748	0.994828	-	-
130789	-	8.33157e-06	0.704	0.994828	-	-
155693	9-methoxy-2-methylellipticinium iodide	8.32379e-06	0.735	0.994828	-	-
673799	hexanoic acid 6-[(7-methoxy-1-nitro-9-acridinyl)amino]-	8.32237e-06	0.738	0.994828	-	-
69608	purine-6-thiol ethyl carbonate	8.32215e-06	0.718	0.994828	-	-
759614	6-Mercaptopurine	8.318e-06	0.735	0.994828	FDA approved	Ds
670425	-	8.30384e-06	0.74	0.994828	-	-
681712	-	8.29096e-06	0.699	0.994828	-	-
720704	-	8.28541e-06	0.722	0.994828	-	-
622696	thioperoxydicarbonic diamide tetramethyl-	8.27213e-06	0.737	0.994828	-	-
754243	-	8.23783e-06	0.722	0.994828	-	-
58239	blastmycin	8.2294e-06	0.752	0.994828	-	-
743883	-	8.21848e-06	0.731	0.994828	-	-
175636	-	8.21467e-06	0.732	0.994828	-	-
720538	-	8.20491e-06	0.731	0.994828	-	-
735322	-	8.20017e-06	0.724	0.994828	-	-
117232	-	8.16651e-06	0.739	0.994828	-	-
683125	-	8.15497e-06	0.733	0.994828	-	-
701658	-	8.13909e-06	0.727	0.994828	-	-
661939	-	8.12653e-06	0.751	0.994828	-	-
750100	-	8.1242e-06	0.719	0.994828	-	-
292567	nigericin	8.11979e-06	0.727	0.994828	-	-
713081	-	8.11274e-06	0.729	0.994828	-	-
743962	-	8.10389e-06	0.726	0.994828	-	-
654259	glycylaminophenylbenzoylurea (hcl salt)	8.10024e-06	0.736	0.994828	-	-
683787	9h-quino[4 3 2-de][1 10]phenanthrolin-9-one 2-methyl-	8.08277e-06	0.721	0.994828	-	-
658360	-	8.08127e-06	0.76	0.994828	-	-
194618	tetrangulol	8.06461e-06	0.734	0.994828	-	-
145669	4(1h)-quinazolinone 2 3-dihydro-2-(1-naphthyl)- (8ci)	8.0288e-06	0.717	0.994828	-	-
703106	ethanone 1-(2-pyrimidinyl)- 1h-benzimidazol-2-ylhydrazone	8.00904e-06	0.744	0.994828	-	-
654260	-	8.00617e-06	0.711	0.994828	-	-
671103	-	8.00117e-06	0.746	0.994828	-	-
663322	3-demethyl-3-butyrylthiocolchicine	7.99952e-06	0.723	0.994828	-	-
726446	-	7.99032e-06	0.745	0.994828	-	-
727975	-	7.98427e-06	0.721	0.994828	-	-
726262	-	7.98249e-06	0.727	0.994828	-	-
704397	2h-1-benzopyran-3-carboxamide 2-imino-n-(2-thiazolyl)-	7.97925e-06	0.74	0.994828	-	-
128579	-	7.96259e-06	0.744	0.994828	-	-
408200	-	7.96214e-06	0.708	0.994828	-	-
673800	2h-naphtho[1 2-b]pyran-2-one 9-hydroxy-4-phenyl-	7.96018e-06	0.743	0.994828	-	-
741107	-	7.93987e-06	0.726	0.994828	-	-
635370	mivobulin isethionate	7.92329e-06	0.754	0.994828	-	-
732424	-	7.89309e-06	0.736	0.994828	-	-
73233	-	7.85665e-06	0.718	0.994828	-	-
684423	2-ethoxy-6 7-dehydroestra-1 3 5(10)-trien-3 17.beta.-diol	7.85659e-06	0.749	0.994828	-	-
718368	-	7.84992e-06	0.727	0.994828	-	-
710529	-	7.836e-06	0.757	0.994828	-	-
701375	-	7.8195e-06	0.724	0.994828	-	-
201618	-	7.81919e-06	0.738	0.994828	-	-
717202	-	7.80134e-06	0.728	0.994828	-	-
150555	mecal	7.80013e-06	0.756	0.994828	-	-
742413	prodigiosine methyl ketone	7.79653e-06	0.741	0.994828	-	-
658443	2-chloro-3-amino-5 8-dihydoxy-1 4-naphthoquinone	7.78714e-06	0.747	0.994828	-	-
716298	-	7.7758e-06	0.736	0.994828	-	-
718919	-	7.77387e-06	0.727	0.994828	-	-
742418	ethyl methoxy prodigisine	7.76816e-06	0.727	0.994828	-	-
695941	-	7.75794e-06	0.706	0.994828	-	-
603553	-	7.74166e-06	0.733	0.994828	-	-
668493	-	7.7163e-06	0.747	0.994828	-	-
685687	-	7.7055e-06	0.756	0.994828	-	-
759817	artesunate	7.70122e-06	0.761	0.994828	-	-
710281	-	7.69463e-06	0.751	0.994828	-	-
354258	8-Chloro-adenosine	7.69113e-06	0.76	0.994828	Clinical trial	AM
687945	-	7.68999e-06	0.769	0.994828	-	-
38525	-	7.68895e-06	0.728	0.994828	-	-
726148	n n'-bis[4-(n-butylamidino)phenyl}homopiperazine	7.67191e-06	0.725	0.994828	-	-
683777	-	7.66819e-06	0.723	0.994828	-	-
744622	-	7.64739e-06	0.74	0.994828	-	-
150412	-	7.64521e-06	0.758	0.994828	-	-
351074	-	7.64261e-06	0.725	0.994828	-	-
741293	-	7.60231e-06	0.746	0.994828	-	-
363979	active compound from cephalodiscus gilchristi	7.59614e-06	0.739	0.994828	-	-
690635	-	7.5893e-06	0.737	0.994828	-	-
308881	-	7.58923e-06	0.722	0.994828	-	-
29422	thioguanosine	7.55015e-06	0.761	0.994828	-	-
168466	2-(1-(quinolin-2(1h)-ylidenehydrazono)ethyl)phenol	7.53799e-06	0.75	0.994828	-	-
673827	-	7.52409e-06	0.719	0.994828	-	-
674701	-	7.50723e-06	0.752	0.994828	-	-
736804	-	7.49719e-06	0.727	0.994828	-	-
334072	bisbenzimide	7.4902e-06	0.75	0.994828	-	-
658143	2-(1-(4-(2-(2-hydroxyethoxy)ethyl)piperazino))naphthazarin	7.46937e-06	0.732	0.994828	-	-
80466	-	7.46871e-06	0.735	0.994828	-	-
627512	2 4-di(benzo[d][1 3]dioxol-5-yl)-4-oxobutanoic acid	7.46823e-06	0.765	0.994828	-	-
695588	amino mmi-s02 ci	7.46601e-06	0.733	0.994828	-	-
373814	-	7.45764e-06	0.713	0.994828	-	-
685125	4-piperidinone 3 5-bis[(4-nitrophenyl)methylene]- (e e)-	7.44307e-06	0.76	0.994828	-	-
260642	-	7.44122e-06	0.745	0.994828	-	-
715653	-	7.42312e-06	0.762	0.994828	-	-
736164	pyrazoline derivative	7.38487e-06	0.761	0.994828	-	-
273432	-	7.38342e-06	0.735	0.994828	-	-
295566	neopluramycin	7.37755e-06	0.764	0.994828	-	-
219734	1 8-octanediamine n n'-di-9-acridinyl- (9ci)	7.37421e-06	0.777	0.994828	-	-
652603	bengazole a	7.35729e-06	0.755	0.994828	-	-
661441	-	7.35635e-06	0.744	0.994828	-	-
639829	Benzoylphenylurea	7.34937e-06	0.774	0.994828	-	-
758968	miltefosine	7.3407e-06	0.755	0.994828	-	-
732697	-	7.32709e-06	0.758	0.994828	-	-
317917	-	7.24867e-06	0.754	0.994828	-	-
744020	-	7.23987e-06	0.771	0.994828	-	-
700643	-	7.22973e-06	0.76	0.994828	-	-
638066	2-n-methyl-6-thiaellipticinum iodide	7.22961e-06	0.748	0.994828	-	T2
744627	-	7.2166e-06	0.763	0.994828	-	-
679018	-	7.21441e-06	0.759	0.994828	-	-
728553	4-phenylethynyl-3-(3 4 5-trimethoxy-phenyl)-5h-furan-2-one	7.21397e-06	0.748	0.994828	-	-
743688	-	7.21108e-06	0.745	0.994828	-	-
716567	-	7.19921e-06	0.753	0.994828	-	-
710906	-	7.17125e-06	0.748	0.994828	-	-
669393	-	7.15602e-06	0.761	0.994828	-	-
237671	actinomycin x4357g methoxime	7.14025e-06	0.771	0.994828	-	-
726543	-	7.1295e-06	0.748	0.994828	-	-
735423	-	7.12402e-06	0.766	0.994828	-	-
682990	withafastuosin d diacetate	7.1077e-06	0.77	0.994828	-	-
630732	-	7.10691e-06	0.741	0.994828	-	-
729529	stereoisomer of nsc 672622-t	7.10083e-06	0.764	0.994828	-	-
759155	Doxorubicin	7.0987e-06	0.772	0.994828	FDA approved	T2
226798	-	7.09149e-06	0.763	0.994828	-	-
42369	-	7.08145e-06	0.761	0.994828	-	-
88971	-	7.06818e-06	0.767	0.994828	-	-
708049	piperazine-2 2 5 5-tetracarbonitrile 3 6-dipropyl-	7.06621e-06	0.756	0.994828	-	-
526333	-	7.06368e-06	0.76	0.994828	-	-
130279	8-azainosine	7.06239e-06	0.766	0.994828	-	-
[truncated: 1,633 more rows]
