# Supplementary material for: Prioritization of candidate cancer drugs based on a drug functional similarity network constructed by integrating pathway activities and drug activities
Source: Mol Oncol. 2019 Aug 21;13(10):2259–77. doi: 10.1002/1878-0261.12564 (PMC6763777; doi:10.1002/1878-0261.12564)
Supplement: Supplementary file 10 — Table S9. Mechanism of action of drug. [file MOL2-13-2259-s010.xlsx]

## Sheet: Supplementary Table S4
Supplementary Table S9. Mechanism of action
Category	Category description	Abbreviations	Definitions of drug mechanism of action abbreviations a
NonCan	Non-cancer drug with FDA approval	Ant	Antibiotic
NonCan	Non-cancer drug with FDA approval	anti-Bone resorp	anti-Bone resorption
NonCan	Non-cancer drug with FDA approval	Antihemorrhagic	Stops bleeding
NonCan	Non-cancer drug with FDA approval	CardG	Cardiac Glycoside
NonCan	Non-cancer drug with FDA approval	Cardioprotective	Helps prevent heart problems caused by doxorubicin.
NonCan	Non-cancer drug with FDA approval	Cath	Cathartic
NonCan	Non-cancer drug with FDA approval	Mal	Malaria
NonCan	Non-cancer drug with FDA approval	Psy	Antipsychotic
NonCan	Non-cancer drug with FDA approval	Ste	Steroid
PK	Protein kinase inhibitor	AKT	Akt inhibitor
PK	Protein kinase inhibitor	AKT1	AKT1 inhibitor
PK	Protein kinase inhibitor	AKT2	AKT2 inhibitor
PK	Protein kinase inhibitor	AKT3	AKT3 inhibitor
PK	Protein kinase inhibitor	ALK	ALK inhibitor
PK	Protein kinase inhibitor	ATM	ATM inhibitor
PK	Protein kinase inhibitor	ATR	ATR inhibitor
PK	Protein kinase inhibitor	AURK	Aurora kinase inhibitor
PK	Protein kinase inhibitor	AXL	Axl inhibitor
PK	Protein kinase inhibitor	BLK	BLK inhibitor
PK	Protein kinase inhibitor	BRAF	BRAF inhibitor
PK	Protein kinase inhibitor	BTK	BTK inhibitor
PK	Protein kinase inhibitor	CDC7	CDC7 inhibitor
PK	Protein kinase inhibitor	CDK	CDK inhibitor
PK	Protein kinase inhibitor	CDK1	CDK1 inhibitor
PK	Protein kinase inhibitor	CDK19	CDK19 inhibitor
PK	Protein kinase inhibitor	CDK2	CDK2 inhibitor
PK	Protein kinase inhibitor	CDK4	CDK4 inhibitor
PK	Protein kinase inhibitor	CDK5	CDK5 inhibitor
PK	Protein kinase inhibitor	CDK6	CDK6 inhibitor
PK	Protein kinase inhibitor	CDK7	CDK7 inhibitor
PK	Protein kinase inhibitor	CDK8	CDK8 inhibitor
PK	Protein kinase inhibitor	CDK9	CDK9 inhibitor
PK	Protein kinase inhibitor	CHEK	CHK inhibitor (CHEK1, CHEK2)
PK	Protein kinase inhibitor	CHEK1	CHEK1 inhibitor
PK	Protein kinase inhibitor	CHEK2	CHEK2 inhibitor
PK	Protein kinase inhibitor	CSF1R	CSF1R inhibitor
PK	Protein kinase inhibitor	EGFR	EGFR inhibitor.
PK	Protein kinase inhibitor	EIF2AK3	EIF2AK3 inhibitor
PK	Protein kinase inhibitor	EPHA4	EPHA4 inhibitor
PK	Protein kinase inhibitor	ERBB2	ERBB2 inhibitor
PK	Protein kinase inhibitor	ERK	ERK inhibitor
PK	Protein kinase inhibitor	FAK	FAK inhibitor
PK	Protein kinase inhibitor	FGFR	FGFR inhibitor
PK	Protein kinase inhibitor	FGFR1	FGFR1 inhibitor
PK	Protein kinase inhibitor	FGFR2	FGFR2 inhibitor
PK	Protein kinase inhibitor	FGFR3	FGFR3 inhibitor
PK	Protein kinase inhibitor	FGFR4	FGFR4 inhibitor
PK	Protein kinase inhibitor	FLT	Flt inhibitor (FLT1, FLT3, FLT4)
PK	Protein kinase inhibitor	FLT3	FLT3 inhibitor
PK	Protein kinase inhibitor	FYN	FYN inhibitor
PK	Protein kinase inhibitor	GSK3A	GSK3A inhibitor
PK	Protein kinase inhibitor	GSK3B	GSK3B inhibitor
PK	Protein kinase inhibitor	HCK	HCK inhibitor
PK	Protein kinase inhibitor	IGF1R	IGF1R inhibitor
PK	Protein kinase inhibitor	JAK	JAK inhibitor
PK	Protein kinase inhibitor	JAK1	JAK1 inhibitor
PK	Protein kinase inhibitor	JAK2	JAK2 inhibitor
PK	Protein kinase inhibitor	JAK3	JAK3 inhibitor
PK	Protein kinase inhibitor	KDR	KDR inhibitor
PK	Protein kinase inhibitor	KIT	c-Kit inhibitor
PK	Protein kinase inhibitor	LCK	LCK inhibitor
PK	Protein kinase inhibitor	LYN	LYN inhibitor
PK	Protein kinase inhibitor	MAP2K	MAP2K (MEK) inhibitor
PK	Protein kinase inhibitor	MAP2K1	MAP2K1 inhibitor
PK	Protein kinase inhibitor	MAP2K2	MAP2K2 inhibitor
PK	Protein kinase inhibitor	MAP3K	MAP3K (ERK1) inhibitor
PK	Protein kinase inhibitor	MAP3K5	MAP3K5 inhibitor
PK	Protein kinase inhibitor	MAPK1	MAPK1 inhibitor
PK	Protein kinase inhibitor	MAPK14	MAPK14 (p38) inhibitor
PK	Protein kinase inhibitor	MAPK8	MAPK8 (JNK) inhibitor
PK	Protein kinase inhibitor	MELK	MELK inhibitor
PK	Protein kinase inhibitor	MERTK	MERTK inhibitor
PK	Protein kinase inhibitor	MET	MET inhibitor
PK	Protein kinase inhibitor	MST1R	MST1R inhibitor
PK	Protein kinase inhibitor	MTOR	MTOR inhibitor
PK	Protein kinase inhibitor	NTRK	NTRK1, NTRK2 inhibitor
PK	Protein kinase inhibitor	PAK4	PAK4 inhibitor
PK	Protein kinase inhibitor	PBK	PBK inhibitor
PK	Protein kinase inhibitor	PDGFR	PDGFR inhibitor
PK	Protein kinase inhibitor	PDK1	PDK1 inhibitor
PK	Protein kinase inhibitor	PIK3	Phosphoinositide-3-Kinase
PK	Protein kinase inhibitor	PIM1	PIM1 inhibitor
PK	Protein kinase inhibitor	PIM2	PIM2 inhibitor
PK	Protein kinase inhibitor	PIM3	PIM3 inhibitor
PK	Protein kinase inhibitor	PLK1	PLK1 inhibitor
PK	Protein kinase inhibitor	PRKCA	PRKCA (PRK) inhibitor
PK	Protein kinase inhibitor	PRKDC	PRKDC inhibitor
PK	Protein kinase inhibitor	PTK	Protein tyrosine kinase (a gene name)
PK	Protein kinase inhibitor	RAF	RAF inhibitor
PK	Protein kinase inhibitor	RAF1	RAF1 inhibitor
PK	Protein kinase inhibitor	RET	RET inhibitor
PK	Protein kinase inhibitor	RON	RON inhibitor
PK	Protein kinase inhibitor	ROS1	ROS1 inhibitor
PK	Protein kinase inhibitor	SRC	SRC inhibitor
PK	Protein kinase inhibitor	STK	Serine threonine kinase
PK	Protein kinase inhibitor	SYK	SYK inhibitor
PK	Protein kinase inhibitor	TEK	TEK inhibitor
PK	Protein kinase inhibitor	TNKS	TNKS inhibitor
PK	Protein kinase inhibitor	TTK	TTK inhibitor
PK	Protein kinase inhibitor	VEGF	VEGF inhibitor
PK	Protein kinase inhibitor	VEGFR	VEGFR inhibitor
PK	Protein kinase inhibitor	WEE1	WEE1 inhibitor
PK	Protein kinase inhibitor	YES1	YES1 inhibitor
PK	Protein kinase inhibitor	YK	Tyrosine kinase inhibitor
-	-	A2	Alkylating at N-2 position of guanine
-	-	A6	Alkylating at O-6 of guanine
-	-	A7	Alkylating at N-7 position of guanine
-	-	Ab	Antibodies
-	-	ADA	Adenosine deaminase
-	-	AEMD	Altered energy metabolism drug
-	-	AGPAT2	AGPAT2 (LPAATB) inhibitor
-	-	AlkAg	Alkylating agent
-	-	AM	Antimetabolite
-	-	Ang	Angiogenesis inhibitor
-	-	anti-Ho	anti-Hormone
-	-	AO	Antioxidant
-	-	AP	Antiprotozoal
-	-	APH1	APH1A, APHiB gamma secretase inhibitors
-	-	Apo	Apoptosis inducer
-	-	AR	Androgen receptor
-	-	BAD	BAD inhibitor
-	-	BCL2	BCL2 inhibitor
-	-	BCR-ABL	BCR-ABL inhibitor
-	-	BIRC5	BIRC5 inhibitor
-	-	BRD	Bromodomain inhibiting
-	-	CASP	Caspase inhibitor
-	-	CC	Cell cycle
-	-	CCNT1	CCNT1 inhibitor
-	-	CD133	CD133 inhibitor
-	-	CDH16	CDH16 (KSP) inhibitor
-	-	CENP	CENP inhibitor
-	-	CK2	Casein kinase 2 inhibitor
-	-	CTNNB1	Beta catenin inhibior
-	-	CTSB	Capthepsin inhibitor
-	-	CXCR4	CXCR4 inhibitor
-	-	CYP17A1	CYP17A1 inhibitor
-	-	CYP19A1	CYP19A1 (aromatase) inhibitor
-	-	Db	DNA binder
-	-	DDI	DNA damage inducer
-	-	DDR	DNA damage repair
-	-	Df	Antifols (impairs the function of folic acids. This inhibits production of DNA, RNA, and proteins)
-	-	DHFR	DHFR inhibitor
-	-	Differentiator	Causes differentiation of progenitor cancer cells.
-	-	DNMT	DNA methylttransferase inhibitor
-	-	DOT1L	DOT1L inhibitor
-	-	Dr	Ribonucleotide reductase inhibitor
-	-	Ds	DNA synthesis inhibitor
-	-	EHMT1/2	EHMT1/2 inhibitor
-	-	EHMT2	EHMT2 inhibitor
-	-	EPAS1	EPAS1 inhibitor
-	-	ER	Selective Estrogen Receptor Modulators
-	-	ERG	ERG inhibitor
-	-	ETV	ETV1 inhibitor
-	-	EZH2	EZH2 inhibitor
-	-	F7	F7 inhibitor
-	-	FAS	FAS inhibitor
-	-	FASN	FASN inhibitor
-	-	FGF	FGF inhibitor
-	-	FRS	Free radical savenger
-	-	FT	Farnesel transferase inhibitor
-	-	FU-Antidote	5 fluorouracil antidote
-	-	GARTF	GARTF inhibitor
-	-	GEMIN2	GEMIN2 (SIP1) inhibitor
-	-	GLS	GLS inhibitor
-	-	GSTP1	GSTP1 inhibitor
-	-	GTPase	Ras, Raf and other GTPases
-	-	HDAC	Histone deacetylase
-	-	Hg-Smo	Hedgehog-Smoothen - B catenin
-	-	HIF1	HIF1 inhibitor
-	-	HK2	hexokinase II inhibitor
-	-	HMGCS1/2	HMGCS1/2 inhibitor
-	-	Ho	hormone
-	-	HPGD	HPGD inhibitor
-	-	HSP90	HSP90(AA1, AB1)
-	-	HYP	Hypoxia
-	-	IAP	XIAP, BIRC2,3,5,7,8
-	-	IDH1	IDH1 inhibitor
-	-	IDH2	IDH2 inhibitor
-	-	IDNARep	Inhibitor of DNA replication
-	-	IDO1	IDO1 inhibitor
-	-	IDUA	IDUA inhibitor
-	-	IL	Interleukin
-	-	IL6	IL6 inhibitor
-	-	IMPDH1	IMPDH1 inhibitor
-	-	IMPDH2	IMPDH2 inhibitor
-	-	INDO	Indoleamine 2,3-dioxygenase inhibitor
-	-	ITG	integrin affector
-	-	KDM1A	KDM1A inhibitor
-	-	KIF11	KIF11 (Eg5) inhibitor
-	-	Kinesin	Kinesin spindle protein inhibitor
-	-	KLF4	KLF4 inhibitor
-	-	KMT2A	KMT2A inhibitor
-	-	LDHA	LDHA inhibitor
-	-	MCL1	MCL1 inhibitor
-	-	MDM2	MDM2 inhibitor
-	-	MGLL	MGLL (MAGL) inhibitor
-	-	MGMT	MGMT inhibitor
-	-	Mito	Mitochondria; Warburg effect
-	-	MKNK1/2	MKNK1/2 inhibitor
-	-	MTF1	MTF1 inhibitor
-	-	MYC	c-Myc inhibitor
-	-	NAMPT	NAMPT inhibitor
-	-	NEDD8	NEDD8 (NAE) inhibitor
-	-	NFkB	Nuclear factor of kappa light polypeptide gene enhancer in B-cells
-	-	NOTCH	NOTCH inhibitor.
-	-	NR1H1/2	NR1H1/2 inhibitor
-	-	PARP	Poly(ADP-ribose)polymerase
-	-	PARP1	PARP1 inhibitor
-	-	PARP2	PARP2 inhibitor
-	-	Pase	Phosphatase inhibitor
-	-	PD	Phosphodiesterase inhibitor
-	-	PDE6D	PDE6D (PDE delta) inhibitor
-	-	PGR	PGR inhibitor
-	-	Pi	protein synthesis inhibitor
-	-	PI3KB	PI3KB inhibitor
-	-	PKM	PKM (PKM2) inhibitor
-	-	PORCN	porcupine inhibitor
-	-	PPARG	PPARG inhibitor
-	-	PPAT	PPAT inhibitor
-	-	PRMT5	PRMT5 inhibitor
-	-	PRMT6	PRMT6 inhibitor
-	-	Protein kinase A	PKA inhibitor
-	-	PSM	proteasome inhibitor
-	-	PTGS2	PTGS2 inhibitor
-	-	PYGL	PYGL inhibitor
-	-	RAD51	RAD51 inhibitor
-	-	RAS	RAS inhibitor
-	-	RASA1	RASA1 inhibitor
-	-	RDI	RNA damage inducer
-	-	RHO	RHO inhibitor
-	-	RNA polymerase I	RNA polymerase I inhibitor
-	-	RP	Radioprotectant
-	-	RPS6	RPS6 inhibitor
-	-	Rs	RNA synthesis inhibitor
-	-	RXR	Retinoic acid receptor
-	-	SERD	Selective estrogen receptor degrader
-	-	SERM	Selective estrogen receptor modulator
-	-	SETD8	SETD8 (N-Lysine Methyltransferase) inhibitor
-	-	SLC16A1	SLC16A1 inhibitor
-	-	SLC16A7	SLC16A7 inhibitor
-	-	SLC2A1	SLC2A1 inhibitor
-	-	SMO	SMO inhibitor
-	-	SMYD2	SMYD2 inhibitor
-	-	STAT	STAT(3,5) inhibitor
-	-	STAT3	STAT3 inhibitor
-	-	STAT5A/B	STAT5A/B inhibitor
-	-	T1	Topoisomerase 1 inhibitor
-	-	T2	Topoisomerase 2 inhibitor
-	-	TGFB1	TGFB1 inhibitor
-	-	TLR7	TLR7 inhibitor
-	-	TLR8	TLR8 inhibitor
-	-	Tu	Tubulin affecting
-	-	Tu-frag	Tubulin fragmenter
-	-	Tu-stab	Tubulin stabilizer
-	-	TXNRD	TXNRD (1,2,3) inhibitor
-	-	TYMS	TYMS inhibitor
-	-	UB-activating	Ubiquitin-activating enzyme
-	-	VCP	VCP inhibitor
-	-	WDR5	WDR5 inhibitor
-	-	Wnt	Wingless-type MMTV integration site family (WNT) inhibitor
-	-	XDH	XDH inhibitor
-	-	XPO1	XPO1 inhibitor
a Mechanisms of action for a subset of these is available at http://dtp.nci.nih.gov/docs/cancer/searches/standard_mechanism_list.html
